# Supplementary material for: Hepatitis B Virus (HBV) Genotypes in an Ecuadorian Population: A Preliminary Study
Source: Adv Virol. 2024 Aug 23;2024:8823341. doi: 10.1155/2024/8823341 (PMC11364474; doi:10.1155/2024/8823341)
Supplement: Supplementary Materials — Supplementary table 1: Sample code and corresponding accession number at NCBI. Supplementary nucleotide alignment HBV (Phylogenic tree HBV Ecuador). Supplementary figure 1 (Phylogenic tree F4 subgenotype). Supplementary nucleotide alignment subgenotype F4. Supplementary figure 2 (Phylogenic tree E subgenotype). Supplementary nucleotide alignment genotype E. [file 8823341.f1.zip]

Archive with 6 entries (6 files):
- Nucleotide alignment genotypeE.txt
- Nucleotide alignment HBV fig1.txt
- Nucleotide alignment Subgenotype_F4_BG3 (1).txt
- Supplemantary figure 1.png
- supplemantary figure 2.png
- Supplemantary table 1.txt
