# Supplementary material for: Hepatitis B Virus (HBV) Genotypes in an Ecuadorian Population: A Preliminary Study
Source: Adv Virol. 2024 Aug 23;2024:8823341. doi: 10.1155/2024/8823341 (PMC11364474; doi:10.1155/2024/8823341)
Supplement: Supplementary Materials — Supplementary table 1: Sample code and corresponding accession number at NCBI. Supplementary nucleotide alignment HBV (Phylogenic tree HBV Ecuador). Supplementary figure 1 (Phylogenic tree F4 subgenotype). Supplementary nucleotide alignment subgenotype F4. Supplementary figure 2 (Phylogenic tree E subgenotype). Supplementary nucleotide alignment genotype E. [file 8823341.f1.zip › Nucleotide alignment HBV fig1.txt]

>Wolly A new nucleotide sequence entered manually
TCATTCTTTGGGACACCGTACACTTGGGAACATAAGCTACAGCATGGGA---------------------------------CTCAACCAGTCAACGTTCAACCCGCTGGGATTCTTTCCCAGTCATCAGCTGGACCCCCTGTTCAAGGCCAATGCAGGCTCAGCAGATTGGGACAAAAATCCAAACAAGGACCCTTGGCCACAAGCCCACGACACGGCAGTGGGGGCCTTTGGTCCAGGACTAGTGCCACCCCATGGAGGCCTTCTGGGGTGGAGTTCACAAGCTCAGGGTTTGTCTGTCACAGTGCCAGACACCCCTCCTCCTCCATCAACCAATCGCGACAAAGGAAGGAAACCAACACCAGCTACTCCTCCTCTGAGAGACACTCACCCACAAGCCATGACCTGG-------------------------------------------------------------------------------------------------------------------------------------------------------------------------------------------------------------------------------------------------------------------------------------------
>FJ356715.1.2 Hepatitis B virus Subtype H isolate LL010169, complete genome
TCATTTTGTGGGTCACCATATTCCTGGGAACAAGAGCTACAGCATGGGAGCACCTCTCTCAACGGCGAGAAGGGGCATGGGACAGAACCTTTCTGTGCCCAATCCTCTGGGATTCTTTCCMGACCACCAGTTGGATCCACTATTCAGAGCAAATTCCAGCAGTCCCGATTGGGACTTCAACACAAACAAGGACAATTGGCCAATGGCAAACAAGGTAGGAGTGGGAGGCTTCGGTCCAGGGTTCACACCCCCACACGGTGGCCTTCTGGGGTGGAGCCCTCAGGCACAGGGCATTCTGACAACCTCGCCACCAGATCCACCTCCTGCTTCCACCAATCGGAGGTCAGGAAGAAAGCCAACCCCAGTCTCTCCACCTCTAAGGGACACACATCCACAGGCYATGCAGTGGAACTCAATACAGTTCCACCAAGCACTGTTGGATCCGAGAGTAAGGGGTCTGTATTTTCCTGCTGGTGGCTCCAGTTCAGAAACACAGAACCCTGCTCCGACTATTGCCTCTCTCACATCATCAATCTTCTCGAAGACTGGGGACCCTGCTATGAACATGGAGAACATCACATCAGGACTCCTAGGACCCCTTCTCGTGTTACAG-------------------------------------------------------------------------------
>FJ356716.1.2 Hepatitis B virus Subtype H isolate CL150171, complete genome
TCATTTTGTGGGTCACCATATTCCTGGGAACAAGAGCTACAGCATGGGAGCACCTCTCTCAACGGCGAGAAGGGGCATGGGACAGAAYCTTTCTGTGCCCAATCCTCTGGGATTCTTTCCAGACCACCAGTTGGATCCACTATTCAGAGCAAATTCCAGCAGTCCCGATTGGGACTTCAACACAAACAAGGACAATTGGCCAATGGCAAACAAGGTAGGAGTGGGAGGCTTCGGTCCAGGGTTCACACCCCCACACGGTGGCCTTCTGGGGTGGAGCCCTCAGGCACAGGGCATTCTGACAACCTCGCCACCAGATCCACCTCCTGCTTCCACCAATCGGAGGTCAGGAAGAAAGCCAACCCCAGTCTCTCCACCTCTAAGGGACACACATCCACAGGCCATGCAGTGGAACTCAACACAGTTCCACCAAGCACTGTTGGATCCGAGAGTAAGGGGTCTGTATTTTCCTGCTGGTGGCTCCAGTTCAGAAACACAGAACCCTGCTCCGACTATTGCCTCTCTCACATCATCAATCTTCTCGAAGACTGGGGACCCTGCTATGAACATGGAGAACATCACATCAGGACTCCTAGGACCCCTTCTCGTGTTACAG-------------------------------------------------------------------------------
>KJ586804.1.2 Hepatitis B virus Subtype F1b strain P11, complete genome
TCATTTTGTGGGTCACCATATTCTTGGGAACAAGAGCTACAGCATGGGAGCACCTCTATCAACGACTCGAAGGGGCATGGGACAGAATCTCTCTGTACCCAATCCTCTGGGATTCTTTCCAGACCATCAGCTGGATCCTCTATTCAGGGCAAATTCCAGCAGTCCCGACTGGAACTTCAACAAAAACAAGGACAATTGGCCAATGGCAAACAAGGTAGGAATGGGAGGATACGGTTCTGGGTTCACACCCCCACACGGGGGCCTGTTGGGGTGGAGTCCACAGGCACAGGGTGTGCTTACAACATTGCCAGCAAATCCGCCTCCTGCTTCCACCCATCGGCGGTCCGGGAGAAAACCAACCCCAATCTCTCCACCTCTAAAAGACACTCATCCACAGGCCATGGCAGGGAACTCCCCTCAATTCCACCAGGGTCTGTTAAATCCCAGGGTAAAGGGCCTCCGGAATTTTCCTGGTGGGTCCAGTTCCAAGACACAGAACCCTGCGCCGACTATTGCCTCTCTCACATCATCAATCTTCTTGAGGACTGGGGACCCTGCACCGAACATGGAGAACATCACATCAGGATTCCTAGGACCCCTGCTCGTGTTACAG-------------------------------------------------------------------------------
>KJ586807.1.2 Hepatitis B virus Subtype F1b strain P9, complete genome
TCATTTTGTGGGTCACCATATTCTTGGGAACAAGAGCTACAGCATGGGAGCACCTCTATCAACGACTCGAAGGGGCATGGGACAGAATCTCTCTGTACCCAATCCTCTGGGATTCTTTCCAGACCATCAGCTGGATCCTCTATTCAGGGCAAATTCCAGCAGTCCCGACTGGGACTTCAACAAAAACAAGGACAATTGGCCAATGGCAAACAAGGTAGGAGTGGGAGGATACGGTCCTGGGTTCACACCCCCACACGGTGGCCTGTTGGGGTGGAGTCCACAGGCACAGGGTGTGCTTACAACATTGCCACCAGATCCGCCTCCTGCTTCCACCAATCGGCGGTCCGGGAGAAAACCAACCCCAATTTCTCCACCTCTAAAAGACACTCATCCACAGGGCATGGCGTGGAACTCCCCTCAATTCCACCAGGGTCTGTTAATTCCCAGGGTAAAGGGTCTCCTGCTGGTTGCTGGTGGGTCCAGTTCCAAGACACAGAACCCTGCTCCGACTATTGCCTCTCTCACATCATCAATCTTCTTGAAGACTGGGGGCCCTGCTACGAACATGGACAACATCACATCAGGACTCCTAGGACCCCTGCTCGTGTTACAG-------------------------------------------------------------------------------
>KP995116.1.2 Hepatitis B virus Subgenptype F1 isolate 2503-Chronic, complete genome
TCATTTTGTGGGTCACCATATTCTTGGGAACAAGAGCTACAGCATGGGAGCACCTCTATCAACGACTCGAAGGGGCATGGGACAGAATCTCTCTGTACCCAATCCTCTGGGATTCTTTCCAGACCATCAGCTGGATCCTCTATTCAGGGCAAATTCCAGCAGTCCCGACTGGGACTTCAACAAAAACAAGGACAATTGGCCAATGGCAAACAAGGTAAGAGTGGGAGGCTACGGTCCTGGGTTCACACCACCGCACGGTGGCCTTTTGGGGTGGAGTCCACAGGCTCAGGGTGTACTTACAACTTTGCCAGCAGATCCGCCTCCTGCTTCCACCAATCGGCGGTCAGGGAGAAAGCCCACCCCAGTCTCTCCACCTCTAAGAGACACTCATCCACAGGCCATGCAGTGGAACTCCACTCAGTTCCACCAGGCTCTGTTAGATCCGAGGGTAAGGGCTCTGTATTTTCCTGCTGGTGGCTCCAGTTCAGAGACACAGAACCCTGCTCCGACTATTGCCTCTCTCACATCATCAATCTTCTTGAAGACTGGGGGCCCTGCTACGAACATGGACAACATCACATCAGGACTCCTAGGACCCCTGCTCGTGTTACAG-------------------------------------------------------------------------------
>KY476327.1.2 Hepatitis B virus  Subgenotype F isolate HBV28, complete genome
TCATTTTGTGGGTCACCATATTCTTGGGAACAAGAGCCACAGCATGGGAGCACCTCTATCAACGACTCGAAGGGGCATGGGACAGAATCTCTCTGTACCCAATCCTCTGGGATTCTTTCCAGACCATCAGCTGGATCCTCTATTCAGGGCAAATTCCAGCAGTCCCGACTGGGACTTCAACAAAAACAAGGACAATTGGCCAATGGCAAACAAGGTAGGAGTGGGAGGATACGGTCCTGGGTTCACACCCCCACACGGTGGCCTGTTGGGGTGGAGCCCACAGGCACAGGGTGTGCTTACAACATGGCCAGCAAATCCGCCTACTGCTTCCACCAATCGGCAGTCCGGGAGACAACCAACCCCAGTCTCTCCACCTCTAAGAGACACTCATCCACAGGCCGTGCAGTGGAACTCCACTCAGTTCCACCAGGCTCTGTTAGATCCGAGGGTAAGAGCTCTGTATTTTCCTGCTGGTGGCTCCAGTTCAGAGACACAGCACCCTGCTCCGATTATTGCCTCTCTCACATCATCAATCTTCTTGAAGACTGGGGCCCCTGCTACGAACATGGACAACATCACATCAGGACTCCTAGGACCCCTGCTCGTGTTACAG-------------------------------------------------------------------------------
>FJ589065.1.2 Hepatitis B virus Subgepotype F1 isolate UdeA_024, complete genome
TCATTTTGTGGGTCACCATATTCTTGGGAACAAGAGCTACAGCATGGGAGCACCTCTATCAACGACACGAAGGGGCATGGGACAGAATCTCTCTGTACCCAATCCTCTGGGATTCTTTCCAGACCATCAGCTGGATCCTCTATTCAGGGCAAATTCCAGCAGTCCCGACTGGGACTTCAACAAAAACAAGGACAATTGGCCAATGGCAAACAAGGTAGGAGTGGGAGGATACGGTCCTGGGTTCACACCCCCACACGGTGGCCTGCTGGGGTGGAGCCCACAGGCACAGGGTGTGCTTACAACATTGCCAGCAGATCCGCCTCCTGCTTCCACCAATCGGCGGTCCGGGAGAAAACCAACCCCAGTCTCTCCACCTCTAAGAGACACTCATCCACAGGCCATGCAGTGGAACTCAACTCACTTCCACCAAGCTCTGTTGGATCCCAGGGTAGGGG-----------------------------------------AACCCTGCTCCGACTATTGCCTCTCTCACATCATCAATCTTCTTGAAGACTGGGGGCCCTGCTATGAACATGGACAACATCACATCAGGACTCCTAGGACCCCTGCTCGTGTTACAG-------------------------------------------------------------------------------
>KY382415.1.2 Hepatitis B virus isolate F1b_wt, complete genome
TCATTTTGKGGGTCACCATATTCTTGGGAACAAGAGCTACAGCATGGGAGCACCTCTATCAACGACTCGAAGGGGCATGGGACAGAATCTCTCTGTACCCAATCCTCTGGGATTCTTTCCARACCATCAGCTGGATCCTCTATTCAGGGCAAATTCCAGCAGTCCCGACTGGGACTTCAACAAAAMCAAGGACACTTGGCCAATGGCAAACAAGGTAGGAGTGGGAGGATACGGTCCTGGGTTCACACCCCCACACGGTGGCCTGTTGGGGTGGAGTCCACAGGCACAGGGTGTGCTTACAACATTGCCAGCGGATCCGCCTCCTGCTTCCACCAATCGGCGGTCCGGGAGRAAACCAACCCCAGTCTCTCCACCTCTAAGAGACACTCATCCACAGGCCATGCAGTGGAACTCCACTCAGTTCCACCAGGCTCTGTTAGATCCGAGGGTAAGGGCTCTGTATTTTCCTGCTGGTGGCTCCAGTTCAGAGACACAGAACCCTGCTCCGACTATTGCCYCTCTCACATCATCAATCTTCTYGAAGACTGGGGGCCCTGCTAYGAACATGGACAACATCACATCAGGACTCCTAGGACCCCTGCTCGTGTTACAG-------------------------------------------------------------------------------
>KY382416.1.2 Hepatitis B virus isolate F1b_double_mut, complete genome
TCATTTTGKGGGTCACCATATTCTTGGGAACAAGAGCTACAGCATGGGAGCACCTCTATCAACGACTCGAAGGGGCATGGGACAGAATCTCTCTGTACCCAATCCTCTGGGATTCTTTCCARACCATCAGCTGGATCCTCTATTCAGGGCAAATTCCAGCAGTCCCGACTGGGACTTCAACAAAAMCAAGGACACTTGGCCAATGGCAAACAAGGTAGGAGTGGGAGGATACGGTCCTGGGTTCACACCCCCACACGGTGGCCTGTTGGGGTGGAGTCCACAGGCACAGGGTGTGCTTACAACATTGCCAGCGGATCCGCCTCCTGCTTCCACCAATCGGCGGTCCGGGAGRAAACCAACCCCAGTCTCTCCACCTCTAAGAGACACTCATCCACAGGCCATGCAGTGGAACTCCACTCAGTTCCACCAGGCTCTGTTAGATCCGAGGGTAAGGGCTCTGTATTTTCCTGCTGGTGGCTCCAGTTCAGAGACACAGAACCCTGCTCCGACTATTGCCYCTCTCACATCATCAATCTTCTYGAAGACTGGGGGCCCTGCTAYGAACATGGACAACATCACATCAGGACTCCTAGGACCCCTGCTCGTGTTACAG-------------------------------------------------------------------------------
>KY382417.1.2 Hepatitis B virus isolate F1b_quadruple_mut, complete genome
TCATTTTGKGGGTCACCATATTCTTGGGAACAAGAGCTACAGCATGGGAGCACCTCTATCAACGACTCGAAGGGGCATGGGACAGAATCTCTCTGTACCCAATCCTCTGGGATTCTTTCCARACCATCAGCTGGATCCTCTATTCAGGGCAAATTCCAGCAGTCCCGACTGGGACTTCAACAAAAMCAAGGACACTTGGCCAATGGCAAACAAGGTAGGAGTGGGAGGATACGGTCCTGGGTTCACACCCCCACACGGTGGCCTGTTGGGGTGGAGTCCACAGGCACAGGGTGTGCTTACAACATTGCCAGCGGATCCGCCTCCTGCTTCCACCAATCGGCGGTCCGGGAGRAAACCAACCCCAGTCTCTCCACCTCTAAGAGACACTCATCCACAGGCCATGCAGTGGAACTCCACTCAGTTCCACCAGGCTCTGTTAGATCCGAGGGTAAGGGCTCTGTATTTTCCTGCTGGTGGCTCCAGTTCAGAGACACAGAACCCTGCTCCGACTATTGCCYCTCTCACATCATCAATCTTCTYGAAGACTGGGGGCCCTGCTAYGAACATGGACAACATCACATCAGGACTCCTAGGACCCCTGCTCGTGTTACAG-------------------------------------------------------------------------------
>KY476329.1.2 Hepatitis B virus Subgenotype F isolate HBV33, complete genome
TCATTTTGTGGGTCACCATATTCTTGGGAACAAGAGCTACAGCATGGGAGCACCTCTATCAACGACTCGAAGGGGCATGGGACAGAATCTCTCTGTACCCAATCCTCTGGGATTCTTTCCAGACCATCAGCTGGATCCTCTATTCAGGGCAAATTCCAGCAGTCCCGACTGGGACTTCAACAAAAACAAGGACAATTGGCCAATGGCAAACAAGGTAGGAGTGGGAGGATACGGTCCTGGGTTCACACCCCCACACGGTGGCCTGTTGGGGTGGAGCCCACAGGCACAGGGTGTGCTTACAACATTGCCAGTAGATCCGCCTCCTGCTCCCACCAATCGGCGGTCCGGGAGAAAACCAACCCCAGTCTCTCCACCTCTAAGAGACACTCATCCACAGGCCACACAGTGGAACACCCCTCAGTTCCACCAGGCTCTGTTAGATCCGAGGGTAAGGGCTCTGTGTTTTCCTGCTGGTGGCTCCAGTTCAGAGACACAGAACCCTGCTCCGACTATTGCCTCTCTCACATCATCAATCTTCTTGAAGACTGGGGCCCCTGCTACGAACATGGACAACATCTCATCAGGACTCCTAGGACCCCTGCTCGTGTTACAG-------------------------------------------------------------------------------
>KY476325.1.2 Hepatitis B virus Subgenotype F isolate HBV14, complete genome
TCATTTTGTGGGTCACCATATTCTTGGGAACAAGAGCTACAGCATGGGAGCACCTCTATCAACGACTCGAAGGGGCATGGGACAGAATCTCTCTGTACCCAATCCTCTGGGATTCTTTCCAGACCATCAGCTGGATCCTCTATTCAGGGCAAATTCCAACAGTCCCGACTGGGACTTCAACAAAAACAAGGACAATTGGCCAATGGCAAACAAGGTAGGAGTGGGAGGATATGGTCCCGGGTTCACACCCCCACACGGTGGCCTGTTGGGGTGGAGCCCACAGGCACAGGGTGTGCTTACAACATTGCCAGCAGATCCGCCTCCTGCTCCCACCAATCGGAGGTCCGGGAGAAAACCAACCCCAGTCTCTCCACCTCTAAGAGACACTCATCCACAGGCCATGCAATGGAACTCCACTCAGTTTCACCAGGCTCTGTTAGATCCGAGGGTAAGGGCTCTGTATTTTCCTGCTGGTGGCTCCAGTTCAGAGACACAGAACCCTGCTCCGACTATTGCCTCTCTCACATCATCAATCTTCTTGAAGACTGGGGGCCCTGCTACGAACATGGACAGCATCACATCAGGACTCCTAGGACCCCTGCTCGTGTTACAG-------------------------------------------------------------------------------
>KY476328.1.2 Hepatitis B virus Subgenotype F isolate HBV29, complete genome
TCATTTTGTGGGTCACCATATTCTTGGGAACAAGAGCTACAGCATGGGAGCACCTCTATCAACGACTCGAAGGGGCATGGGACAGAATCTCTCTGTACCCAATCCTCTGGGATTCTTTCCAGACCATCAGCTGGATCCTCTATTCAGGGCAAATTCCAACAGTCCCGACTGGGACTTCAACAAAAACAAGGACAATTGGCCAATGGCAAACAAGGTAGGAGTGGGAGGATATGGTCCCGGGTTCACACCCCCACACGGTGGCCTGTTGGGGTGGAGCCCACAGGCACAGGGTGTGCTTACAACATTGCCAGCAGATCCGCCTCCTGCTCCCACCAATCGGAGGTCCGGGAGAAAACCAACCCCAGTCTCTCCACCTCTAAGAGACACGCATCCACAGGCCATGCAGTGGAACTCCACTCAGTTTCACCAGGCTCTGTTAGATCCAAGGGTAAGGGCTCTGTATTTTCCTGCTGGTGGCTCCAGTTCAGAGACACAGAACCCTGCTCCGACTATTGCCTCTCTCACATCATCAATCTTCTTGAAGACTGGGGGCCCTGCTACGAACATGGACAGCATCACATCAGGACTCCTAGGACCCCTGCTCGTGTTACAG-------------------------------------------------------------------------------
>EU670260.1.2 Hepatitis B virus Subgenotype F1 isolate 453, complete genome
TCATTTTGTGGGTCACCATATTCTTGGGAACAAGAGCTACAGCATGGGAGCACCTCTATCAACGACTCGAAGGGGCATGGGACAGAATCTCTCTGTACCCAATCCTCTGGGATTCTTTCCAGACCATCAGTTGGATCCTCTATTCAGGGCAAATTCCAGCAGTCCCGACTGGGACTTCAACAAAAACAAGGACAATTGGCCAATGGCAAACAAGGTAGGAGTGGGAGGATACGGTCCTGGGTTCACACCCCCACACGGTGGCCTGTTGGGGTGGAGCCCACAGGCACAGGGTGTGCTTACAACATTGCCAGCAAATCCGCCTCCTGCTCCCACCAATCGGCGGTCCGGGAGAAAGCCAACCCCAGTCTCTCCACC---------------------------------------------------------------------------------------------TGCTGGTGGCTCCAGTTCAGAGACACAGAACCCTGCTCCGACTATTGCCTCTCTCACATCATCAATCTTCTTGAAGACTGGGGCCCCTGCTACGAACATGGACAACATCACATCAGGACTCCTAGGACCCCTGCACGTGTCACAG-------------------------------------------------------------------------------
>EU670261.1.2 Hepatitis B virus Subgenotype F1 isolate 499, complete genome
TCATTTTGTGGGTCACCATATTCTTGGGAACAAGAGCTACAGCATGGGAGCACCTCTATCAACGACTCGAAGGGGCATGGGACAGAATCTCTCTGTACCCAATCCTCTGGGATTCTTTCCAGACCATCAGTTGGATCCTCTATTCAGGGCAAATTCCAGCAGTCCCGACTGGGACTTCAACAAAAACAAGGACAATTGGCCAATGGCAAACAAGGTAGGAGTGGGAGGATACGGTCCTGGGTTCACACCCCCACACGGTGGCCTGTTGGGGTGGAGCCCACAGGCACAGGGTGTGCTTACAACATTGCCAGCAGATCCGCCTCCTGCTCCCACCAATCGGCGGTCCGGGAGAAAGCCAACCCCAGTCTCTCCACCTCTAAGAGACACTCATCCACAGGCCATGCAATGGAA--------------------------------------------------------------------------------CACAGAACCCTGCTCCGACTATTGCCTCTCTCACATCATCAATCTTCTTGAAGACTGGGGCCCCTGCTACGAACATGGACAACATCACATCAGGACTCCCAGGACCCCTGCTCGTGTCACAG-------------------------------------------------------------------------------
>EU670262.1.2 Hepatitis B virus Subgenotype F1 isolate 549, complete genome
TCATTTTGTGGGTCACCATATTCTTGGGAACAAGAGCTACAGCATGGGAGCACCTCTATCAACGACTCGAAGGGGCATGGGACAGAATCTCTCTGTACCCAATCCTCTGGGATTCTTTCCAGACCATCAGTTGGATCCTCTATTCAGGGCAAATTCCAGCAGTCCCGACTGGGACTTCAACAAAAACAAGGACAATTGGCCAATGGCAAACAAGGTAGGAGTGGGAGGATACGGTCCTGGGTTCACACCCCCACACGGTGGCCTGTTGGGGTGGAGCCCACAGGCACAGGGTGTGCTTACAACATTGCCAGCAGATCCGCCTCCTGCTCCCACCAATCGGCGGTCCGGGAGAAAGCCAACCCCAGTCTCTCCACCTCTAAGAGACACTCATCCACAGGCCATGCAGTGGAACTCCACTCAGTTCCATCAGGCTCTGTTAGATCCGAGGGTAAGGGCTCTGTATTTTCCTGCTAGTGGCTCCAGTTCAGAGACACAGAACCCTGCTCCGACTATTGCCTCTCTCACATCATCAATCTTCTTGAAGACTGGGGCCCCTGCTACGAACATGGACAACATCACATCAGGACTCCTAGGACCCCTGCTCGTGTTACAG-------------------------------------------------------------------------------
>HM627320.1.2 Hepatitis B virus Subtype F1b  isolate HCUCH21, complete genome
TCATTTTGTGGGTCACCATATTCTTGGGAACAAGAGCTACAGCATGGGAGCACCTCTATCAACGACTCGAAGGGGCATGGGACAGAATCTCTCTGTACCCAATCCTCTGGGATTCTTTCCAGACCATCAGCTGGATCCTCTATTCAGAGCAAATTCCAGCAGTCCCGACTGGGACTTCAACAAAAACAAGGACAATTGGCCAATGGCAAACAAGGTAGGAGTGGGAGGATACGGTCCTGGGTTCACACCCCCACACGGTGGCCTGTTGGGGTGGAGCCCACAGGCACAGGGTGTGCTTACAACATTGCCAGCAGATCCGCCTCCTGCTTCCACCAATCGGCGGTCCGGGAGAAAACCAACCCCAGTCTCTCCACCTCTAAGAGACACTCATCCACAGGCCATGCAGTGGAACTCCACTCAGTTCCACCAGGCTCTGTYAGATCCGAGGGTAAGGGMYCTGTATTTKCCTGCTGGTGGCTCCAGTTCAGAGACACAGAACCCTGCTCCGACTATTGCCTCTCTCACATCATCAATCTTCTTGAAGACTGGGGGCCCTGCTATGAACATGGACAACATCACATCAGGACTCCTAGGACCCCTGCTCGTGTTACAG-------------------------------------------------------------------------------
>KY476324.1.2 Hepatitis B virus Subgenotype F isolate HBV10, complete genome
TCATTTTGTGGGTCACCATATTCTTGGGAACAAGAGCTACAGCATGGGAGCACCTCTATCAACGACTCGAAGGGGCATGGGACAGAATCTCTCTGTACCCAATCCTCTGGGATTCTTTCCAGACCATCAACTGGATCCTCTATTCAGGGCAAATTCCAGCAGTCCCGACTGGGACTTCAACAAAAACAAGGACAATTGGCCAATGGCAAACAAGGTAGGAGTGGGAGGATACGGTCCTGGGTTCACACCCCCACACGGTGGCCTGTTGGGGTGGAGCCCACAGGCACAGGGTGTGCTTACAACGTTGCCAGCAGATCCGCCTCCTGCTCCCACCAATCGGCGGKCCGGGAGAAAACCAACCCCAGTCTCTCCACCTCTAAGAGACACTCATCCACAGGCCATGCAGTGGAACTCCACTCAGTTCCACCAGGCTCTGTTAGATCCGAGGGTAAGGGCTCTGTATTTTCCTGCTGGTGGCTCCAGTTCAGAGACACAGAACCCTGCTCCGACTATTGCCTCTCTCACATCATCAATCTTCTTGACGACTGGGGCCCCTGCTACGAACATGGACAACATCACATCAGGACTCCTAGGACCCCTGCTCGTGTTACAG-------------------------------------------------------------------------------
>KJ586805.1.2 Hepatitis B virus Subtype F1b strain P17, complete genome
TCATTTTGTGGGTCACCATATTCTTGGGAACAAGAGCTACAGCATGGGAGCACCTCTATCAACGAC---------------------------------CAATCCTCTGGGATTCTTTCCAGACCATCAGCTGGATCCTCTATTCAGGGCAAATTCCAGCAGTCCCGACTGGGACTTCAACAAAAACAAGGACAATTGGCCAATGGCAAACAAGGTAGGAGTGGGAGGATACGGTCCTGGGTTCACACCCCCACACGGTGGCCTGTTGGGGTGGAGTCCACAGGCACAGGGTGTGCTTACAACATTGCCAGCAGATCCGCCTCCTGCTTCCACCAATCGGCGGTCCGGGAGAAAACCAACCCCAGTCTCTCCACCTCTAAGAGACACTCATCCACAGGCCATGCAGTGGAACTCCACTCAGTTCCACCAGGCTCTGTTAGATCCGAGGGTAAGGGCTCTGTATTTTCCTGCTGGTGGCTCCAGTTCAGAGACACAGAACCCTGCTCCGACTATTGCCTCTCTCACATCATCAATCTTCTTGAAGACTGGGGGCCCTGCTATGAACATGGAGAACATCACATCAGGATTCCTAGGACCCCTTCTCGTGTTACAG-------------------------------------------------------------------------------
>KJ586806.1.2 Hepatitis B virus Subtype F1b strain P2729, complete genome
TCATTTTGTGGGTCACCATATTCTTGGGAACAAGAGCTACAGCATGGGAGCACCTCTATCAACGAC---------------------------------CAATCCTCTGGGATTCTTTCCAGACCATCAGCTGGATCCTCTATTCAGGGCAAATTCCAGCAGTCCCGACTGGGACTTCAACAAAAACAAGGACAATTGGCCAATGGCAAACAAGGTAGGAGTGGGAGGATACGGTCCTGGGTTCACACCCCCACACGGTGGCCTGTTGGGGTGGAGTCCACAGGCACAGGGTGTGCTTACAACATTGCCAGCAGATCCGCCTCCTGCTTCCACCAATCGGCGGTCCGGGAGAAAACCAACCCCAGTCTCTCCACCTCTAAGAGACACTCATCCACAGGCCATGCAGTGGAACTCCACTCAGTTCCACCAGGCTCTGTTAGATCCGAGGGTAAGGGCTCTGTATTTTCCTGCTGGTGGCTCCAGTTCAGAGACACAGAACCCTGCTCCGACTATTGCCTCTCTCACATCATCAATCTTCTTGAAGACTGGGGGCCCTGCTATGAACATGGAGAACATCACATCAGGATTCCTAGGACCCCTTCTCGTGTTACAG-------------------------------------------------------------------------------
>AF223964.1.2 Hepatitis B virus Subtype F isolate sa14, complete genome
TCATTTTGTGGGTCACCATATTCTTGGGAACAAGAGCTACAGCATGGGAGCACCTCTATCAACGACTCGAAGGGGCATGGGACAGAATCTCTCTGTACCCAATCCTCTGGGATTCTTTCCAGACCATCAGCTGGATCCTCTATTCAGGGCAAATTCCAGCAGTCCCGACTGGGACTTCAACAAAAACAAGGACAATTGGCCAATGGCAAACAAGGTAGGAGTGGGAGGATACGGTCCTGGGTTCACACCCCCTCACGGTGGCCTGTTGGGGTGGAGTCCACAGGCACAGGGTGTGCTTACAACATTGCCAGCAAATCCGCCTCCTGCTTCCACCAATCGGCGGTCCGGGAGAAAACCAACCCCAGTCTCTCCACCTCTAAGAGACACTCATCCACAGGCCATGCAGTGGAACTCCACTCAGTTCCACCAGGCTCTGTTAGATCCGAGGGTAAGGGCTCTGTATTTTCATGCTGGTGGCTCCAGTTCAGGCACGCAGAACCCTGCTCCGACTATTGCCTCTCTCACATCATCAATCTTCTTGAAGACTGGGGGCCCTGCTACGAACATGGACAACATCACATCAGGACTCCTAGGACCCCTGCTCGTGTTACAG-------------------------------------------------------------------------------
>KY476323.1.2 Hepatitis B virus Subgenotype F isolate HBV03, complete genome
TCATTTTGTGGGTCACCATATTCTTGGGAACAAGAGCTACAGCATGGGAGCACCTCTATCAACGACTCGAAGGGGCATGGGACAGAATCTCTCTGTACCCAATCCTCTGGGATTCTTTCCAGACCATCAGCTGGATCCTCTATTCAGGGCAAATTCCAGCAGTCCCGACTGGGACTTCAACAAAAACAAGGACAATTGGCCAATGGCAAACAAGGTAGGAGTGGGAGGATACGGTCCTGGGTTCACACCCCCACACGGTGGCCTGTTGGGGTGGAGCCCACAGGCACAGGGTGTGCTTACAACATTGCCAGCAGATCCGCCTCCTGCTCCCACCAATCGGCGGTCCGGGAGAAAACCAACCCCAGTCTCTCCACCTCTAAGGGACACTCATCCACAGGCCATGCAGTGGAACTCCACTCAGTTTCACCAGGCTCTGTTAGCTCCGAGGGTAAGGGCTCTGTATTTTCCTGCTGGTGGCTCCAGTTCAGAGACACAGAACCCTGCTCCGACTATTGCCTCTCTCACATCATCAATCTTCTTGAAGACTGGGGGCCCTGCTACGAACATGGACAGCATCACATCAGGACTCCTAGGACCCCTGCTCGTGTTACAG-------------------------------------------------------------------------------
>FJ657525.1.2 Hepatitis B virus Subtype F1b isolate BA107, complete genome
TCATTCTGTGGGTCACCATATTCTTGGGAACAAGAGCTACAGCATGGGAGCACCTCTATCAACGACTCGAAGGGGCATGGGACAGAATCTCTCTGTGCCCAATCCTCTGGGATTCTTTCCAGACCATCAGCTGGATCCTCTATTCAGGGCAAATTCCAGCAGTCCCGACTGGGACTTCAACAAAAACAAGGACAATTGGCCAATGGCAAACAAGGTAGGAGTGGGAGGATACGGTCCTGGGTTCACACCCCCACACGGTGGCCTGTTGGGGTGGAGTCCACAGGCACAGGGTGTGCTTACAACATTGCCAGCAGATCCGCCTCCTGCTTCCACCAATCGGCGATCCGGGAGAAAACCAACCCCAGTCTCTCCACCTCTAAGAGACACTCATCCACAGGCCATGCAGTGGAACTCAACTCAGTTCCACCAGGCTCTGTTAGATCCGAGGGTAAGGGCTCTGTATTTTCCTGCTGGTGGCTCCAGTTCAGAGACACAGAACCCTGCTCCGACTATTGCCTCTCTCACATCATCAATCTTCTTGAAGACTGGGGGCCCTGCTACGAACATGGACAACATCACATCAGGACTCCTAGGACCCCTGCTCGTGTTACAG-------------------------------------------------------------------------------
>KY476330.1.2 Hepatitis B virus Subgenotype F isolate HBV37, complete genome
TCATTTTGTGGGTCACCATATTCTTGGGAACAAAAGCTACAGCATGGGAGCACCTCTATCAACGACTCGAAGGGGCATGGGACAGAATCTCTCTGTACCCAATCCTCTGGGATTCTTTCCAGACCATCAGCTGGATCCTCTATTCAGGGCAAATTCCAGCAGTCCCGACTGGGACTTCAACAAAAACAAGGACAATTGGCCAATGGCAAACAAGGTAGGAGTGGGAGGATACGGTCCTGGGTTCACACCCCCACACGGTGGCCTGTTGGGGTGGAGCCCACAGGCACAGGGTGTGCTTACAACATTGCCAGCAGATCCACCTCCTGCTTCCACCAATCGGCGGTCGGGGAGAAAACCAACCCCAGTCTCTCCACCTCTAAGAGACACTCATCCACAGGCCATGCAGTGGAATTCCACTCAGTTCCACCAGGCTCTGTTAGATCCGAGGGTAAGGGCTCTGTATTTTCCTGCTGGTGGCTCCAGTTCAGAGACACAGAACCCTGCTCCGACTATTGCCTCTCTCACATCATCAATCTTCTTGAAGACTGGGGGCCCTGCTACGAACATGGACAACATCACATCAGGACTCCTAGGACCCCTGCTCGTGTTACAG-------------------------------------------------------------------------------
>HM585194.1.2 Hepatitis B virus Subtype F1b isolate HCUCH16, complete genome
TCATTTTGTGGGTCACCATATTCTTGGGAACAAGAGCTACAGCATGGGAGCACCTCTATCAACGACTCGAAGGGGCATGGGACAGAATCTCTCTGTACCCAATCCTCTGGGATTCTTTCCAGACCATCAGCTGGATCCTCTATTCAGAGCAAATTCCAGCAGTCCCGACTGGGACTTCAACAAAAACAAGGACAATTGGCCAATGGCAAACAAGGTAGGAGTGGGAGGATACGGTCCTGGGTTCACACCCCCACACGGTGGCCTGTTGGGATGGAGCCCACAGGCACAGGGTGTGCTTACAACATTGCCAGCAGATCCGCCTCCTGCTTCCACCAATCGGCGGTCCGGGAGAAAACCAACCCCAGTCTCTCCACCTCTAAGAGACACTCATCCACAGGCCATGCAGTGGAACTCCACTCAGTTCCACCAGGCTCTGTTAGATCCGAGGGTAAGGGCTCTGTATTTTCCTGCTGGTGGCTCCAGTTCAGAGACACAGAACCCTGCTCCGACTATTGCCTCTCTCACATCATCAATCTTCTTGAAGACTGGGGGCCCTGCTATGAACATGGACAACATCACATCAGGACTCCTAGGACCCCTGCTCGTGTTACAG-------------------------------------------------------------------------------
>HM585200.1.2 Hepatitis B virus Subtype F1b isolate HCUCH15, complete genome
TCATTTTGTGGGTCACCATATTCTTGGGAACAAGAGCTACAGCATGGGAGCACCTCTATCAACGACTCGAAGGGGCATGGGACAGAATCTCTCTGTACCCAATCCTCTGGGATTCTTTCCAGACCATCAGCTGGATCCTCTATTCAGAGCAAATTCCAGCAGTCCCGACTGGGACTTCAACAAAAACAAGGACAATTGGCCAATGGCAAACAAGGTAGGAGTGGGAGGATACGGTCCTGGGTTCACACCCCCACACGGTGGCCTGTTGGGGTGGAGCCCACAGGCACAGGGTGTGCTTACAACATTGCCAGCAGATCCGCCTCCTGCTTCCACCAATCGGCGGTCCGGGAGAAAACCAACCCCAGTCTCTCCACCTCTAAGAGACACTCATCCACAGGCCATGCAGTGGAACTCCACTCTGTTCCACCAGGCTCTGTTAGATCCGAGGGTAAGGGCTCTGTATTTTCCTGCTGGTGGCTCCAGTTCAGAGACACAGAACCCTGCTCCGACTATTGCCTCTCTCACATCATCAATCTTCTTGAAGACTGGGGGCCCTGCTATGAACATGGACAACATCACATCAGGACTCCTAGGACCCCTGCTCGTGTTACAG-------------------------------------------------------------------------------
>HM590474.1.2 Hepatitis B virus Subtype F1b isolate HCUCH3, complete genome
TCATTTTGTGGGTCACCATATTCTTGGGAACAAGAGCTACAGCATGGGAGCACCTCTATCAACGACTCGAAGGGGCATGTGACAGAATCTCTCTGTACCCAATCCTCTGGGATTCTTTCCAGACCATCAGCTGGATCCTCTATTCAGGGCAAATTCCAGCAGTCCCGACTGGGACTTCAACAAAAACAAGGACAATTGGCCAATGGCAAACAAGGTAGGAGTGGGAGGATACGGTCCTGGGTTCACACCCCCACACGGTGGCCTGTTGGGGTGGAGTCCACAGGCACAGGGTGTGCTTACAACATTGCCAGCAGATCCGCCTCCTGCTTCCACCAATCGGCGGTCCGGGAGAAAACCAACCCCAGTCTCTCCACCTCTAAGAGACACTCATCCACAGGCCATGCAGTGGAATTCCACTCAGTTTCACCAGGCTCTGTTAGATCCGAGGGTAAGGGCTCTGTATTTTCCTGCTGGTGGCTCCAGTTCAGAGACACAGAACCCTGCTCCGACTATTGCCTCTCTCACATCATCAATCTTCTTGAAGACTGGGGGCCCTGCTATGAACATGGACAACATCACATCAGGACTCCTAGGACCCCTGCTCGTGTTACAG-------------------------------------------------------------------------------
>KM233681.1.2 Hepatitis B virus Subtype F1b clone 4.5, complete genome
TCATTTTGTGGGTCACCATATTCTTGGGAACAAGAGCTACAGCATGGGAGCACCTCTATCAACGACTCGAAGGGGCATGGGACAGAATCTCTCTGTACCCAATCCTCTGGGATTCTTTCCAGACCATCAGCTGGATCCTCTATTCAGGGCAAATTCCAGCAGTCCCGACTGGGACTTCAACAAAAACAAGGACAATTGGCCAATGGCAAACAAGGTAGGAGTGGGAGGATACGGTCCTGGGTTCACACCCCCACACGGTGGCCTGTTGGGGTGGAGTCCACAGGCACAGGGTGTGCTTACAACATTGCCAGCAGATCCGCCTCCTGCTTCCACCAATCGGCGGTCCGGGAGAAAACCAACCCCAGTCTCTCCACCTCTAAGAGACACTCATCCACAGGCCATGCAGTGGAATTCCACTCAGTTTCACCAGGCTCTGTTAGATCCGAGGGTAAGGGCTCTGTATTTTCCTGCTGGTGGCTCCAGTTCAGAGACACAGAACCCTGCTCCGACTATTGCCTCTCTCACATCATCAATCTTCTTGAAGACTGGGGGCCCTGCTGTGAACATGGACAACATCACATCAGGACTCCTAGGACCCCTGCTCGTGTTACAG-------------------------------------------------------------------------------
>HM585186.1.2 Hepatitis B virus Subtype F1b isolate HCUCH4, complete genome
TCATTTTGTGGGTCACCATATTCTTGGGAACAAGAGCTACAGCATGGGAGCACCTCTATCAACGACTCGAAGGGGCATGGGACAGAATCTCTCTGTACCCAATCCTCTGGGATTCTTTCCAGACCATCAGCTGGATCCTCTATTCAGGGCAAATTCCAGCAGTCCCGACTGGGACTTCAACAAAAACAAGGACAATTGGCCAATGGCAAACAAGGTAGGAGTGGGAGGATACGGTCCTGGGTTCACACCCCCACACGGTGGCCTGTTGGGGTGGAGTCCACAGGCACAGGGTGTGCTTACAACATTGCCAGCAGATCCGCCTCCTGCTTCCACCAATCGGCGGTCCGGGAGAAAACCAACCCCAGTCTCTCCACCTCTAAGAGACACTCATCCACAGGCCATGCAGTGGAATTCCACTCAGTTTCACCAGGCTCTGTTAGATCCGAGGGTAAGGGCTCTGTATTTTCCTGCTGGTGGCTCCAGTTCAGAGACACAGAACCCTGCTCCGACTATTGCCTCTCTCACATCATCAATCTTCTTGAAGACTGGGGGCCCTGCTATGAACATGGACAACATCACATCAGGACTCCTAGGACCCCTGCTCGTGTTACAG-------------------------------------------------------------------------------
>HM590471.1.2 Hepatitis B virus Subtype F1b isolate HCUCH13, complete genome
TCATTTTGTGGGTCACCATATTCTTGGGAACAAGAGCTACAGCATGGGAGCACCTCTATCAACGACTCGAAGGGGCATGGGACAGAATCTCTCTGTACCCAATCCTCTGGGATTCTTTCCAGACCATCAGCTGGATCCTCTATTCAGGGCAAATTCCAGCAGTCCCGACTGGGACTTCAACAAAAACAAGGACAATTGGCCAATGGCAAACAAGGTAGGAGTGGGAGGATACGGTCCTGGGTTCACACCCCCACACGGTGGCCTGTTGGGGTGGAGTCCACAGGCACAGGGTGTGCTTACAACATTGCCAGCAGATCCGCCTCCTGCTTCCACCAATCGGCGGTCCGGGAGAAAACCAACCCCAGTCTCTCCACCTCTAAGAGACACTCATCCACAGGCCATGCAGTGGAATTCCACTCAGTTTCACCAGGCTCTGTTAGATCCGAGGGTAAGGGCTCTGTATTTTCCTGCTGGTGGCTCCAGTTCAGAGACACAGAACCCTGCTCCGACTATTGCCTCTCTCACATCATCAATCTTCTTGAAGACTGGGGGCCCTGCTATGAACATGGACAACATCACATCAGGACTCCTAGGACCCCTGCTCGTGTTACAG-------------------------------------------------------------------------------
>HM590472.1.2 Hepatitis B virus Subtype F1b isolate HCUCH19, complete genome
TCATTTTGTGGGTCACCATATTCTTGGGAACAAGAGCTACAGCATGGGAGCACCTCTATCAACGACTCGAAGGGGCATGGGACAGAATCTCTCTGTACCCAATCCTCTGGGATTCTTTCCAGACCATCAGCTGGATCCTCTATTCAGGGCAAATTCCAGCAGTCCCGACTGGGACTTCAACAAAAACAAGGACAATTGGCCAATGGCAAACAAGGTAGGAGTGGGAGGATACGGTCCTGGGTTCACACCCCCACACGGTGGCCTGTTGGGGTGGAGTCCACAGGCACAGGGTGTGCTTACAACATTGCCAGCAGATCCGCCTCCTGCTTCCACCAATCGGCGGTCCGGGAGAAAACCAACCCCAGTCTCTCCACCTCTAAGAGACACTCATCCACAGGCCATGCAGTGGAATTCCACTCAGTTTCACCAGGCTCTGTTAGATCCGAGGGTAAGGGCTCTGTATTTTCCTGCTGGTGGCTCCAGTTCAGAGACACAGAACCCTGCTCCGACTATTGCCTCTCTCACATCATCAATCTTCTTGAAGACTGGGGGCCCTGCTATGAACATGGACAACATCACATCAGGACTCCTAGGACCCCTGCTCGTGTTACAG-------------------------------------------------------------------------------
>KJ843168.1.2 Hepatitis B virus Subtype F1b isolate Ag06, complete genome
TCTTTTTGTGGGTCACCATATTCTTGGGAACAAGAGCTACAGCATGGGAGCACCTCTATCAACGACTCGAAGGGGCATGGGACAGAATCTCTCTGTACCCAATCCTCTGGGATTCTTTCCAGACCATCAGCTGGATCCTCTATTCAGGGCAAATTCCAGCAGTCCCGACTGGGACTTCAACAAAAACAAGGACAATTGGCCAATGGCAAACAAGGTAGGAGTGGGAGGATACGGTCCTGGGTTCACACCCCCACACGGTGGCCTGTTGGGGTGGAGTCCACAGGCACAGGGTGTGCTTACAACATTGCCAGCAGATCCGCCTCCTGCTTCCACCAATCGGCGGTCCGGGAGAAAACCAACCCCAGTCTCTCCACCTCTAAGAGACACTCATCCACAGGCCATGCAGTGGAACTCCACTCAGTTCCACCAGACTCTGTTAGATCCGAGAGTAAGGG------------CTGCTGGTGGCTCCAGTTCAGAGACACAGAACCCTGCTCCGACTATTGTCTCTCTCACATCATCAATCTTCTTGAAGACTGGGGGCCCTGCTACGAACATGGACAACATCACATCAGGACTCCTAGGACCCCTGCTCGTGTTACAG-------------------------------------------------------------------------------
>KY476331.1.2 Hepatitis B virus Subgenotype F isolate HBV43, complete genome
TCATTTTGTGGGTCACCATATTCTTGGGAACAAGAGCTACAGCATGGGAGCACCTCTATCAACGACTCGAAGGGGCATGGGACAGAATCTCTCTGTACCCAATCCTCTGGGATTCTTTCCAGACCATCAGCTGGATCCTCTATTCAGGGCAAATTCCAGCAGTCCCGACTGGGACTTCAACAAAAACAAGGACAATTGGCCAATGGCAAACAAGGTAGGAGTGGGAGGATACGGTCCTGGGTTCACACCCCCACACGGTGGCCTGTTGGGGTGGAGCCCACAGGCACAGGGTGTGCTTACAACATTGCCAGCAGATCCGCCTCCTGCTCCCACCAATCGGCGGTCCGGGAGAAAACCAACCCCAGTCTCTCCACCTCTAAGAGACACTCATCCACAGGCCATGCAGTGGAACTCCACTCAGTTCCACCAGGCTCTGTTAGATCCGAGGGTAAGGGCTCTGTATTTTCCTGCTGGTGGCTCCAGTTCAGAGACACAGAACCCTGCTCCGACTATTGCCTCTCTCACATCATCAATCTTCTTGAAGACTGGGGCCCCTGCTACGAACATGGACAGCATCACATCAGGACTCCTAGGACCCCTGCTCGTGTTACAG-------------------------------------------------------------------------------
>JX079936.1.2 Hepatitis B virus Subtype F1b isolate FF2, complete genome
TCATTTTGTGGGTCACCATATTCTTGGGAACAAGAGCTACAGCATGGGAGCACCTCTATCAACGACTCGAAGGGGCATGGGACAGAATCTCTCTGTACCCAATCCTCTGGGATTCTTTCCAGACCATCAGCTGGATCCTCTATTCAGGGCAAATTCCAGCAGTCCCGACTGGGACTTCAACAAAAACAAGGACAATTGGCCAATGGCAAACAAGGTAGGAGTGGGAGGATACGGTCCTGGGTTCACACCCCCACACGGTGGCCTGTTGGGGTGGAGCCCACAGGCACAAGGTGTGCTTACAACATTGCCAGCAGATCCGCCTCCTGCTCCCACCAATCGGCGGTCCGGGAGAAAACCAACCCCAGTCTCTCCACCTCTAAGAGACACTCATCCACAGGCCATGCAGTGGAACTCCACTCAGTTCCACCAGGCTCTGTTAGATCCGAGAGTAAGGGCTCTGTATTTTCCTGCTGGTGGCTCCAGTTCAGAGACACAGAACCCTGCTCCGACTATTGCCTCTCTCACATCATCAATCTTCTTGAAGACTGGGGGCCCTGCTACGAACATGGACAACATCACATCAGGACTCCTAGGACCCCTGCTCGTGTTACAG-------------------------------------------------------------------------------
>KJ843177.1.2 Hepatitis B virus Subtype F1b isolate Ag15, complete genome
TCATTTTGTGGGTCACCATATTCTTGGGAACAAGAGCTACAGCATGGGAGCACCTCTATCAACGACTCGAAGGGGCATGGGACAGAATCTCTCTGTACCCAATCCTCTGGGATTCTTTCCAGACCATCAGCTGGATCCTCTATTCAGGGCAAATTCCAGCAGTCCCGACTGGGACTTCAACAAAAACAAGGACAATTGGCCAATGGCAAACAAGGTAGGAGTGGGAGGATACGGTCCTGGGTTCACACCCCCACACGGTGGCCTGTTGGGGTGGAGCCCACAGGCACAAGGTGTGCTTACAACATTGCCAGCAGATCCGCCTCCTGCTCCCACCAATCGGCGGTCCGGGAGAAAACCAACCCCAGTCTCTCCACCTCTAAGAGACACTCATCCACAGGCCATGCAGTGGAACTCCACTCAGTTCCACCAGGCTCTGTTAGATCCGAGAGTAAGGGCTCTGTATTTTCCTGCTGGTGGCTCCAGTTCAGAGACACAGAACCCTGCTCCGACTATTGCCTCTCTCACATCATCAATCTTCTTGAAGACTGGGGGCCCTGCTACGAACATGGACAACATCACATCAGGACTCCTAGGACCCCTGCTCGTGTTACAG-------------------------------------------------------------------------------
>KJ843178.1.2 Hepatitis B virus Subtype F1b isolate Ag16, complete genome
TCATTTTGTGGGTCACCATATTCTTGGGAACAAGAGCTACAGCATGGGAGCACCTCTATCAACGACTCGAAGGGGCATGGGACAGAATCTCTCTGTACCCAATCCTCTGGGATTCTTTCCAGACCATCAGCTGGATCCTCTATTCAGGGCAAATTCCAGCAGTCCCGACTGGGACTTCAACAAAAACAAGGACAATTGGCCAATGGCAAACAAGGTAGGAGTGGGAGGATACGGTCCTGGGTTCACACCCCCACACGGTGGCCTGTTGGGGTGGAGCCCACAGGCACAAGGTGTGCTTACAACATTGCCAGCAGATCCGCCTCCTGCTCCCACCAATCGGCGGTCCGGGAGAAAACCAACCCCAGTCTCTCCACCTCTAAGAGACACTCATCCACAGGCCATGCAGTGGAACTCCACTCAGTTCCACCAGGCTCTGTTAGATCCGAGAGTAAGGGCTCTGTATTTTCCTGCTGGTGGCTCCAGTTCAGAGACACAGAACCCTGCTCCGACTATTGCCTCTCTCACATCATCAATCTTCTTGAAGACTGGGGGCCCTGCTACGAACATGGACAACATCACATCAGGACTCCTAGGACCCCTGCTCGTGTTACAG-------------------------------------------------------------------------------
>DAQU1726 A new nucleotide sequence entered manually
------------------------------------------CATGGGAGCACCTCTATCAACGACTCGAAGGGGCATGGGACAGAATCTTTCTGTACCCAATCCTCTGGGATTCTTTCCAGACCATCAGCTGGATCCTCTATTCAGGGCAAATTCCAGCAGTCCCGACTGGGACTTCAACAAAAACAAGGACAATTGGCCAATGGCAAACAAGGTAGGAGTGGGAGGATACGGTCCTGGGTTCACACCCCCACACGGTGGCCTGTTGGGGTGGAGTCCACAGGCACAGGGTGTGCTTACAACATTGCCAGCGGATCCGCCTCCTGCTTCCACCAATCGGCGGTCCGGGAGAAAACCAACCCCAGTCTCTCCACCTCTAAGAGACACTCATCCACAGGCCATGCAGTGGAACTCCACTCAGTTCCACCAGGCTCTGTTAGATCCGAGGGTAAGGGCTCTGTATTTTCCTGCTGGTGGCTCCAGTTCAGAGACACAGAACCCTGCTCCGACTATTGCCTCTCTCACATCATCAATCTTCTTGAAGACTGGGGGCCCTGCTACGAACATGGACAACATCACATCAGGACTCCTAGGAC------------------------------------------------------------------------------------------------
>KC494400.1.2 Hepatitis B virus Subgenotype F isolate BR6-SOUTHEAST, complete genome
TCATTTTGTGGGTCACCATATTCTTGGGAACAAGAGCTACAGCATGGGAGCACCTCTATCAACGACTCGAAGGGGCATGGGACAGAATCTCTCTGTACCCAATCCTCTGGGATTCTTTCCAGACCATCAGCTGGATCCTCTATTCAGGGCAAATTCCAGCAGTCCCGACTGGGACTTCAACAAAAACAAGGACAATTGGCCAATGGCAAACAAGGTAGGAGTGGGAGGATACGGTCCTGGGTTCACACCCCCTCACGGTGGCCTGTTGGGGTGGAGTCCACAGGCACAGGGTGTGCTTACAACATTGCCAGCAAATCCGCCTCCTGCTTCCACCAATCGGCGGTCCGGGAGAAAACCAACCCCAGTCTCTCCACCTCTAAGAGACACTCATCCACAGGCCATGCAGTGGAACTCCACTCAGTTCCACCAGGCTCTGTTAGATCCGAGGGTAAGGGCTCTGTATTTTCCTGCTGGTGGCTCCAGTTCAGAGACACAGAACCCTGCTCCGACTATTGCCTCTCTCACATCATCAATCTTCTTGAAGACTGGGGGCCCTGCTACGAACATGGACAACATCACATCAGGACTCCTAGGACCCCTGCTCGTGTTACAG-------------------------------------------------------------------------------
>KC494404.1.2 Hepatitis B virus Subgenotype F isolate BR2-NORTHEAST, complete genome
TCATTTTGTGGGTCACCATATTCTTGGGAACAAGAGCTACAGCATGGGAGCACCTCTATCAACGACTCGAAGGGGCATGGGACAGAATCTCTCTGTACCCAATCCTCTGGGATTCTTTCCAGACCATCAGCTGGATCCTCTATTCAGGGCAAATTCCAGCAGTCCCGACTGGGACTTCAACAAAAACAAGGACAATTGGCCAATGGCAAACAAGGTAGGAGTGGGAGGATACGGTCCTGGGTTCACACCCCCTCACGGTGGCCTGTTGGGGTGGAGTCCACAGGCACAGGGTGTGCTTACAACATTGCCAGCAAATCCGCCTCCTGCTTCCACCAATCGGCGGTCCGGGAGAAAACCAACCCCAGTCTCTCCACCTCTAAGAGACACTCATCCACAGGCCATGCAGTGGAACTCCACTCAGTTCCACCAGGCTCTGTTAGATCCGAGGGTAAGGGCTCTGTATTTTCCTGCTGGTGGCTCCAGTTCAGAGACACAGAACCCTGCTCCGACTATTGCCTCTCTCACATCATCAATCTTCTTGAAGACTGGGGGCCCTGCTACGAACATGGACAACATCACATCAGGACTCCTAGGACCCCTGCTCGTGTTACAG-------------------------------------------------------------------------------
>KJ843197.1.2 Hepatitis B virus Subtype F1b isolate Ag36, complete genome
TCATTTTGTGGGTCACCATATTCTTGGGAACAAGAGCTACAGCATGGGAGCACCTCTATCAACGACTCGAAGGGGCATGGGACAGAATCTCTCTGTACCCAATCCTCTGGGATTCTTTCCAGACCATCAGCTGGATCCTCTATTCAGGGCAAATTCCAGCAGTCCCGACTGGGACTTCAACAAAAACAAGGACAATTGGCCAATGGCAAACAAGGTAGGAGTGGGAGGATACGGTCCTGGGTTCACACCCCCTCACGGTGGCCTGTTGGGGTGGAGTCCACAGGCACAGGGTGTGCTTACAACATTGCCAGCAAATCCGCCTCCTGCTTCCACCAATCGGCGGTCCGGGAGAAAACCAACCCCAGTCTCTCCACCTCTAAGAGACACTCATCCACAGGCCATGCAGTGGAACTCCACTCAGTTCCACCAGGCTCTGTTAGATCCGAGGGTAAGGGCTCTGTATTTTCCTGCTGGTGGCTCCAGTTCAGAGACACAGAACCCTGCTCCGACTATTGCCTCTCTCACATCATCAATCTTCTTGAAGACTGGGGGCCCTGCTACGAACATGGACAACATCACATCAGGACTCCTAGGACCCCTGCTCGTGTTACAG-------------------------------------------------------------------------------
>KJ586808.1.2 Hepatitis B virus Subtype F1b strain P5, complete genome
TCATTTTGTGGGTCACCATATTCTTGGGAACAAGAGCTACAGCATGGGAGCACCTCTATCAACGACTCGAAGGGGCATGGGACAGAATCTCTCTGTACCCAATCCTCTGGGATTCTTTCCAGACCATCAGCTGGATCCTCTATTCAGGGCAAATTCCAGCAGTCCCGACTGGGACTTCAACAAAAACAAGGACAATTGGCCAATGGCAAACAAGGTAGGAGTGGGAGGATACGGTCCTGGGTTCACACCCCCACACGGTGGCCTGTTGGGGTGGAGTCCACAGGCACAGGGTGTGCTTACAACATTGCCAGCAGATCCGCCTCCTGCTTCCACCAATCGGCGGTCCGGGAAAAAACCAACCCCAGTCTCTCCACCTCTAAGAGACACTCATCCACAGGCCATGCAGTGGAACTCCACTCAGTTCCACCAGGCTCTGTTAGATCCGAGGGTAAGGGCTCTGTATTTTCCTGCTGGTGGCTCCAGTTCAGAGACACAGAACCCTGCTCCGACTATTGCCTCTCTCACATCATCAATCTTCTTGAAGACTGGGGGCCCTGCTACAAACATGGACAACATCACATCAGGACTCCTAGGACCCCTGCTCGTGTTACAG-------------------------------------------------------------------------------
>KJ843169.1.2 Hepatitis B virus Subtype F1b isolate Ag07, complete genome
TCATTTTGTGGGTCACCATACTCTTGGGAACAAGAGCTACAGCATGGGAGCACCTCTATCAACGACTCGAAGGGGCATGGGACAGAATCTCTCTGTACCCAATCCTCTGGGATTCTTTCCAGACCATCAGCTGGATCCTCTATTCAGGGCAAATTCCAGCAGTCCCGACTGGGACTTCAACAAAAACAAGGACAATTGGCCAATGGCAAACAAGGTAGGAGTGGGAGGATACGGTCCTGGGTTCACACCCCCACACGGTGGCCTGTTGGGGTGGAGTCCACAGGCACAGGGTGTGCTTACAACATTGCCAGCAGATCCGCCTCCTGCTTCCACCAATCGGCGGTCCGGGAGAAAACCAACCCCAGTCTCTCCACCTCTAAGAGACACTCATCCACAGGCCATGCAGTGGAACTCCACTCAGTTCCACCAGACTCTGTTAGATCCGAGAGTAAGGGCTCTGTATTTTCCTGCTGGTGGCTCCAGTTCAGAGACACAGAACCCTGCTCCGACTATTGCCTCTCTCACATCATCAATCTTCTTGAAGACTGGGGGCCCTGCTACGAACATGGACAACATCACATCAGGACTCCTAGGACCCCTGCTCGTGTTACAG-------------------------------------------------------------------------------
>KJ843174.1.2 Hepatitis B virus Subtype F1b isolate Ag12, complete genome
TCATTTTGTGGGTCACCATATTCTTGGGAACAAGAGCTACAGCATGGGAGCACCTCTATCAACGACTCGAAGGGGCATGGGACAGAATCTCTCTGTACCCAATCCTCTGGGATTCTTTCCAGACCATCAGCTGGATCCTCTATTCAGGGCAAATTCCAGCAGTCCCGACTGGGACTTCAACAAAAACAAGGACAATTGGCCAATGGCAAACAAGGTAGGAGTGGGAGGATACGGTCCTGGGTTCACACCCCCACACGGTGGCCTGTTGGGGTGGAGTCCACAGGCACAGGGTGTGCTTACAACATTGCCAGCAGATCCGCCTCCTGCTTCCACCAATCGGCGGTCCGGGAGAAAACCAACCCCAGTCTCTCCACCTCTAAGAGACACTCATCCACAGGCCATGCAGTGGAACTCCACTCAGTTCCACCACGCTCTGTTAGATCCCAGGGTAAGGGCTCTGTATTTTCCTGCTGGTGGCTCCAGTTCAGAGACACAGAACCCTGCTCCGACTATTGCCTCTCTCACATCATCAATCTTCTTGAAGACTGGGGGCCCTGCTACGAACATGGACAACATCACATCAGGACTCCTAGGACCCCTGCTCGTGTTACAG-------------------------------------------------------------------------------
>FJ709459.2.2 Hepatitis B virus Subtype F1  isolate CHI3, complete genome
TCATTTTGTGGGTCACCATATTCTTGGGAACAAGAGCTACAGCATGGGAGCACCTCTATCTACGACTCGAAGGGGCATGGGACAGAATCTCTCTGTACCCAATCCTCTGGGATTCTTTCCAGACCATCAGCTGGATCCTCTATTCAGGGCAAATTCCAGCAGTCCCGACTGGGACTTCAACAAAAACAAGGACAATTGGCCAATGGCAAACAAGGTAGGAGTGGGAGGATACGGTCCTGGGTTCACACCCCCACACGGTGGCCTGTTGGGGTGGAGTCCACAGGCACAGGGTGTGCTTACAACATTGCCAGCAGATCCGCCTCCTGCTTCCACCAATCGGCGGTCCGGGAGAAAACCAACCCCAGTCTCTCCACCTCTAAGAGACACTCATCCACAGGCCATGCAGTGGAACTCCACTCAGTTCCACCAGGCTCTGTTAGATCCGAGGGTAAGGGCTCTGTATTTTCCTGCTGGTGGCTCCAGTTCAGAGACACAGAACCCTGCTCCGACTATTGCCTCTCTCACATCATCAATCTTCTTGAAGACTGGGGGCCTTGCTACGAACATGGACAACATCACATCAGGACTCCTAGGACCCCTGCTCGTGTTACAG-------------------------------------------------------------------------------
>HM585195.1.2 Hepatitis B virus Subtype F1b  isolate HCUCH17, complete genome
TCATTTTGTGGGTCACCATATTCTTGGGAACAAGAGCTACAGCATGGGAGCACCTCTATCAACGACTCGAAGGGGCATGGGACAGAATCTCTCTGTACCCAATCCTCTGGGATTCTTTCCAGACCATCAGCTGGATCCTCTATTCAGGGCAAATTCCAGCAGTCCCGACTGGGACTTCAACAAAAACAAGGACAATTGGCCAATGGCAAACAAGGTAGGAGTGGGAGGATACGGTCCTGGGTTCACACCCCCACACGGTGGCCTGTTGGGGTGGAGTCCACAGGCACAGGGTGTGCTTACAACATTGCCAGCAGATCCGCCTCCTGCTTCCACCAATCGGCGGTCCGGGAGAAAACCAACCCCAGTCTCTCCACCTCTAAGAGACACTCATCCACAGGCCATGCAGTGGAACGCCACTCAGTTCCACCAGGCTCTGTTAGATCCGAGGGTAAGGGCTCTGTATTTTCCTGCTGGTGGCTCCAGTTCAGAGACACAGAACCCTGCTCCGACTATTGCCTCTCTCACATCATCAATCTTCTTGAAGACTGGGGGCCTTGCTACGAACATGGACAACATCACATCAGGACTCCTAGGACCCCTGCTCGTGTTACAG-------------------------------------------------------------------------------
>FJ709458.2.2 Hepatitis B virus Subtype F1 isolate CHI2, complete genome
TCATTTTGTGGGTCACCATATTCTTGGGAACAAGAGCTACAGCATGGGAGCACCTCTATCAACGACTCGAAGGGGCATGGGACAGAATCTCTCTGTACCCAATCCTCTGGGATTCTTTCCAGACCATCAGCTGGATCCTCTATTCAGGGCAAATTCCAGCAGTCCCGACTGGGACTTCAACAAAAACAAGGACAATTGGCCAATGGCAAACAAGGTAGGAGTGGGAGGATACGGTCCTGGGTTCACACCCCCACACGGTGGCCTGTTGGGGTGGAGTCCACAGGCACAGGGTGTGCTTACAACATTGCCAGCAGATCCGCCTCCTGCTTCCACCAATCGGCGGTCCGGGAGAAAACCAACCCCAGTCTCTCCACCTCTAAGAGACACTCATCCACAGGCCATGCAGTGGAACTCCACTCAGTTCCACCAGGCTCTGTTAGATCCGAGGGTAAGGGCTCTGTATTTTCCTGCTGGTGGCTCCAGTTCAGAGACACAGAACCCTGCTCCGACTATTGCCTCTCTCACATCATCAATCTTCTTGAAGACTGGGGGCCTTGCTACGAACATGGACAACATCACATCAGGACTCCTAGGACCCCTGCTCGTGTTACAG-------------------------------------------------------------------------------
>HM585191.1.2 Hepatitis B virus Subtype F1b isolate HCUCH10, complete genome
TCATTTTGTGGGTCACCATATTCTTGGGAACAAGAGCTACAGCATGGGAGCACCTCTATCAACGACTCGAAGGGGCATGGGACAGAATCTCTCTGTACCCAATCCTCTGGGATTCTTTCCAGACCATCAGCTGGATCCTCTATTCAGGGCAAATTCCAGCAGTCCCGACTGGGACTTCAACAAAAACAAGGACAATTGGCCAATGGCAAACAAGGTAGGAGTGGGAGGATACGGTCCTGGGTTCACACCCCCACACGGTGGCCTGTTGGGGTGGAGTCCACAGGCACAGGGTGTGCTTACAACATTGCCAGCAGATCCGCCTCCTGCTTCCACCAATCGGCGGTCCGGGAGAAAACCAACCCCAGTCTCTCCACCTCTAAGAGACACTCATCCACAGGCCATGCAGTGGAACTCCACTCAGTTCCACCAGGCTCTGTTAGATCCGAGGGTAAGGGCTCTGTATTTTCCTGCTGGTGGCTCCAGTTCAGAGACACAGAACCCTGCTCCGACTATTGCCTCTCTCACATCATCAATCTTCTTGAAGACTGGGGGCCTTGCTACGAACATGGACAACATCACATCAGGACTCCTAGGACCCCTGCTCGTGTTACAG-------------------------------------------------------------------------------
>HM585198.1.2 Hepatitis B virus Subtype F1b  isolate HCUCH1, complete genome
TCATTTTGTGGGTCACCATATTCTTGGGAACAAGAGCTACAGCATGGGAGCACCTCTATCAACGACTCGAAGGGGCATGGGACAGAATCTCTCTGTACCCAATCCTCTGGGATTCTTTCCAGACCATCAGCTGGATCCTCTATTCAGGGCAAATTCCAGCAGTCCCGACTGGGACTTCAACAAAAACAAGGACAATTGGCCAATGGCAAACAAGGTAGGAGTGGGAGGATACGGTCCTGGGTTCACACCCCCACACGGTGGCCTGTTGGGGTGGAGTCCACAGGCACAGGGTGTGCTTACAACATTGCCAGCAGATCCGCCTCCTGCTTCCACCAATCGGCGGTCCGGGAGAAAACCAACCCCAGTCTCTCCACCTCTAAGAGACACTCATCCACAGGCCATGCAGTGGAACTCCACTCAGTTCCACCAGGCTCTGTTAGATCCGAGGGTAAGGGCTCTGTATTTTCCTGCTGGTGGCTCCAGTTCAGAGACACAGAACCCTGCTCCGACTATTGCCTCTCTCACATCATCAATCTTCTTGAAGACTGGGGGCCTTGCTACGAACATGGACAACATCACATCAGGACTCCTAGGACCCCTGCTCGTGTTACAG-------------------------------------------------------------------------------
>AY179735.1.2 Hepatitis B virus Subtype F isolate BA10, complete genome
TCATTTTGTGGGTCACCATATTCTTGGGAACAAGAGCTACAGCATGGGAGCACCTCTATCAACGACTCGAAGGGGCATGGGACAGAATCTCTCTGTACCCAATCCTCTGGGATTCTTTCCAGACCATCAGCTGGATCCTCTTTTCAGGGCAAATTCCAGCAGTCCCGACTGGGACTTCAACAAAAACAAGGACAATTGGCCAATGGCAAACAAGGTAGGAGTGGGAGGATACGGTCCTGGGTTCACACCCCCACACGGTGGCCTGTTGGGGTGGAGTCCACAGGCACAGGGTGTGCTTACAACATTGCCAGCAGATCCGCCTCCTGCTTCCACCAATCGGCGGTCCGGGAGAAAACCAACCCCAGTCTCTCCACCTCTAAGAGACACTCATCCACAGGCCATGCAGTGGAACTCCACTCAGTTCCACCAGGCTCTGTTAGATCCGAGAGTAAGGGCTCTGTATTTTCCTGCTGGTGGCTCCAGTTCAGAGACACAGAACCCTGCTCCGACTATTGCCTCTCTCACATCATCAATCTTCTTGAAGACTGGGGGCCCTGCTACGAACATGGACAACATCACATCAGGACTCCTAGGACCCCTGCTCGTGTTACAG-------------------------------------------------------------------------------
>HM585193.1.2 A new nucleotide sequence entered manually
TCATTTTGTGGGTCACCATATTCTTGGGAACAAGAGCTACAGCATGGGAGCACCTCTATCAACGACTCGAAGGGGCATGGGACAGAATCTCTCTGTACCCAATCCTCTGGGATTCTTTCCAGACCATCAGCTGGATCCTCTATTCAGGGCAAATTCCAGCAGTCCCGATTGGGACTTCAACAAAAACAAGGACAATTGGCCAATGGCAAACAAGGTAGGAGTGGGAGGATACGGTCCTGGGTTCACACCCCCACACGGTGGCCTGTTGGGGTGGAGTCCACAGGCACAGGGTGTGCTTACAACATTGCCAGCAGATCCGCCTCCTGCTTCCACCAATCGGCGGTCCGGGAGAAAACCAACCCCAGTCTCTCCACCTCTAAGAGACACTCATCCACAGGCCATGCAGTGGAACTCCACTCAGTTCCACCAGGCTCTGTTAGATCCGAGAGTAAGGGCTCTGTATTTTCCTGCTGGTGGCTCCAGTTCAGAGACACAGAACCCTGCTCCGACTATTGCCTCTCTCACATCATCAATCTTCTTGAAGACTGGGGGCCCTGCTACGAACATGGACAACATCACATCAGGACTCCTAGGACCCCTGCTCGTGTTACAG-------------------------------------------------------------------------------
>KJ843163.1.2 Hepatitis B virus Subtype F1b isolate Ag01, complete genome
TCATTTTGTGGGTCACCATATTCTTGGGAACAAGAGCTACAGCATGGGAGCACCTCTATCAACGACTCGAAGGGGCATGGGACAGAATCTCTCTGTACCCAATCCTCTGGGATTCTTTCCAGACCATCAGCTGGATCCTCTATTCAGGGCAAATTCCAGCAGTCCCGACTGGGACTTCAACAAAAACAAGGACAATTGGCCAATGGCAAACAAGGTAGGAGTGGGAGGATACGGTCCTGGGTTCACACCCCCACACGGTGGCCTGTTGGGGTGGAGTCCACAGGCACAGGGTGTGCTTACAACATTGCCAGCAGATCCGCCTCCTGCTTCCACCAATCGGCGATCCGGGAGAAAACCAACCCCAGTCTCTCCACCTCTAAGAGACACTCATCCACAGGCCATGCAGTGGAACTCCACTCAGTTCCACCAGGCTCTGTTAGATCCGAGAGTAAGGGCTCTGTATTTTCCTGCTGGTGGCTCCAGTTCAGAGACACAGAACCCTGCTCCGACTATTGCCTCTCTCACATCATCAATCTTCTTGAAGACTGGGGGCCCTGCTACGAACATGGACAACATCACATCAGGACTCCTAGGACCCCTGCTCGTGTTACAG-------------------------------------------------------------------------------
>KJ843179.1.2 Hepatitis B virus Subtype F1bisolate Ag17, complete genome
TCATTTTGTGGGTCACCATATTCTTGGGAACAAGAGCTACAGCATGGGAGCACCTCTATCAACGACTCGAAGGGGCATGGGACAGAATCTCTCTGTACCCAATCCTCTGGGATTCTTTCCAGACCATCAGCTGGATCCTCTATTCAGGGCAAATTCCAGCAGTCCCGACTGGGACTTCAACAAAAACAAGGACAATTGGCCAATGGCAAACAAGGTAGGAGTGGGAGGATACGGTCCTGGGTTCACACCCCCACACGGTGGCCTGTTGGGGTGGAGTCCACAGGCACAGGGTGTGCTTACAACATTGCCAGCAGATCCGCCTCCTGCTTCCACCAATCGGCGGTCCGGGAGAAAACCAACCCCAGTCTCTCCACCTCTAAGAGACACTCATCCACAGGCCATGCAGTGGAATTCCACTCAGTTCCACCAGGCTCTGTTAGATCCGAGAGTAAGGGCTCTGTATTTTCCTGCTGGTGGCTCCAGTTCAGAGACACAGAACCCTGCTCCGACTATTGCCTCTCTCACATCATCAATCTTCTTGAAGACTGGGGGCCCTGCTACGAACATGGACAACATCACATCAGGACTCCTAGGACCCCTGCTCGTGTTACAG-------------------------------------------------------------------------------
>KJ843193.1.2 Hepatitis B virus Subtype F1b isolate Ag32, complete genome
TCATTTTGTGGGTCACCATATTCTTGGGAACAAGAGCTACAGCATGGGAGCACCTCTATCAACGACTCGAAGGGGCATGGGACAGAATCTCTCTGTACCCAATCCTCTGGGATTCTTTCCAGACCATCAGCTGGATCCTCTATTCAGGGCAAATTCCAGCAGTCCCGACTGGGACTTCAACAAAAACAAGGACAATTGGCCAATGGCAAACAAGGTAGGAGTGGGAGGATACGGTCCTGGGTTCACACCCCCACACGGCGGCCTGTTGGGGTGGAGTCCACAGGCACAGGGTGTGCTTACAACATTGCCAGCAGATCCGCCTCCTGCTTCCACCAATCGGCGGTCCGGGAGAAAACCAACCCCAGTCTCTCCACCTCTAAGAGACACTCATCCACAGGCCATGCAGTGGAACTCCACTCAGTTCCACCAGGCTCTGTTAGATCCGAGAGTAAGGGCTCTGTATTTTCCTGCTGGTGGCTCCAGTTCAGAGACACAGAACCCTGCTCCGACTATTGCCTCTCTCACATCATCAATCTTCTTGAAGACTGGGGGCCCTGCTACGAACATGGACAACATCACATCAGGACTCCTAGGACCCCTGCTCGTGTTACAG-------------------------------------------------------------------------------
>DQ823094.1.2 Hepatitis B virus Subtype F1 isolate BA44, complete genome
TCATTTTGTGGGTCACCATATTCTTGGGAACAAGAGCTACAGCATGGGAGCACCTCTATCAACGACTCGAAGGGGCATGGGACAGAATCTCTCTGTACCCAATCCTCTGGGATTCTTTCCAGACCATCAGCTGGATCCTCTATTCAGGGCAAATTCCAGCAGTCCCGACTGGGACTTCAACAAAAACAAGGACAATTGGCCAATGGCAAACAAGGTAGGAGTGGGAGGATACGGTCCTGGGTTCACACCCCCACACGGTGGCCTGTTGGGGTGGAGTCCACAGGCACAGGGTGTGCTTACAACATTGCCAGCAGATCCGCCTCCTGCTTCCACCAATCGGCGGTCCGGGAGAAAACCAACCCCAGTCTCTCCACCTCTAAGAGACACTCATCCACAGGCCATGCAGTGGAACTCCACTCAGTTCCACCAGGCTCTGTTAGATCCGAGAGTAAGGGCTCTGTATTTTCCTGCTGGTGGCTCCAGTTCAGAGACACAGAACCCTGCTCCGACTATTGCCTCTCTCACATCATCAATCTTCTTGAAGACTGGGGGCCCTGCTACGAACATGGACAACATCACATCAGGACTCCTAGGACCCCTGCTCGTGTTACAG-------------------------------------------------------------------------------
>EU366118.2.2 Hepatitis B virus Subtype F1 isolate BA67, complete genome
TCATTTTGTGGGTCACCATATTCTTGGGAACAAGAGCTACAGCATGGGAGCACCTCTATCAACGACTCGAAGGGGCATGGGACAGAATCTCTCTGTACCCAATCCTCTGGGATTCTTTCCAGACCATCAGCTGGATCCTCTATTCAGGGCAAATTCCAGCAGTCCCGACTGGGACTTCAACAAAAACAAGGACAATTGGCCAATGGCAAACAAGGTAGGAGTGGGAGGATACGGTCCTGGGTTCACACCCCCACACGGTGGCCTGTTGGGGTGGAGTCCACAGGCACAGGGTGTGCTTACAACATTGCCAGCAGATCCGCCTCCTGCTTCCACCAATCGGCGGTCCGGGAGAAAACCAACCCCAGTCTCTCCACCTCTAAGAGACACTCATCCACAGGCCATGCAGTGGAACTCCACTCAGTTCCACCAGGCTCTGTTAGATCCGAGAGTAAGGGCTCTGTATTTTCCTGCTGGTGGCTCCAGTTCAGAGACACAGAACCCTGCTCCGACTATTGCCTCTCTCACATCATCAATCTTCTTGAAGACTGGGGGCCCTGCTACGAACATGGACAACATCACATCAGGACTCCTAGGACCCCTGCTCGTGTTACAG-------------------------------------------------------------------------------
>FJ657529.1.2 Hepatitis B virus Subtype F1b isolate BA109, complete genome
TCATTTTGTGGGTCACCATATTCTTGGGAACAAGAGCTACAGCATGGGAGCACCTCTATCAACGACTCGAAGGGGCATGGGACAGAATCTCTCTGTACCCAATCCTCTGGGATTCTTTCCAGACCATCAGCTGGATCCTCTATTCAGGGCAAATTCCAGCAGTCCCGACTGGGACTTCAACAAAAACAAGGACAATTGGCCAATGGCAAACAAGGTAGGAGTGGGAGGATACGGTCCTGGGTTCACACCCCCACACGGTGGCCTGTTGGGGTGGAGTCCACAGGCACAGGGTGTGCTTACAACATTGCCAGCAGATCCGCCTCCTGCTTCCACCAATCGGCGGTCCGGGAGAAAACCAACCCCAGTCTCTCCACCTCTAAGAGACACTCATCCACAGGCCATGCAGTGGAACTCCACTCAGTTCCACCAGGCTCTGTTAGATCCGAGAGTAAGGGCTCTGTATTTTCCTGCTGGTGGCTCCAGTTCAGAGACACAGAACCCTGCTCCGACTATTGCCTCTCTCACATCATCAATCTTCTTGAAGACTGGGGGCCCTGCTACGAACATGGACAACATCACATCAGGACTCCTAGGACCCCTGCTCGTGTTACAG-------------------------------------------------------------------------------
>FJ709462.2.2 Hepatitis B virus Subtype F1 isolate CHI6, complete genome
TCATTTTGTGGGTCACCATATTCTTGGGAACAAGAGCTACAGCATGGGAGCACCTCTATCAACGACTCGAAGGGGCATGGGACAGAATCTCTCTGTACCCAATCCTCTGGGATTCTTTCCAGACCATCAGCTGGATCCTCTATTCAGGGCAAATTCCAGCAGTCCCGACTGGGACTTCAACAAAAACAAGGACAATTGGCCAATGGCAAACAAGGTAGGAGTGGGAGGATACGGTCCTGGGTTCACACCCCCACACGGTGGCCTGTTGGGGTGGAGTCCACAGGCACAGGGTGTGCTTACAACATTGCCAGCAGATCCGCCTCCTGCTTCCACCAATCGGCGGTCCGGGAGAAAACCAACCCCAGTCTCTCCACCTCTAAGAGACACTCATCCACAGGCCATGCAGTGGAACTCCACTCAGTTCCACCAGGCTCTGTTAGATCCGAGAGTAAGGGCTCTGTATTTTCCTGCTGGTGGCTCCAGTTCAGAGACACAGAACCCTGCTCCGACTATTGCCTCTCTCACATCATCAATCTTCTTGAAGACTGGGGGCCCTGCTACGAACATGGACAACATCACATCAGGACTCCTAGGACCCCTGCTCGTGTTACAG-------------------------------------------------------------------------------
>FJ709463.2.2 Hepatitis B virus Subtype F1  isolate CHI7, complete genome
TCATTTTGTGGGTCACCATATTCTTGGGAACAAGAGCTACAGCATGGGAGCACCTCTATCAACGACTCGAAGGGGCATGGGACAGAATCTCTCTGTACCCAATCCTCTGGGATTCTTTCCAGACCATCAGCTGGATCCTCTATTCAGGGCAAATTCCAGCAGTCCCGACTGGGACTTCAACAAAAACAAGGACAATTGGCCAATGGCAAACAAGGTAGGAGTGGGAGGATACGGTCCTGGGTTCACACCCCCACACGGTGGCCTGTTGGGGTGGAGTCCACAGGCACAGGGTGTGCTTACAACATTGCCAGCAGATCCGCCTCCTGCTTCCACCAATCGGCGGTCCGGGAGAAAACCAACCCCAGTCTCTCCACCTCTAAGAGACACTCATCCACAGGCCATGCAGTGGAACTCCACTCAGTTCCACCAGGCTCTGTTAGATCCGAGAGTAAGGGCTCTGTATTTTCCTGCTGGTGGCTCCAGTTCAGAGACACAGAACCCTGCTCCGACTATTGCCTCTCTCACATCATCAATCTTCTTGAAGACTGGGGGCCCTGCTACGAACATGGACAACATCACATCAGGACTCCTAGGACCCCTGCTCGTGTTACAG-------------------------------------------------------------------------------
>HM585192.1.2 Hepatitis B virus Subtype F1b isolate HCUCH11, complete genome
TCATTTTGTGGGTCACCATATTCTTGGGAACAAGAGCTACAGCATGGGAGCACCTCTATCAACGACTCGAAGGGGCATGGGACAGAATCTCTCTGTACCCAATCCTCTGGGATTCTTTCCAGACCATCAGCTGGATCCTCTATTCAGGGCAAATTCCAGCAGTCCCGACTGGGACTTCAACAAAAACAAGGACAATTGGCCAATGGCAAACAAGGTAGGAGTGGGAGGATACGGTCCTGGGTTCACACCCCCACACGGTGGCCTGTTGGGGTGGAGTCCACAGGCACAGGGTGTGCTTACAACATTGCCAGCAGATCCGCCTCCTGCTTCCACCAATCGGCGGTCCGGGAGAAAACCAACCCCAGTCTCTCCACCTCTAAGAGACACTCATCCACAGGCCATGCAGTGGAACTCCACTCAGTTCCACCAGGCTCTGTTAGATCCGAGAGTAAGGGCTCTGTATTTTCCTGCTGGTGGCTCCAGTTCAGAGACACAGAACCCTGCTCCGACTATTGCCTCTCTCACATCATCAATCTTCTTGAAGACTGGGGGCCCTGCTACGAACATGGACAACATCACATCAGGACTCCTAGGACCCCTGCTCGTGTTACAG-------------------------------------------------------------------------------
>HM585197.1.2 Hepatitis B virus Subtype F1b isolate HCUCH20, complete genome
TCATTTTGTGGGTCACCATATTCTTGGGAACAAGAGCTACAGCATGGGAGCACCTCTATCAACGACTCGAAGGGGCATGGGACAGAATCTCTCTGTACCCAATCCTCTGGGATTCTTTCCAGACCATCAGCTGGATCCTCTATTCAGGGCAAATTCCAGCAGTCCCGACTGGGACTTCAACAAAAACAAGGACAATTGGCCAATGGCAAACAAGGTAGGAGTGGGAGGATACGGTCCTGGGTTCACACCCCCACACGGTGGCCTGTTGGGGTGGAGTCCACAGGCACAGGGTGTGCTTACAACATTGCCAGCAGATCCGCCTCCTGCTTCCACCAATCGGCGGTCCGGGAGAAAACCAACCCCAGTCTCTCCACCTCTAAGAGACACTCATCCACAGGCCATGCAGTGGAACTCCACTCAGTTCCACCAGGCTCTGTTAGATCCGAGAGTAAGGGCTCTGTATTTTCCTGCTGGTGGCTCCAGTTCAGAGACACAGAACCCTGCTCCGACTATTGCCTCTCTCACATCATCAATCTTCTTGAAGACTGGGGGCCCTGCTACGAACATGGACAACATCACATCAGGACTCCTAGGACCCCTGCTCGTGTTACAG-------------------------------------------------------------------------------
>KJ843176.1.2 Hepatitis B virus Subtype F1b isolate Ag14, complete genome
TCATTTTGTGGGTCACCATATTCTTGGGAACAAGAGCTACAGCATGGGAGCACCTCTATCAACGACTCGAAGGGGCATGGGACAGAATCTCTCTGTACCCAATCCTCTGGGATTCTTTCCAGACCATCAGCTGGATCCTCTATTCAGGGCAAATTCCAGCAGTCCCGACTGGGACTTCAACAAAAACAAGGACAATTGGCCAATGGCAAACAAGGTAGGAGTGGGAGGATACGGTCCTGGGTTCACACCCCCACACGGTGGCCTGTTGGGGTGGAGTCCACAGGCACAGGGTGTGCTTACAACATTGCCAGCAGATCCGCCTCCTGCTTCCACCAATCGGCGGTCCGGGAGAAAACCAACCCCAGTCTCTCCACCTCTAAGAGACACTCATCCACAGGCCATGCAGTGGAACTCCACTCAGTTCCACCAGGCTCTGTTAGATCCGAGAGTAAGGGCTCTGTATTTTCCTGCTGGTGGCTCCAGTTCAGAGACACAGAACCCTGCTCCGACTATTGCCTCTCTCACATCATCAATCTTCTTGAAGACTGGGGGCCCTGCTACGAACATGGACAACATCACATCAGGACTCCTAGGACCCCTGCTCGTGTTACAG-------------------------------------------------------------------------------
>KJ843198.1.2 Hepatitis B virus Subtype F1b isolate Ag37, complete genome
TCATTTTGTGGGTCACCATATTCTTGGGAACAAGAGCTACAGCATGGGAGCACCTCTATCAACGACTCGAAGGGGCATGGGACAGAATCTCTCTGTACCCAATCCTCTGGGATTCTTTCCAGACCATCAGCTGGATCCTCTATTCAGGGCAAATTCCAGCAGTCCCGACTGGGACTTCAACAAAAACAAGGACAATTGGCCAATGGCAAACAAGGTAGGAGTGGGAGGATACGGTCCTGGGTTCACACCCCCACACGGTGGCCTGTTGGGGTGGAGTCCACAGGCACAGGGTGTGCTTACAACATTGCCAGCAGATCCGCCTCCTGCTTCCACCAATCGGCGGTCCGGGAGAAAACCAACCCCAGTCTCTCCACCTCTAAGAGACACTCATCCACAGGCCATGCAGTGGAACTCCACTCAGTTCCACCAGGCTCTGTTAGATCCGAGAGTAAGGGCTCTGTATTTTCCTGCTGGTGGCTCCAGTTCAGAGACACAGAACCCTGCTCCGACTATTGCCTCTCTCACATCATCAATCTTCTTGAAGACTGGGGGCCCTGCTACGAACATGGACAACATCACATCAGGACTCCTAGGACCCCTGCTCGTGTTACAG-------------------------------------------------------------------------------
>KJ843201.1.2 Hepatitis B virus Subtyoe F1b isolate Ag41, complete genome
TCATTTTGTGGGTCACCATATTCTTGGGAACAAGAGCTACAGCATGGGAGCACCTCTATCAACGACTCGAAGGGGCATGGGACAGAATCTCTCTGTACCCAATCCTCTGGGATTCTTTCCAGACCATCAGCTGGATCCTCTATTCAGGGCAAATTCCAGCAGTCCCGACTGGGACTTCAACAAAAACAAGGACAATTGGCCAATGGCAAACAAGGTAGGAGTGGGAGGATACGGTCCTGGGTTCACACCCCCACACGGTGGCCTGTTGGGGTGGAGTCCACAGGCACAGGGTGTGCTTACAACATTGCCAGCAGATCCGCCTCCTGCTTCCACCAATCGGCGGTCCGGGAGAAAACCAACCCCAGTCTCTCCACCTCTAAGAGACACTCATCCACAGGCCATGCAGTGGAACTCCACTCAGTTCCACCAGGCTCTGTTAGATCCGAGAGTAAGGGCTCTGTATTTTCCTGCTGGTGGCTCCAGTTCAGAGACACAGAACCCTGCTCCGACTATTGCCTCTCTCACATCATCAATCTTCTTGAAGACTGGGGGCCCTGCTACGAACATGGACAACATCACATCAGGACTCCTAGGACCCCTGCTCGTGTTACAG-------------------------------------------------------------------------------
>KJ843203.1.2 Hepatitis B virus Subtype F1b  isolate Ag43, complete genome
TCATTTTGTGGGTCACCATATTCTTGGGAACAAGAGCTACAGCATGGGAGCACCTCTATCAACGACTCGAAGGGGCATGGGACAGAATCTCTCTGTACCCAATCCTCTGGGATTCTTTCCAGACCATCAGCTGGATCCTCTATTCAGGGCAAATTCCAGCAGTCCCGACTGGGACTTCAACAAAAACAAGGACAATTGGCCAATGGCAAACAAGGTAGGAGTGGGAGGATACGGTCCTGGGTTCACACCCCCACACGGTGGCCTGTTGGGGTGGAGTCCACAGGCACAGGGTGTGCTTACAACATTGCCAGCAGATCCGCCTCCTGCTTCCACCAATCGGCGGTCCGGGAGAAAACCAACCCCAGTCTCTCCACCTCTAAGAGACACTCATCCACAGGCCATGCAGTGGAACTCCACTCAGTTCCACCAGGCTCTGTTAGATCCGAGAGTAAGGGCTCTGTATTTTCCTGCTGGTGGCTCCAGTTCAGAGACACAGAACCCTGCTCCGACTATTGCCTCTCTCACATCATCAATCTTCTTGAAGACTGGGGGCCCTGCTACGAACATGGACAACATCACATCAGGACTCCTAGGACCCCTGCTCGTGTTACAG-------------------------------------------------------------------------------
>KJ843204.1.2 Hepatitis B virus Subtype F1b isolate Ag44, complete genome
TCATTTTGTGGGTCACCATATTCTTGGGAACAAGAGCTACAGCATGGGAGCACCTCTATCAACGACTCGAAGGGGCATGGGACAGAATCTCTCTGTACCCAATCCTCTGGGATTCTTTCCAGACCATCAGCTGGATCCTCTATTCAGGGCAAATTCCAGCAGTCCCGACTGGGACTTCAACAAAAACAAGGACAATTGGCCAATGGCAAACAAGGTAGGAGTGGGAGGATACGGTCCTGGGTTCACACCCCCACACGGTGGCCTGTTGGGGTGGAGTCCACAGGCACAGGGTGTGCTTACAACATTGCCAGCAGATCCGCCTCCTGCTTCCACCAATCGGCGGTCCGGGAGAAAACCAACCCCAGTCTCTCCACCTCTAAGAGACACTCATCCACAGGCCATGCAGTGGAACTCCACTCAGTTCCACCAGGCTCTGTTAGATCCGAGAGTAAGGGCTCTGTATTTTCCTGCTGGTGGCTCCAGTTCAGAGACACAGAACCCTGCTCCGACTATTGCCTCTCTCACATCATCAATCTTCTTGAAGACTGGGGGCCCTGCTACGAACATGGACAACATCACATCAGGACTCCTAGGACCCCTGCTCGTGTTACAG-------------------------------------------------------------------------------
>KJ843206.1.2 Hepatitis B virus Subtype F1b isolate Ag46, complete genome
TCATTTTGTGGGTCACCATATTCTTGGGAACAAGAGCTACAGCATGGGAGCACCTCTATCAACGACTCGAAGGGGCATGGGACAGAATCTCTCTGTACCCAATCCTCTGGGATTCTTTCCAGACCATCAGCTGGATCCTCTATTCAGGGCAAATTCCAGCAGTCCCGACTGGGACTTCAACAAAAACAAGGACAATTGGCCAATGGCAAACAAGGTAGGAGTGGGAGGATACGGTCCTGGGTTCACACCCCCACACGGTGGCCTGTTGGGGTGGAGTCCACAGGCACAGGGTGTGCTTACAACATTGCCAGCAGATCCGCCTCCTGCTTCCACCAATCGGCGGTCCGGGAGAAAACCAACCCCAGTCTCTCCACCTCTAAGAGACACTCATCCACAGGCCATGCAGTGGAACTCCACTCAGTTCCACCAGGCTCTGTTAGATCCGAGAGTAAGGGCTCTGTATTTTCCTGCTGGTGGCTCCAGTTCAGAGACACAGAACCCTGCTCCGACTATTGCCTCTCTCACATCATCAATCTTCTTGAAGACTGGGGGCCCTGCTACGAACATGGACAACATCACATCAGGACTCCTAGGACCCCTGCTCGTGTTACAG-------------------------------------------------------------------------------
>HM622135.1.2 Hepatitis B virus Subtype F1b isolate HCUCH5, complete genome
TCATTTTGTGGGTCACCATATTCTTGGGAACAAGAGCTACAGCATGGGAGCACCTCTATCAACGACTCGAAGGGGCATGGGACAGAATCTCTCTGTACCCAATCCTCTGGGATTCTTTCCAGACCATCAGCTGGATCCTCTATTCAGGGCAAATTCCAGCAGTCCCGACTGGGACTTCAACAAAGACAAGGACAATTGGCCAATGGCAAACAAGGTAGGAGTGGGAGGATACGGTCCTGGGTTCACACCCCCACACGGTGGCCTGTTGGGGTGGAGTCCACAGGCACAGGGTGTGCTTACAACATTGCCAGCAGATCCGCCTCCTGCTTCCACCAATCGGCGGTCCGGGAGAAAACCAACCCCAGTCTCTCCACCTCTAAGAGACACTCATCCACAGGCCATGCAGTGGAACTCCACTCAGTTCCACCAGGCTCTGTTAGATCCGAGGGTAAGGGCTCTGTATTTTCCTGCTGGTGGCTCCAGTTCAGAGACACAGAACCCTGCTCCGACTATTGCCTCTCTCACATCATCAATCTTCTTGAAGACTGGGGGCCCTGCTACGAACATGGACAACATCACATCAGGACACCTAGGACCCCTGCTCGTGTTACAG-------------------------------------------------------------------------------
>KJ843181.1.2 Hepatitis B virus Subtype F1b isolate Ag20, complete genome
TCATTTTGTGGGTCACCATATTCTTGGGAACAAGAGCTACAGCATGGGAGCACCTCTATCAACGACTCGAAGGGGCATGGGACAGAATCTCTCTGTACCCAATCCTCTGGGATTCTTTCCAGACCATCAGCTGGATCCTCTATTCAGGGCAAATTCCAGCAGTCCCGACTGGGACTTCAACAAAGACAAGGACAATTGGCCAATGGCAAACAAGGTAGGAGTGGGAGGATACGGTCCTGGGTTCACACCCCCACACGGTGGCCTGTTGGGTTGGAGTCCACAGGCACAGGGTGTGCTTACAACATTGCCAGCAGATCCGCCTCCTGCTTCCACCAATCGGCGGTCCGGGAGAAAACCAACCCCAGTCTCTCCACCTCTAAGAGACACTCATCCACAGGCCATGCAGTGGAACTCCACTCAGTTCCACCAGGCTCTGTTAGATCCGAGGGTAAGGGCTCTGTATTTTCCTGCTGGTGGCTCCAGTTCAGAGACACAGAACCCTGCTCCGACTATTGCCTCTCTCACATCATCAATCTTCTTGAAGACTGGGGGCCCTGCTACGAACATGGACAACATCACATCAGGACTCCTAGGACCCCTGCTCGTGTTACAG-------------------------------------------------------------------------------
>DQ823092.1.2 Hepatitis B virus Subtype F1 isolate CH8, complete genome
TCATTTTGTGGGTCACCATATTCTTGGGAACAAGAGCTACAGCATGGGAGCACCTCTATCAACGACTCGAAGGGGCATGGGACAGAATCTCTCTGTACCCAATCCTCTGGGATTCTTTCCAGACCATCAGCTGGATCCTCTATTCAGGGCAAATTCCAGCAGTCCCGACTGGGACTTCAACAAAGACAAGGACAATTGGCCAATGGCAAACAAGGTAGGAGTGGGAGGATACGGTCCTGGGTTCACACCCCCACACGGTGGCCTGTTGGGGTGGAGTCCACAGGCACAGGGTGTGCTTACAACATTGCCAGCAGATCCGCCTCCTGCTTCCACCAATCGGCGGTCCGGGAGAAAACCAACCCCAGTCTCTCCACCTCTAAGAGACACTCATCCACAGGCCATGCAGTGGAACTCCACTCAGTTCCACCAGGCTCTGTTAGATCCGAGGGTAAGGGCTCTGTATTTTCCTGCTGGTGGCTCCAGTTCAGAGACACAGAACCCTGCTCCGACTATTGCCTCTCTCACATCATCAATCTTCTTGAAGACTGGGGGCCCTGCTACGAACATGGACAACATCACATCAGGACTCCTAGGACCCCTGCTCGTGTTACAG-------------------------------------------------------------------------------
>DQ823093.1.2 Hepatitis B virus Subtype F1 isolate CH15, complete genome
TCATTTTGTGGGTCACCATATTCTTGGGAACAAGAGCTACAGCATGGGAGCACCTCTATCAACGACTCGAAGGGGCATGGGACAGAATCTCTCTGTACCCAATCCTCTGGGATTCTTTCCAGACCATCAGCTGGATCCTCTATTCAGGGCAAATTCCAGCAGTCCCGACTGGGACTTCAACAAAGACAAGGACAATTGGCCAATGGCAAACAAGGTAGGAGTGGGAGGATACGGTCCTGGGTTCACACCCCCACACGGTGGCCTGTTGGGGTGGAGTCCACAGGCACAGGGTGTGCTTACAACATTGCCAGCAGATCCGCCTCCTGCTTCCACCAATCGGCGGTCCGGGAGAAAACCAACCCCAGTCTCTCCACCTCTAAGAGACACTCATCCACAGGCCATGCAGTGGAACTCCACTCAGTTCCACCAGGCTCTGTTAGATCCGAGGGTAAGGGCTCTGTATTTTCCTGCTGGTGGCTCCAGTTCAGAGACACAGAACCCTGCTCCGACTATTGCCTCTCTCACATCATCAATCTTCTTGAAGACTGGGGGCCCTGCTACGAACATGGACAACATCACATCAGGACTCCTAGGACCCCTGCTCGTGTTACAG-------------------------------------------------------------------------------
>FJ709464.2.2 Hepatitis B virus Subtyoe F1  isolate CHI8, complete genome
TCATTTTGTGGGTCACCATATTCTTGGGAACAAGAGCTACAGCATGGGAGCACCTCTATCAACGACTCGAAGGGGCATGGGACAGAATCTCTCTGTACCCAATCCTCTGGGATTCTTTCCAGACCATCAGCTGGATCCTCTATTCAGGGCAAATTCCAGCAGTCCCGACTGGGACTTCAACAAAGACAAGGACAATTGGCCAATGGCAAACAAGGTAGGAGTGGGAGGATACGGTCCTGGGTTCACACCCCCACACGGTGGCCTGTTGGGGTGGAGTCCACAGGCACAGGGTGTGCTTACAACATTGCCAGCAGATCCGCCTCCTGCTTCCACCAATCGGCGGTCCGGGAGAAAACCAACCCCAGTCTCTCCACCTCTAAGAGACACTCATCCACAGGCCATGCAGTGGAACTCCACTCAGTTCCACCAGGCTCTGTTAGATCCGAGGGTAAGGGCTCTGTATTTTCCTGCTGGTGGCTCCAGTTCAGAGACACAGAACCCTGCTCCGACTATTGCCTCTCTCACATCATCAATCTTCTTGAAGACTGGGGGCCCTGCTACGAACATGGACAACATCACATCAGGACTCCTAGGACCCCTGCTCGTGTTACAG-------------------------------------------------------------------------------
>KJ843164.1.2 Hepatitis B virus Subtype F1b isolate Ag02, complete genome
TCATTTTGTGGGTCACCATATTCTTGGGAACAAGAGCTACAGCATGGGAGCACCTCTATCAACGACTCGAAGGGGCATGGGACAGAATCTCTCTGTACCCAATCCTCTGGGATTCTTTCCAGACCATCAGCTGGATCCTCTATTCAGGGCAAATTCCAGCAGTCCCGACTGGGACTTCAACAAAGACAAGGACAATTGGCCAATGGCAAACAAGGTAGGAGTGGGAGGATACGGTCCTGGGTTCACACCCCCACACGGTGGCCTGTTGGGGTGGAGTCCACAGGCACAGGGTGTGCTTACAACATTGCCAGCAGATCCGCCTCCTGCTTCCACCAATCGGCGGTCCGGGAGAAAACCAACCCCAGTCTCTCCACCTCTAAGAGACACTCATCCACAGGCCATGCAGTGGAACTCCACTCAGTTCCACCAGGCTCTGTTAGATCCGAGGGTAAGGGCTCTGTATTTTCCTGCTGGTGGCTCCAGTTCAGAGACACAGAACCCTGCTCCGACTATTGCCTCTCTCACATCATCAATCTTCTTGAAGACTGGGGGCCCTGCTACGAACATGGACAACATCACATCAGGACTCCTAGGACCCCTGCTCGTGTTACAG-------------------------------------------------------------------------------
>KJ843180.1.2 Hepatitis B virus Subtype F1b isolate Ag18, complete genome
TCATTTTGTGGGTCACCATATTCTTGGGAACAAGAGCTACAGCATGGGAGCACCTCTATCAACGACTCGAAGGGGCATGGGACAGAATCTCTCTGTACCCAATCCTCTGGGATTCTTTCCAGACCATCAGCTGGATCCTCTATTCAGGGCAAATTCCAGCAGTCCCGACTGGGACTTCAACAAAGACAAGGACAATTGGCCAATGGCAAACAAGGTAGGAGTGGGAGGATACGGTCCTGGGTTCACACCCCCACACGGTGGCCTGTTGGGGTGGAGTCCACAGGCACAGGGTGTGCTTACAACATTGCCAGCAGATCCGCCTCCTGCTTCCACCAATCGGCGGTCCGGGAGAAAACCAACCCCAGTCTCTCCACCTCTAAGAGACACTCATCCACAGGCCATGCAGTGGAACTCCACTCAGTTCCACCAGGCTCTGTTAGATCCGAGGGTAAGGGCTCTGTATTTTCCTGCTGGTGGCTCCAGTTCAGAGACACAGAACCCTGCTCCGACTATTGCCTCTCTCACATCATCAATCTTCTTGAAGACTGGGGGCCCTGCTACGAACATGGACAACATCACATCAGGACTCCTAGGACCCCTGCTCGTGTTACAG-------------------------------------------------------------------------------
>KJ843202.1.2 Hepatitis B virus Subtype F1b isolate Ag42, complete genome
TCATTTTGTGGGTCACCATATTCTTGGGAACAAGAGCTACAGCATGGGAGCACCTCTATCAACGACTCGAAGGGGCATGGGACAGAATCTCTCTGTACCCAATCCTCTGGGATTCTTTCCAGACCATCAGCTGGATCCTCTATTCAGGGCAAATTCCAGCAGTCCCGACTGGGACTTCAACAAAAACAAGGACAATTGGCCAATGGCAAACAAGGTAGGAGTGGGAGGATACGGTCCTGGGTTCACACCCCCACACGGTGGCCTGTTGGGGTGGAGTCCACAGGCACAGGGTGTGCTTACAACATTGCCAGCAGATCCGCCTCCTGCTTCCACCAATCGGCGGTCCGGGAGAAAACCAACCCCAGTCTCTCCACCTCTAAGAGACACTCATCCACAGGCCATGCAGTGGAACTCCACTCAGTTCCACCAGACTCTGTTAGATCCGAGGGTAAGGGCTCTGTATTTTCCTGCTGGTGGCTCCAGTTCAGAGACACAGAACCCTGCTCCGACTATTGCCTCTCTCACATCATCAATCTTCTTGAAGACTGGGGGCCCTGCTACGAACATGGACAACATCACATCAGGACTCCTAGGACCCCTGCTCGTGTTACAG-------------------------------------------------------------------------------
>FJ709460.2.2 Hepatitis B virus Subtype F1 isolate CHI4, complete genome
TCATTTTGTGGGTCACCATATTCTTGGGAACAAGAGCTACAGCATGGGAGCACCTCTATCAACGACTCGAAGGGGCATGGGACAGAATCTCTCTGTACCCAATCCTCTGGGATTCTTTCCAGACCATCAGCTGGATCCTCTATTCAGGGCAAATTCCAGCAGTCCCGACTGGGACTTCAACAAAGACAAGGACAATTGGCCAATGGCAAACAAGGTAGGAGTGGGAGGATACGGTCCTGGGTTCACACCCCCACACGGTGGCCTGTTGGGGTGGAGTCCACAGGCACAGGGTGTGCTTACAACATTGCCAGCAGATCCGCCTCCTGCTTCCACCAATCGGCGGTCCGGGAGAAAACCAACCCCAGTCTCTCCACCTCTAAGAGACACTCATCCACAGGCCATGCAGTGGAACTCCACTCAGTTCCACCAGACTCTGTTAGATCCGAGAGTAAGGGCTCTGTATTTTCCTGCTGGTGGCTCCAGTTCAGAGACACAGAACCCTGCTCCGACTATTGCCTCTCTCACATCATCAATCTTCTTGAAGACTGGGGGCCCTGCTACGAACATGGACAACATCACATCAGGACTCCTAGGACCCCTGCTCGTGTTACAG-------------------------------------------------------------------------------
>KJ843194.1.2 Hepatitis B virus Subtype F1b isolate Ag33, complete genome
TCATTTTGTGGGTCACCATATTCTTGGGAACAAGAGCTACAGCATGGGAGCACCTCTATCAACGACTCGAAGGGGCATGGGACAGAATCTCTCTGTACCCAATCCTCTGGGATTCTTTCCAGACCATCAGCTGGATCCTCTATTCAGGGCAAATTCCAGCAGTCCCGACTGGGACTTCAACAAAGACAAGGACAATTGGCCAATGGCAAACAAGGTAGGAGTGGGAGGATACGGTCCTGGGTTCACACCCCCACACGGTGGCCTGTTGGGGTGGAGTCCACAGGCACAGGGTGTGCTTACAACATTGCCAGCAGATCCGCCTCCTGCTTCCACCAATCGGCGGTCCGGGAGAAAACCAACCCCAGTCTCTCCACCTCTAAGAGACACTCATCCACAGGCCATGCAGTGGAACTCCACTCAGTTCCACCAGACTCTGTTAGATCCGAGGGTAAGGGCTCTGTATTTTCCTGCTGGTGGCTCCAGTTCAGAGACACAGAACCCTGCTCCGACTATTGCCTCTCTCACATCATCAATCTTCTTGAAGACTGGGGGCCCTGCTACGAACATGGACAACATCACATCAGGACTCCTAGGACCCCTGCTCGTGTTACAG-------------------------------------------------------------------------------
>KY476332.1.2 Hepatitis B virus Subgenotype F isolate HBV47, complete genome
TCATTTTGTGGGTCACCATATTCTTGGGAACAAGAGCTACAGCATGGGAGCACCTCTATCAACGACTCGAAGGGGCATGGGACAGAATCTCTCTGTACCCAATCCTCTGGGATTCTTTCCAGACCATCAGCTGGATCCTCTATTCAGGGCAAATTCCAGCAGTCCCGACTGGGACTTCAACAAAAACAAGGACAATTGGCCAATGGCAAACAAGGTAGGAGTGGGAGGATACGGTCCTGGGTTCACACCCCCACACGGTGGCCTGTTGGGGTGGAGCCCACAGGCACAGGGTGTGCTTACAACATTGCCAGCAGATCCGCCTCCTGCTTCCACCAATCGGCGGTCCGGGAGAAAACCAACCCCAGTCTCTCCACCTCTAAGAGACACTCATCCACAGGCCATGCAGTGGAACTCCACTCAGTTCCATCAGGCTCTGTTAGATCCGAGGGTAAGGGCTCTGTATTTTCCTGCTGGTGGCTCCAGTTCAGAGACACAGAACCCTGCTCCGACTATTGCCTCTCTCACATCATCAATCTTCTTGAAGACTGGGGGCCCTGCTACGAACATGGACAACATCACATCAGGACTCCTAGGACCCCTGCTCGTGTTACAG-------------------------------------------------------------------------------
>KY476322.1.2 Hepatitis B virus Subgenotype F isolate HBV01, complete genome
TCATTTTGTGGGTCACCATATTCTTGGGAACAAGAGCTACAGCATGGGAGCACCTCTATCAACGACTCGAAGGGGCATGGGACAGAATCTCTCTGTACCCAATCCTCTGGGATTCTTTCCAGACCATCAGCTGGATCCTCTATTCAGGGCAAATTCCAGCAGTCCCGACTGGGACTTCAACAAAAACAAGGACAATTGGCCAATGGCAAACAAGGTAGGAGTGGGAGGATACGGTCCTGGGTTCACACCCCCACACGGTGGCCTGTTGGGGTGGAGCCCACAGGCACAGGGTGTGCTTACAACATTGCCAGCAGATCCGCCTCCTGCTTCCACCAATCGGCGGTCCGGGAGAAAACCAACCCCAGTCTCTCCACCTCTAAGAGACACTCATCCACAGGCCATGCAGTGGAACTCCACTCAGTTCCACCAGGCTCTGTTAGATCCGAGGGTAAGGGCTCTGTATTTTCCTGCTGGTGGCTCCAGTTCAGAGACACAGAACCCTGCTCCGACTATTGCCTCTCTCACATCATCAATCTTCTTGAAGACTGGGGGCCCTGCTACGAACATGGACAACATCACATCAGGACTCCTAGGACCCCTGCTCGTGTTACAG-------------------------------------------------------------------------------
>EU366133.2.2 Hepatitis B virus Subtype F1 isolate BA96, complete genome
TCATTTTGTGGGTCACCATATTCTTGGGAACAAGAGCTACAGCATGGGAGCACCTCTATCAACGACTCGAAGGGGCATGGGACAGAATCTCTCTGTACCCAATCCTCTGGGATTCTTTCCAGACCATCAGCTGGATCCTCTATTCAGGGCAAATTCCAGCAGTCCCGACTGGGACTTCAACAAAAACAAGGACAATTGGCCAATGGCAAACAAGGTAGGAGTGGGAGGATACGGTCCTGGGTTCACACCCCCACACGGTGGCCTGTTGGGGTGGAGTCCACAGGCACAGGGTGTGCTTACAACATTGCCAGCAGATCCGCCTCCTGCTTCCACCAATCGGCGGTCCGGGAGAAAACCAACCCCAGTCTCTCCACCTCTAAGAGACACTCATCCACAGGCCATGCAGTGGAACTCCACTCAGTTCCACCAGGCTCTGTTAGATCCGAGGGTAAGGGCTCTGTATTTTCCTGCTGGTGGCTCCAGTTCAGAGACACAGAACCCTGCTCCGACTATTGCCTCTCTCACATCATCAATCTTCTGGAAGACTGGGGGCCCTGCTACGAACATGGACAACATCACATCAGGACTCCTAGGACCCCTGCTCGTGTTACAG-------------------------------------------------------------------------------
>FJ709465.2.2 Hepatitis B virus Subtype F1 isolate CHI9, complete genome
TCATTTTGTGGGTCACCATATTCTTGGGAACAAGAGCTACAGCATGGGAGCACCTCTATCAACGACTCGAAGGGGCATGGGACAGAATCTCTCTGTACCCAATCCTCTGGGATTCTTTCCAGACCATCAGCTGGATCCTCTATTCAGGGCAAATTCCAGCAGTCCCGACTGGGACTTCAACAAAAACAAGGACAATTGGCCAATGGCAAACAAGGTAGGAGTGGGAGGATACGGTCCTGGGTTCACACCCCCACACGGTGGCCTGTTGGGGTGGAGTCCACAGGCACAGGGTGTGCTTACAACATTGCCAGCAGATCCGCCTCCTGCTTCCACCAATCGGCGGTCCGGGAGAAAACCAACCCCAGTCTCTCCACCTCTAAGAGACACTCATCCACAGGCCATGCAGTGGAACTCCACTCAGTTCCACCAGGCTCTGTTAGATCCGAGGGTAAGGACTCTGTATTTTCCTGCTGGTGGCTCCAGTTCAGAGACACAGAACCCTGCTCCGACTATTGCCTCTCTCACATCATCAATCTTCTTGAAGACTGGGGGCCCTGCTACGAACATGGACAACATCACATCAGGACTCCTAGGACCCCTGCTCGTGTTACAG-------------------------------------------------------------------------------
>HE981183.1.2 Hepatitis B virus, Subtype F1b, clone ARG56S5.9 complete genome
TCATTTTGTGGGTCACCATATTCTTGGGAACAAGAGCTACAGCATGGGAGCACCTCTATCAACGACTCGAAGGGGCATGGGACAGAATCTCTCTGTACCCAATCCTCTGGGATTCTTTCCAGACCATCAGTTGGATCCTCTATTCAGGGCAAATTCCAGCAGTCCCGACTGGGACTTCAACAAAAACAAGGACAATTGGCCAATGGCAAACAAGGTAGGAGTGGGAGGATACGGTCCTGGGTTCACACCCCCACACGGTGGCCTGTTGGGGTGGAGTCCACAGGCACAGGGTGTGCTTACAACATTGCCAGCAGATCCGCCTCCTGCTTCCACCAATCGGCGGTCCGGGAGAAAACCAACCCCAGTCTCTCCACCTCTAAGAGACACTCATCCACAGGCCATGCAGTGGAACTCCACTCAGTTCCACCAGGCTCTGTTAGATCCGAGGGTAAGGGCTCTGTATTTTCCTGCTGGTGGCTCCAGTTCAGAGACACAGAACCCTGCTCCGACTATTGCCTCTCTCACATCATCAATCTTCTTGAAGACTGGGGGCCCTGCTACGAACATGGACAACATCACATCAGGACTCCTAGGACCCCTGCTCGTGTTACAG-------------------------------------------------------------------------------
>HE981184.1.2 Hepatitis B virus , Subtype F1b, clone ARG56K4.3 complete genome
TCATTTTGTGGGTCACCATATTCTTGGGAACAAGAGCTACAGCATGGGAGCACCTCTATCAACGACTCGAAGGGGCATGGGACAGAATCTCTCTGTACCCAATCCTCTGGGATTCTTTCCAGACCATCAGCTGGATCCTCTATTCAGGGCAAATTCCAGCAGTCCCGACTGGGACTTCAACAAAAACAAGGACAATTGGCCAATGGCAAACAAGGTAGGAGTGGGAGGATACGGTCCTGGGTTCACACCCCCACACGGTGGCCTGTTGGGGTGGAGTCCACAGGCACAGGGTGTGCTTACAACATTGCCAGCAGATCCGCCTCCTGCTTCCACCAATCGGCGGTCCGGGAGAAAACCAACCCCAGTCTCTCCACCTCTAAGAGACACTCATCCACAGGCCATGTAGTGGAACTCCACTCAGTTCCACCAGGCTCTGTTAGATCCGAGGGTAAGGGCTCTGTATTTTCCTGCTGGTGGCTCCAGTTCAGAGACACAGAACCCTGCTCCGACTATTGCCTCTCTCACATCATCAATCTTCTTGAAGACTGGGGGCCCTGCTACGAACATGGACAACATCACATCAGGACTCCTAGGACCCCTGCTCGTGTTACAG-------------------------------------------------------------------------------
>HE981185.1.2 Hepatitis B virus Subtype F1b, isolate ARG56S2.3
TCATTTTGTGGGTCACCATATTCTTGGGAACAAGAGCTACAGCATGGGAGCACCTCTATCAACGACTCGAAGGGGCATGGGACAGAATCTCTCTGTACCCAATCCTCTGGGATTCTTTCCAGACCATCAGCTGGATCCTCTATTCAGGGCAAATTCCAGCAGTCCCGACTGGGACTTCAACAAAAACAAGGACAATTGGCCAATGGCAAACAAGGTAGGAGTGGGAGGATACGGTCCTGGGTTCACACCCCCACACGGTGGCCTGTTGGGGTGGAGTCCACAGGCACAGGGTGTGCTTACAACATTGCCAGCAGATCCGCCTCCTGCTTCCACCAATCGGCGGTCCGGGAGAAAACCAACCCCAGTCTCTCCACCTCTAAGAGACACTCATCCACAGGCCATGTAGTGGAACTCCACTCAGTTCCACCAGGCTCTGTTAGATCCGAGGGTAAGGGCTCTGTATTTTCCTGCTGGTGGCTCCAGTTCAGAGACACAGAACCCTGCTCCGACTATTGCCTCTCTCACATCATCAATCTTCTTGAAGACTGGGGGCCCTGCTACGAACATGGACAACATCACATCAGGACTCCTAGGACCCCTGCTCGTGTTACAG-------------------------------------------------------------------------------
>AF223963.1.2 Hepatitis B virus Subtype F isolate sa11, complete genome
TCATTTTGTGGGTCACCATATTCTTGGGAACAAGAGCTACAGCATGGGAGCACCTCTATCAACGACTCGAAGGGGCATGGGACAGAATCTCTCTGTACCCAATCCTCTGGGATTCTTTCCAGACCATCAGCTGGATCCTCTATTCAGGGCAAATTCCAGCAGTCCCGACTGGGACTTCAACAAAAACAAGGACAATTGGCCAATGGCAAACAAGGTAGGAGTGGGAGGATACGGTCCTGGGTTCACACCCCCACACGGTGGCCTGTTGGGGTGGAGTCCACAGGCACAGGGTGTGCTTACAACATTGCCAGCAGATCCGCCTCCTGCTTCCACCAATCGGCGGTCCGGGAGAAAACCAACCCCAGTCTCTCCACCTCTAAGAGACACTCATCCACAGGCCATGCAGTGGAACTCCACTCAGTTCCACCAGGCTCTGTTAGATCCGAGGGTAAGGGCTCTGTATTTTCCTGCTGGTGGCTCCAGTTCAGAGACACAGAACCCTGCTCCGACTATTGCCTCTCTCACATCATCAATCTTCTTGAAGACTGGGGGCCCTGCTACGAACATGGACAACATCACATCAGGACTCCTAGGACCCCTGCTCGTGTTACAG-------------------------------------------------------------------------------
>DQ823091.1.2 Hepatitis B virus Subtype F1 isolate CH7, complete genome
TCATTTTGTGGGTCACCATATTCTTGGGAACAAGAGCTACAGCATGGGAGCACCTCTATCAACGACTCGAAGGGGCATGGGACAGAATCTCTCTGTACCCAATCCTCTGGGATTCTTTCCAGACCATCAGCTGGATCCTCTATTCAGGGCAAATTCCAGCAGTCCCGACTGGGACTTCAACAAAAACAAGGACAATTGGCCAATGGCAAACAAGGTAGGAGTGGGAGGATACGGTCCTGGGTTCACACCCCCACACGGTGGCCTGTTGGGGTGGAGTCCACAGGCACAGGGTGTGCTTACAACATTGCCAGCAGATCCGCCTCCTGCTTCCACCAATCGGCGGTCCGGGAGAAAACCAACCCCAGTCTCTCCACCTCTAAGAGACACTCATCCACAGGCCATGCAGTGGAACTCCACTCAGTTCCACCAGGCTCTGTTAGATCCGAGGGTAAGGGCTCTGTATTTTCCTGCTGGTGGCTCCAGTTCAGAGACACAGAACCCTGCTCCGACTATTGCCTCTCTCACATCATCAATCTTCTTGAAGACTGGGGGCCCTGCTACGAACATGGACAACATCACATCAGGACTCCTAGGACCCCTGCTCGTGTTACAG-------------------------------------------------------------------------------
>FJ709494.2.2 Hepatitis B virus Subtype F1 isolate CHI41, complete genome
TCATTTTGTGGGTCACCATATTCTTGGGAACAAGAGCTACAGCATGGGAGCACCTCTATCAACGACTCGAAGGGGCATGGGACAGAATCTCTCTGTACCCAATCCTCTGGGATTCTTTCCAGACCATCAGCTGGATCCTCTATTCAGGGCAAATTCCAGCAGTCCCGACTGGGACTTCAACAAAAACAAGGACAATTGGCCAATGGCAAACAAGGTAGGAGTGGGAGGATACGGTCCTGGGTTCACACCCCCACACGGTGGCCTGTTGGGGTGGAGTCCACAGGCACAGGGTGTGCTTACAACATTGCCAGCAGATCCGCCTCCTGCTTCCACCAATCGGCGGTCCGGGAGAAAACCAACCCCAGTCTCTCCACCTCTAAGAGACACTCATCCACAGGCCATGCAGTGGAACTCCACTCAGTTCCACCAGGCTCTGTTAGATCCGAGGGTAAGGGCTCTGTATTTTCCTGCTGGTGGCTCCAGTTCAGAGACACAGAACCCTGCTCCGACTATTGCCTCTCTCACATCATCAATCTTCTTGAAGACTGGGGGCCCTGCTACGAACATGGACAACATCACATCAGGACTCCTAGGACCCCTGCTCGTGTTACAG-------------------------------------------------------------------------------
>HE981182.1.2 Hepatitis B virus, Subtype F1b, clone ARGS56S3.8  complete genome
TCATTTTGTGGGTCACCATATTCTTGGGAACAAGAGCTACAGCATGGGAGCACCTCTATCAACGACTCGAAGGGGCATGGGACAGAATCTCTCTGTACCCAATCCTCTGGGATTCTTTCCAGACCATCAGCTGGATCCTCTATTCAGGGCAAATTCCAGCAGTCCCGACTGGGACTTCAACAAAAACAAGGACAATTGGCCAATGGCAAACAAGGTAGGAGTGGGAGGATACGGTCCTGGGTTCACACCCCCACACGGTGGCCTGTTGGGGTGGAGTCCACAGGCACAGGGTGTGCTTACAACATTGCCAGCAGATCCGCCTCCTGCTTCCACCAATCGGCGGTCCGGGAGAAAACCAACCCCAGTCTCTCCACCTCTAAGAGACACTCATCCACAGGCCATGCAGTGGAACTCCACTCAGTTCCACCAGGCTCTGTTAGATCCGAGGGTAAGGGCTCTGTATTTTCCTGCTGGTGGCTCCAGTTCAGAGACACAGAACCCTGCTCCGACTATTGCCTCTCTCACATCATCAATCTTCTTGAAGACTGGGGGCCCTGCTACGAACATGGACAACATCACATCAGGACTCCTAGGACCCCTGCTCGTGTTACAG-------------------------------------------------------------------------------
>HM585187.1.2 Hepatitis B virus Subtype F1b isolate HCUCH6, complete genome
TCATTTTGTGGGTCACCATATTCTTGGGAACAAGAGCTACAGCATGGGAGCACCTCTATCAACGACTCGAAGGGGCATGGGACAGAATCTCTCTGTACCCAATCCTCTGGGATTCTTTCCAGACCATCAGCTGGATCCTCTATTCAGGGCAAATTCCAGCAGTCCCGACTGGGACTTCAACAAAAACAAGGACAATTGGCCAATGGCAAACAAGGTAGGAGTGGGAGGATACGGTCCTGGGTTCACACCCCCACACGGTGGCCTGTTGGGGTGGAGTCCACAGGCACAGGGTGTGCTTACAACATTGCCAGCAGATCCGCCTCCTGCTTCCACCAATCGGCGGTCCGGGAGAAAACCAACCCCAGTCTCTCCACCTCTAAGAGACACTCATCCACAGGCCATGCAGTGGAACTCCACTCAGTTCCACCAGGCTCTGTTAGATCCGAGGGTAAGGGCTCTGTATTTTCCTGCTGGTGGCTCCAGTTCAGAGACACAGAACCCTGCTCCGACTATTGCCTCTCTCACATCATCAATCTTCTTGAAGACTGGGGGCCCTGCTACGAACATGGACAACATCACATCAGGACTCCTAGGACCCCTGCTCGTGTTACAG-------------------------------------------------------------------------------
>HM585188.1.2 Hepatitis B virus Subtype F1b isolate HCUCH7, complete genome
TCATTTTGTGGGTCACCATATTCTTGGGAACAAGAGCTACAGCATGGGAGCACCTCTATCAACGACTCGAAGGGGCATGGGACAGAATCTCTCTGTACCCAATCCTCTGGGATTCTTTCCAGACCATCAGCTGGATCCTCTATTCAGGGCAAATTCCAGCAGTCCCGACTGGGACTTCAACAAAAACAAGGACAATTGGCCAATGGCAAACAAGGTAGGAGTGGGAGGATACGGTCCTGGGTTCACACCCCCACACGGTGGCCTGTTGGGGTGGAGTCCACAGGCACAGGGTGTGCTTACAACATTGCCAGCAGATCCGCCTCCTGCTTCCACCAATCGGCGGTCCGGGAGAAAACCAACCCCAGTCTCTCCACCTCTAAGAGACACTCATCCACAGGCCATGCAGTGGAACTCCACTCAGTTCCACCAGGCTCTGTTAGATCCGAGGGTAAGGGCTCTGTATTTTCCTGCTGGTGGCTCCAGTTCAGAGACACAGAACCCTGCTCCGACTATTGCCTCTCTCACATCATCAATCTTCTTGAAGACTGGGGGCCCTGCTACGAACATGGACAACATCACATCAGGACTCCTAGGACCCCTGCTCGTGTTACAG-------------------------------------------------------------------------------
>HM585189.1.2 Hepatitis B virus Subtype F1b isolate HCUCH8, complete genome
TCATTTTGTGGGTCACCATATTCTTGGGAACAAGAGCTACAGCATGGGAGCACCTCTATCAACGACTCGAAGGGGCATGGGACAGAATCTCTCTGTACCCAATCCTCTGGGATTCTTTCCAGACCATCAGCTGGATCCTCTATTCAGGGCAAATTCCAGCAGTCCCGACTGGGACTTCAACAAAAACAAGGACAATTGGCCAATGGCAAACAAGGTAGGAGTGGGAGGATACGGTCCTGGGTTCACACCCCCACACGGTGGCCTGTTGGGGTGGAGTCCACAGGCACAGGGTGTGCTTACAACATTGCCAGCAGATCCGCCTCCTGCTTCCACCAATCGGCGGTCCGGGAGAAAACCAACCCCAGTCTCTCCACCTCTAAGAGACACTCATCCACAGGCCATGCAGTGGAACTCCACTCAGTTCCACCAGGCTCTGTTAGATCCGAGGGTAAGGGCTCTGTATTTTCCTGCTGGTGGCTCCAGTTCAGAGACACAGAACCCTGCTCCGACTATTGCCTCTCTCACATCATCAATCTTCTTGAAGACTGGGGGCCCTGCTACGAACATGGACAACATCACATCAGGACTCCTAGGACCCCTGCTCGTGTTACAG-------------------------------------------------------------------------------
>HM585190.1.2 Hepatitis B virus Subtype F1b  isolate HCUCH9, complete genome
TCATTTTGTGGGTCACCATATTCTTGGGAACAAGAGCTACAGCATGGGAGCACCTCTATCAACGACTCGAAGGGGCATGGGACAGAATCTCTCTGTACCCAATCCTCTGGGATTCTTTCCAGACCATCAGCTGGATCCTCTATTCAGGGCAAATTCCAGCAGTCCCGACTGGGACTTCAACAAAAACAAGGACAATTGGCCAATGGCAAACAAGGTAGGAGTGGGAGGATACGGTCCTGGGTTCACACCCCCACACGGTGGCCTGTTGGGGTGGAGTCCACAGGCACAGGGTGTGCTTACAACATTGCCAGCAGATCCGCCTCCTGCTTCCACCAATCGGCGGTCCGGGAGAAAACCAACCCCAGTCTCTCCACCTCTAAGAGACACTCATCCACAGGCCATGCAGTGGAACTCCACTCAGTTCCACCAGGCTCTGTTAGATCCGAGGGTAAGGGCTCTGTATTTTCCTGCTGGTGGCTCCAGTTCAGAGACACAGAACCCTGCTCCGACTATTGCCTCTCTCACATCATCAATCTTCTTGAAGACTGGGGGCCCTGCTACGAACATGGACAACATCACATCAGGACTCCTAGGACCCCTGCTCGTGTTACAG-------------------------------------------------------------------------------
>HM585196.1.2 Hepatitis B virus Subtype F1b isolate HCUCH18, complete genome
TCATTTTGTGGGTCACCATATTCTTGGGAACAAGAGCTACAGCATGGGAGCACCTCTATCAACGACTCGAAGGGGCATGGGACAGAATCTCTCTGTACCCAATCCTCTGGGATTCTTTCCAGACCATCAGCTGGATCCTCTATTCAGGGCAAATTCCAGCAGTCCCGACTGGGACTTCAACAAAAACAAGGACAATTGGCCAATGGCAAACAAGGTAGGAGTGGGAGGATACGGTCCTGGGTTCACACCCCCACACGGTGGCCTGTTGGGGTGGAGTCCACAGGCACAGGGTGTGCTTACAACATTGCCAGCAGATCCGCCTCCTGCTTCCACCAATCGGCGGTCCGGGAGAAAACCAACCCCAGTCTCTCCACCTCTAAGAGACACTCATCCACAGGCCATGCAGTGGAACTCCACTCAGTTCCACCAGGCTCTGTTAGATCCGAGGGTAAGGGCTCTGTATTTTCCTGCTGGTGGCTCCAGTTCAGAGACACAGAACCCTGCTCCGACTATTGCCTCTCTCACATCATCAATCTTCTTGAAGACTGGGGGCCCTGCTACGAACATGGACAACATCACATCAGGACTCCTAGGACCCCTGCTCGTGTTACAG-------------------------------------------------------------------------------
>HM585199.1.2 Hepatitis B virus Subtype F1b isolate HCUCH2, complete genome
TCATTTTGTGGGTCACCATATTCTTGGGAACAAGAGCTACAGCATGGGAGCACCTCTATCAACGACTCGAAGGGGCATGGGACAGAATCTCTCTGTACCCAATCCTCTGGGATTCTTTCCAGACCATCAGCTGGATCCTCTATTCAGGGCAAATTCCAGCAGTCCCGACTGGGACTTCAACAAAAACAAGGACAATTGGCCAATGGCAAACAAGGTAGGAGTGGGAGGATACGGTCCTGGGTTCACACCCCCACACGGTGGCCTGTTGGGGTGGAGTCCACAGGCACAGGGTGTGCTTACAACATTGCCAGCAGATCCGCCTCCTGCTTCCACCAATCGGCGGTCCGGGAGAAAACCAACCCCAGTCTCTCCACCTCTAAGAGACACTCATCCACAGGCCATGCAGTGGAACTCCACTCAGTTCCACCAGGCTCTGTTAGATCCGAGGGTAAGGGCTCTGTATTTTCCTGCTGGTGGCTCCAGTTCAGAGACACAGAACCCTGCTCCGACTATTGCCTCTCTCACATCATCAATCTTCTTGAAGACTGGGGGCCCTGCTACGAACATGGACAACATCACATCAGGACTCCTAGGACCCCTGCTCGTGTTACAG-------------------------------------------------------------------------------
>HM590473.1.2 Hepatitis B virus Subtype F1b isolate HCUCH14, complete genome
TCATTTTGTGGGTCACCATATTCTTGGGAACAAGAGCTACAGCATGGGAGCACCTCTATCAACGACTCGAAGGGGCATGGGACAGAATCTCTCTGTACCCAATCCTCTGGGATTCTTTCCAGACCATCAGCTGGATCCTCTATTCAGGGCAAATTCCAGCAGTCCCGACTGGGACTTCAACAAAAACAAGGACAATTGGCCAATGGCAAACAAGGTAGGAGTGGGAGGATACGGTCCTGGGTTCACACCCCCACACGGTGGCCTGTTGGGGTGGAGTCCACAGGCACAGGGTGTGCTTACAACATTGCCAGCAGATCCGCCTCCTGCTTCCACCAATCGGCGGTCCGGGAGAAAACCAACCCCAGTCTCTCCACCTCTAAGAGACACTCATCCACAGGCCATGCAGTGGAACTCCACTCAGTTCCACCAGGCTCTGTTAGATCCGAGGGTAAGGGCTCTGTATTTTCCTGCTGGTGGCTCCAGTTCAGAGACACAGAACCCTGCTCCGACTATTGCCTCTCTCACATCATCAATCTTCTTGAAGACTGGGGGCCCTGCTACGAACATGGACAACATCACATCAGGACTCCTAGGACCCCTGCTCGTGTTACAG-------------------------------------------------------------------------------
>JN688691.2.2 Hepatitis B virus Subtype F1b isolate HBV122, complete genome
TCATTTTGTGGGTCACCATATTCTTGGGAACAAGAGCTACAGCATGGGAGCACCTCTATCAACGACTCGAAGGGGCATGGGACAGAATCTCTCTGTACCCAATCCTCTGGGATTCTTTCCAGACCATCAGCTGGATCCTCTATTCAGGGCAAATTCCAGCAGTCCCGACTGGGACTTCAACAAAAACAAGGACAATTGGCCAATGGCAAACAAGGTAGGAGTGGGAGGATACGGTCCTGGGTTCACACCCCCACACGGTGGCCTGTTGGGGTGGAGTCCACAGGCACAGGGTGTGCTTACAACATTGCCAGCAGATCCGCCTCCTGCTTCCACCAATCGGCGGTCCGGGAGAAAACCAACCCCAGTCTCTCCACCTCTAAGAGACACTCATCCACAGGCCATGCAGTGGAACTCCACTCAGTTCCACCAGGCTCTGTTAGATCCGAGGGTAAGGGCTCTGTATTTTCCTGCTGGTGGCTCCAGTTCAGAGACACAGAACCCTGCTCCGACTATTGCCTCTCTCACATCATCAATCTTCTTGAAGACTGGGGGCCCTGCTACGAACATGGACAACATCACATCAGGACTCCTAGGACCCCTGCTCGTGTTACAG-------------------------------------------------------------------------------
>JN688699.2.2 Hepatitis B virus Subtype F1b isolate HBV133, complete genome
TCATTTTGTGGGTCACCATATTCTTGGGAACAAGAGCTACAGCATGGGAGCACCTCTATCAACGACTCGAAGGGGCATGGGACAGAATCTCTCTGTACCCAATCCTCTGGGATTCTTTCCAGACCATCAGCTGGATCCTCTATTCAGGGCAAATTCCAGCAGTCCCGACTGGGACTTCAACAAAAACAAGGACAATTGGCCAATGGCAAACAAGGTAGGAGTGGGAGGATACGGTCCTGGGTTCACACCCCCACACGGTGGCCTGTTGGGGTGGAGTCCACAGGCACAGGGTGTGCTTACAACATTGCCAGCAGATCCGCCTCCTGCTTCCACCAATCGGCGGTCCGGGAGAAAACCAACCCCAGTCTCTCCACCTCTAAGAGACACTCATCCACAGGCCATGCAGTGGAACTCCACTCAGTTCCACCAGGCTCTGTTAGATCCGAGGGTAAGGGCTCTGTATTTTCCTGCTGGTGGCTCCAGTTCAGAGACACAGAACCCTGCTCCGACTATTGCCTCTCTCACATCATCAATCTTCTTGAAGACTGGGGGCCCTGCTACGAACATGGACAACATCACATCAGGACTCCTAGGACCCCTGCTCGTGTTACAG-------------------------------------------------------------------------------
>JN688703.2.2 Hepatitis B virus Subtype F1b isolate HBV137, complete genome
TCATTTTGTGGGTCACCATATTCTTGGGAACAAGAGCTACAGCATGGGAGCACCTCTATCAACGACTCGAAGGGGCATGGGACAGAATCTCTCTGTACCCAATCCTCTGGGATTCTTTCCAGACCATCAGCTGGATCCTCTATTCAGGGCAAATTCCAGCAGTCCCGACTGGGACTTCAACAAAAACAAGGACAATTGGCCAATGGCAAACAAGGTAGGAGTGGGAGGATACGGTCCTGGGTTCACACCCCCACACGGTGGCCTGTTGGGGTGGAGTCCACAGGCACAGGGTGTGCTTACAACATTGCCAGCAGATCCGCCTCCTGCTTCCACCAATCGGCGGTCCGGGAGAAAACCAACCCCAGTCTCTCCACCTCTAAGAGACACTCATCCACAGGCCATGCAGTGGAACTCCACTCAGTTCCACCAGGCTCTGTTAGATCCGAGGGTAAGGGCTCTGTATTTTCCTGCTGGTGGCTCCAGTTCAGAGACACAGAACCCTGCTCCGACTATTGCCTCTCTCACATCATCAATCTTCTTGAAGACTGGGGGCCCTGCTACGAACATGGACAACATCACATCAGGACTCCTAGGACCCCTGCTCGTGTTACAG-------------------------------------------------------------------------------
>KJ843167.1.2 Hepatitis B virus Subtype F1b isolate Ag05, complete genome
TCATTTTGTGGGTCACCATATTCTTGGGAACAAGAGCTACAGCATGGGAGCACCTCTATCAACGACTCGAAGGGGCATGGGACAGAATCTCTCTGTACCCAATCCTCTGGGATTCTTTCCAGACCATCAGCTGGATCCTCTATTCAGGGCAAATTCCAGCAGTCCCGACTGGGACTTCAACAAAAACAAGGACAATTGGCCAATGGCAAACAAGGTAGGAGTGGGAGGATACGGTCCTGGGTTCACACCCCCACACGGTGGCCTGTTGGGGTGGAGTCCACAGGCACAGGGTGTGCTTACAACATTGCCAGCAGATCCGCCTCCTGCTTCCACCAATCGGCGGTCCGGGAGAAAACCAACCCCAGTCTCTCCACCTCTAAGAGACACTCATCCACAGGCCATGCAGTGGAACTCCACTCAGTTCCACCAGGCTCTGTTAGATCCGAGGGTAAGGGCTCTGTATTTTCCTGCTGGTGGCTCCAGTTCAGAGACACAGAACCCTGCTCCGACTATTGCCTCTCTCACATCATCAATCTTCTTGAAGACTGGGGGCCCTGCTACGAACATGGACAACATCACATCAGGACTCCTAGGACCCCTGCTCGTGTTACAG-------------------------------------------------------------------------------
>KJ843170.1.2 Hepatitis B virus Subtype F1b isolate Ag08, complete genome
TCATTTTGTGGGTCACCATATTCTTGGGAACAAGAGCTACAGCATGGGAGCACCTCTATCAACGACTCGAAGGGGCATGGGACAGAATCTCTCTGTACCCAATCCTCTGGGATTCTTTCCAGACCATCAGCTGGATCCTCTATTCAGGGCAAATTCCAGCAGTCCCGACTGGGACTTCAACAAAAACAAGGACAATTGGCCAATGGCAAACAAGGTAGGAGTGGGAGGATACGGTCCTGGGTTCACACCCCCACACGGTGGCCTGTTGGGGTGGAGTCCACAGGCACAGGGTGTGCTTACAACATTGCCAGCAGATCCGCCTCCTGCTTCCACCAATCGGCGGTCCGGGAGAAAACCAACCCCAGTCTCTCCACCTCTAAGAGACACTCATCCACAGGCCATGCAGTGGAACTCCACTCAGTTCCACCAGGCTCTGTTAGATCCGAGGGTAAGGGCTCTGTATTTTCCTGCTGGTGGCTCCAGTTCAGAGACACAGAACCCTGCTCCGACTATTGCCTCTCTCACATCATCAATCTTCTTGAAGACTGGGGGCCCTGCTACGAACATGGACAACATCACATCAGGACTCCTAGGACCCCTGCTCGTGTTACAG-------------------------------------------------------------------------------
>KJ843171.1.2 Hepatitis B virus Subtype F1b isolate Ag09, complete genome
TCATTTTGTGGGTCACCATATTCTTGGGAACAAGAGCTACAGCATGGGAGCACCTCTATCAACGACTCGAAGGGGCATGGGACAGAATCTCTCTGTACCCAATCCTCTGGGATTCTTTCCAGACCATCAGCTGGATCCTCTATTCAGGGCAAATTCCAGCAGTCCCGACTGGGACTTCAACAAAAACAAGGACAATTGGCCAATGGCAAACAAGGTAGGAGTGGGAGGATACGGTCCTGGGTTCACACCCCCACACGGTGGCCTGTTGGGGTGGAGTCCACAGGCACAGGGTGTGCTTACAACATTGCCAGCAGATCCGCCTCCTGCTTCCACCAATCGGCGGTCCGGGAGAAAACCAACCCCAGTCTCTCCACCTCTAAGAGACACTCATCCACAGGCCATGCAGTGGAACTCCACTCAGTTCCACCAGGCTCTGTTAGATCCGAGGGTAAGGGCTCTGTATTTTCCTGCTGGTGGCTCCAGTTCAGAGACACAGAACCCTGCTCCGACTATTGCCTCTCTCACATCATCAATCTTCTTGAAGACTGGGGGCCCTGCTACGAACATGGACAACATCACATCAGGACTCCTAGGACCCCTGCTCGTGTTACAG-------------------------------------------------------------------------------
>KJ843190.1.2 Hepatitis B virus Subtype F1b isolate Ag29, complete genome
TCATTTTGTGGGTCACCATATTCTTGGGAACAAGAGCTACAGCATGGGAGCACCTCTATCAACGACTCGAAGGGGCATGGGACAGAATCTCTCTGTACCCAATCCTCTGGGATTCTTTCCAGACCATCAGCTGGATCCTCTATTCAGGGCAAATTCCAGCAGTCCCGACTGGGACTTCAACAAAAACAAGGACAATTGGCCAATGGCAAACAAGGTAGGAGTGGGAGGATACGGTCCTGGGTTCACACCCCCACACGGTGGCCTGTTGGGGTGGAGTCCACAGGCACAGGGTGTGCTTACAACATTGCCAGCAGATCCGCCTCCTGCTTCCACCAATCGGCGGTCCGGGAGAAAACCAACCCCAGTCTCTCCACCTCTAAGAGACACTCATCCACAGGCCATGCAGTGGAACTCCACTCAGTTCCACCAGGCTCTGTTAGATCCGAGGGTAAGGGCTCTGTATTTTCCTGCTGGTGGCTCCAGTTCAGAGACACAGAACCCTGCTCCGACTATTGCCTCTCTCACATCATCAATCTTCTTGAAGACTGGGGGCCCTGCTACGAACATGGACAACATCACATCAGGACTCCTAGGACCCCTGCTCGTGTTACAG-------------------------------------------------------------------------------
>KJ843195.1.2 Hepatitis B virus Subtype F1b isolate Ag34, complete genome
TCATTTTGTGGGTCACCATATTCTTGGGAACAAGAGCTACAGCATGGGAGCACCTCTATCAACGACTCGAAGGGGCATGGGACAGAATCTCTCTGTACCCAATCCTCTGGGATTCTTTCCAGACCATCAGCTGGATCCTCTATTCAGGGCAAATTCCAGCAGTCCCGACTGGGACTTCAACAAAAACAAGGACAATTGGCCAATGGCAAACAAGGTAGGAGTGGGAGGATACGGTCCTGGGTTCACACCCCCACACGGTGGCCTGTTGGGGTGGAGTCCACAGGCACAGGGTGTGCTTACAACATTGCCAGCAGATCCGCCTCCTGCTTCCACCAATCGGCGGTCCGGGAGAAAACCAACCCCAGTCTCTCCACCTCTAAGAGACACTCATCCACAGGCCATGCAGTGGAACTCCACTCAGTTCCACCAGGCTCTGTTAGATCCGAGGGTAAGGGCTCTGTATTTTCCTGCTGGTGGCTCCAGTTCAGAGACACAGAACCCTGCTCCGACTATTGCCTCTCTCACATCATCAATCTTCTTGAAGACTGGGGGCCCTGCTACGAACATGGACAACATCACATCAGGACTCCTAGGACCCCTGCTCGTGTTACAG-------------------------------------------------------------------------------
>KJ843196.1.2 Hepatitis B virus Subtype F1b isolate Ag35, complete genome
TCATTTTGTGGGTCACCATATTCTTGGGAACAAGAGCTACAGCATGGGAGCACCTCTATCAACGACTCGAAGGGGCATGGGACAGAATCTCTCTGTACCCAATCCTCTGGGATTCTTTCCAGACCATCAGCTGGATCCTCTATTCAGGGCAAATTCCAGCAGTCCCGACTGGGACTTCAACAAAAACAAGGACAATTGGCCAATGGCAAACAAGGTAGGAGTGGGAGGATACGGTCCTGGGTTCACACCCCCACACGGTGGCCTGTTGGGGTGGAGTCCACAGGCACAGGGTGTGCTTACAACATTGCCAGCAGATCCGCCTCCTGCTTCCACCAATCGGCGGTCCGGGAGAAAACCAACCCCAGTCTCTCCACCTCTAAGAGACACTCATCCACAGGCCATGCAGTGGAACTCCACTCAGTTCCACCAGGCTCTGTTAGATCCGAGGGTAAGGGCTCTGTATTTTCCTGCTGGTGGCTCCAGTTCAGAGACACAGAACCCTGCTCCGACTATTGCCTCTCTCACATCATCAATCTTCTTGAAGACTGGGGGCCCTGCTACGAACATGGACAACATCACATCAGGACTCCTAGGACCCCTGCTCGTGTTACAG-------------------------------------------------------------------------------
>KJ843199.1.2 Hepatitis B virus Subtype F1b isolate Ag38, complete genome
TCATTTTGTGGGTCACCATATTCTTGGGAACAAGAGCTACAGCATGGGAGCACCTCTATCAACGACTCGAAGGGGCATGGGACAGAATCTCTCTGTACCCAATCCTCTGGGATTCTTTCCAGACCATCAGCTGGATCCTCTATTCAGGGCAAATTCCAGCAGTCCCGACTGGGACTTCAACAAAAACAAGGACAATTGGCCAATGGCAAACAAGGTAGGAGTGGGAGGATACGGTCCTGGGTTCACACCCCCACACGGTGGCCTGTTGGGGTGGAGTCCACAGGCACAGGGTGTGCTTACAACATTGCCAGCAGATCCGCCTCCTGCTTCCACCAATCGGCGGTCCGGGAGAAAACCAACCCCAGTCTCTCCACCTCTAAGAGACACTCATCCACAGGCCATGCAGTGGAACTCCACTCAGTTCCACCAGGCTCTGTTAGATCCGAGGGTAAGGGCTCTGTATTTTCCTGCTGGTGGCTCCAGTTCAGAGACACAGAACCCTGCTCCGACTATTGCCTCTCTCACATCATCAATCTTCTTGAAGACTGGGGGCCCTGCTACGAACATGGACAACATCACATCAGGACTCCTAGGACCCCTGCTCGTGTTACAG-------------------------------------------------------------------------------
>KJ843200.1.2 Hepatitis B virus Subtype F1b isolate Ag39, complete genome
TCATTTTGTGGGTCACCATATTCTTGGGAACAAGAGCTACAGCATGGGAGCACCTCTATCAACGACTCGAAGGGGCATGGGACAGAATCTCTCTGTACCCAATCCTCTGGGATTCTTTCCAGACCATCAGCTGGATCCTCTATTCAGGGCAAATTCCAGCAGTCCCGACTGGGACTTCAACAAAAACAAGGACAATTGGCCAATGGCAAACAAGGTAGGAGTGGGAGGATACGGTCCTGGGTTCACACCCCCACACGGTGGCCTGTTGGGGTGGAGTCCACAGGCACAGGGTGTGCTTACAACATTGCCAGCAGATCCGCCTCCTGCTTCCACCAATCGGCGGTCCGGGAGAAAACCAACCCCAGTCTCTCCACCTCTAAGAGACACTCATCCACAGGCCATGCAGTGGAACTCCACTCAGTTCCACCAGGCTCTGTTAGATCCGAGGGTAAGGGCTCTGTATTTTCCTGCTGGTGGCTCCAGTTCAGAGACACAGAACCCTGCTCCGACTATTGCCTCTCTCACATCATCAATCTTCTTGAAGACTGGGGGCCCTGCTACGAACATGGACAACATCACATCAGGACTCCTAGGACCCCTGCTCGTGTTACAG-------------------------------------------------------------------------------
>KJ843205.1.2 Hepatitis B virus Subtype F1b isolate Ag45, complete genome
TCATTTTGTGGGTCACCATATTCTTGGGAACAAGAGCTACAGCATGGGAGCACCTCTATCAACGACTCGAAGGGGCATGGGACAGAATCTCTCTGTACCCAATCCTCTGGGATTCTTTCCAGACCATCAGCTGGATCCTCTATTCAGGGCAAATTCCAGCAGTCCCGACTGGGACTTCAACAAAAACAAGGACAATTGGCCAATGGCAAACAAGGTAGGAGTGGGAGGATACGGTCCTGGGTTCACACCCCCACACGGTGGCCTGTTGGGGTGGAGTCCACAGGCACAGGGTGTGCTTACAACATTGCCAGCAGATCCGCCTCCTGCTTCCACCAATCGGCGGTCCGGGAGAAAACCAACCCCAGTCTCTCCACCTCTAAGAGACACTCATCCACAGGCCATGCAGTGGAACTCCACTCAGTTCCACCAGGCTCTGTTAGATCCGAGGGTAAGGGCTCTGTATTTTCCTGCTGGTGGCTCCAGTTCAGAGACACAGAACCCTGCTCCGACTATTGCCTCTCTCACATCATCAATCTTCTTGAAGACTGGGGGCCCTGCTACGAACATGGACAACATCACATCAGGACTCCTAGGACCCCTGCTCGTGTTACAG-------------------------------------------------------------------------------
>KP995098.1.2 Hepatitis B virus Subgenotype F1 isolate 8-Chronic, complete genome
TCATTTTGTGGGTCACCATATTCTTGGGAACAAGAGCTACAGCATGGGAGCACCTCTATCAACGACTCGAAGGGGCATGGGACAGAATCTCTCTGTACCCAATCCTCTGGGATTCTTTCCAGACCATCAGCTGGATCCTCTATTCAGGGCAAATTCCAGCAGTCCCGACTGGGACTTCAACAAAAACAAGGACAATTGGCCAATGGCAAACAAGGTAGGAGTGGGAGGATACGGTCCTGGGTTCACACCCCCACACGGTGGCCTGTTGGGGTGGAGTCCACAGGCACAGGGTGTGCTTACAACATTGCCAGCAGATCCGCCTCCTGCTTCCACCAATCGGCGGTCCGGGAGAAAACCAACCCCAGTCTCTCCACCTCTAAGAGACACTCATCCACAGGCCATGCAGTGGAACTCCACTCAGTTCCACCAGGCTCTGTTAGATCCGAGGGTAAGGGCTCTGTATTTTCCTGCTGGTGGCTCCAGTTCAGAGACACAGAACCCTGCTCCGACTATTGCCTCTCTCACATCATCAATCTTCTTGAAGACTGGGGGCCCTGCTACGAACATGGACAACATCACATCAGGACTCCTAGGACCCCTGCTCGTGTTACAG-------------------------------------------------------------------------------
>KX264496.1.2 Hepatitis B virus Subtype F1 isolate F1-ame, complete genome
TCATTTTGTGGGTCACCATATTCTTGGGAACAAGAGCTACAGCATGGGAGCACCTCTATCAACGACTCGAAGGGGCATGGGACAGAATCTCTCTGTACCCAATCCTCTGGGATTCTTTCCAGACCATCAGCTGGATCCTCTATTCAGGGCAAATTCCAGCAGTCCCGACTGGGACTTCAACAAAAACAAGGACAATTGGCCAATGGCAAACAAGGTAGGAGTGGGAGGATACGGTCCTGGGTTCACACCCCCACACGGTGGCCTGTTGGGGTGGAGTCCACAGGCACAGGGTGTGCTTACAACATTGCCAGCAGATCCGCCTCCTGCTTCCACCAATCGGCGGTCCGGGAGAAAACCAACCCCAGTCTCTCCACCTCTAAGAGACACTCATCCACAGGCCATGCAGTGGAACTCCACTCAGTTCCACCAGGCTCTGTTAGATCCGAGGGTAAGGGCTCTGTATTTTCCTGCTGGTGGCTCCAGTTCAGAGACACAGAACCCTGCTCCGACTATTGCCTCTCTCACATCATCAATCTTCTTGAAGACTGGGGGCCCTGCTACGAACATGGACAACATCACATCAGGACTCCTAGGACCCCTGCTCGTGTTACAG-------------------------------------------------------------------------------
>ZB1333 A new nucleotide sequence entered manually
-------------------------------------------------------------ACGACAAGAAGGGGCATGGGACTGAATCTTTCTGTGCCCAATCCTCTGGGCTTCTTGCCAGACCATCAGCTGGATCCGTTATTCGCAGAAAATTCCAGCAGTCACGACGGGGAAATCAACACAAACAAG----------------------------------------------------------------------------------------------------------------------------------------------------------------------------------------------------------------------------------------------------------------------------------------------------------------------------------------------------------------------------------------------------------------------------------------------------------------------------------------------------------------------
>GL1401 A new nucleotide sequence entered manually
-------------------------------------------------------------ACGACAAGAAGGGGCATGGGACTGAATCTTTCTGTGCCCAATCCTCTGGGATTTTTGCCAGACCATCAGCTGGATCCTTTATTCAAAGCAAATTCCAGCAGTCCCGACTGGGACTTCAACACAAACAAGGACAATTTGCCAATGGCAAACAAAGTAAGAGTGGGAGGCTACCGCCCAGGGTTCACACCCCCACACGGTGGCCTGTTGGGGTGGAGCCCTCAGGCACAAGGTGTTTTGACAACCTTGCCAGCAAATCCGCCTCCTGCTTCCACCAATCGGCGGACAGGAAAAAAGCCAACCTTAGTTTTTTCTCCTTTAAGAGACACACAT-------------------------------------------------------------------------------------------------------------------------------------------------------------------------------------------------------------------------------------------------------------------------------------------------------------
>MG098579.1.2 Hepatitis B virus Subtype F4 isolate NOA_127, complete genome
TCATTTTGTGGGTCACCATATTCCTGGGAACAAGAGCTACAGCATGGGAGCACCTCTCTCAACGACAAGAAGGGGCATGGGACARAATCTCTCTGTGCCCAATCCACTGGGATTCTTTCCAGACCATCAGCTGGATCCTCTTTTCAKAGCAAATTCCAGCAGTCCCGATTGGGACTTCAACAAAAACAAGGACACTTGGCCAATGGCAAACAAGGTAGGAGTGGGAAGTTACGGTCCAGGGTTCACACCCCCACACGGTGGCCTGTTGGGGTGGAGCCCTCAGGCACAAGGTGTTCTAACAACCTTGCCAGCAGATCCGCCTCCTGCTTCCACCAATCGGCGGTCCGGGAGGAAGCCAACCCCAGTCTCTCCACCTCTAAGAGACACACATCCACAGGCAATGCAATGGAACTCAACCCAGTTCCACCATGCCCTGTTGGATCCGAGGGTAGCGGCTC---------CTGCTGGTGCATACAGTTCAGAGACACCAAACCCTGCTCCGACTATTGCGTCTCTCACATCATCAATCTCCTCGACGACTGGGGACCCTGCTATGAACACGGACAGCATCACATCAGAACACCTACCACCCCTGCTCGTGTCATCG-------------------------------------------------------------------------------
>FJ589068.1.2 Hepatitis B virus Subgenotype F3 isolate UdeA_089, complete genome
TCATTTTGTGGGTCACCATATTCCTGGGAACAAGAGCTACAGCATGGGAGCACCTCTCTCAACGACAAGAAGGGGCATGGGACTGAATCTTTCTGTGCCCAATCCACTNNNCNTVTTNNNNNNNCATNAGNTCGATCCTCTATTCAGAGCAAATTCCAGCAGTCCCGACTGAGACTTCAACACAAACAAGGACAGTTGGCCAATGGCAAACAAGGTAGGAGTGGGAGGCTACGGTCCAGGGTTCACACCCCCACACGGTGGCCTGCTGGGGTGGAGCCCTCAGGCACAGGGTGTTTTAACAACCTTGCCAGCAGATCCGCCTCCTGCTTCCACCAATCGGCGGTTCGGGAGAAAGCCACCCCCTGTCTGTCC------------------------------------------------------------------------------------------------TGCTGGTGGCTCCAGTTCAGGGACACAGAACCCTGCTCCGACTATTGCCTCTCTCACATCATCAATCTTCTCGAAGACTGGGGGCCCTGCTATGAACATGGAGAACATCACATCAGGACTCCTAGGACCCCTGCTCGTGTTACAG-------------------------------------------------------------------------------
>JN688709.2.2 Hepatitis B virus Subtype F4 isolate HBV143, complete genome
TCATTCTGTGGGTCACCATATTCCTGGGAACAAGAGCTACAGCATGGGAGCACCTCTCTCAACGACAAGAAGGGGCATGGGACAGAATCTCTCTGTGCCCAATCCACTGGGATTCTTTCCAGACCATCAGCTGGATCCTCTTTTCAGAGCAAATTCCAGCAGTCCCGATTGGGACTTCAACAAAAACAAGGACACTTGGCCAATGGCAAACAAGGTAGGAGTGGGAGGTTACGGTCCAGGGTTCACACCCCCACACGGTGGCCTGTTGGGGTGGAGCCCTCAGGCACAAGGTGTTCTAACAACCTTGCCAGCAAATCCGCCTCCTGCCTCCACCAATCGGCGGTCCGGGAGGAAGCCAACCCCAGTCTCTCCACCTCTAAGAGACACACATCCACAGGCAATGCAATGGAACTCAACCCAGTTCCACTCAACCCAGTTGGATCCGAGGGTAAGGGCTCTGTATYTTCCTGCTGGTGGCTCCAGTTCAGAGACACAGAACCTTGCTCAGACTATTGCCTCTCTCANATCATCAATCTTCTCGAAGACTGGGGGCCNTGCTATGAACATGGACAACATCACATCAGGACTCCTAGGACCCCTGCTCGTGTTACAG-------------------------------------------------------------------------------
>MG098578.1.2 Hepatitis B virus Subtype F4 isolate NOA_126, complete genome
TCATTTTGTGGGTCACCATATTCCTGGGAACAAGAGCTACAGCATGGGAGCACCACTCTCAACGGCAAGAAGGGGCATGGGACAGAATCTCTCTGTGCCCAATCCTCTGGGATTCTTTCCAGACCATCAGCTGGATCCTCTTTTCAGAGCAAATTCCAGCAGTCCCGATTGGGACTTCAACAAAAACAAGGACACTTGGCCAATGGCAAACAAGGTAGGAGTGGGAGGTTACGGTCCAGGGTTCACACCCCCACACGGTGGCCTGTTGGGGTGGAGCCCACAGGCACAAGGTGTTCTAACAACATTGCCAGCAGATCCGCCTCCTGCTTCCACCAATCGGCGGTCCGGGAGGAAGCCAACCCCAGTCTCTCCACCTCTAAGAGACACACATCCACAGGCAATGCAGTGGAACTCATCCGAGTTCCACCAGGCCCTGTTGGATCCGAGGGTAAGGGCTCTGTATCTTCCTGCTGGTGGCTCCACTTCAAAGACACAGAACCCTGCTCCGACTATTGCCTCTCYCACATCATCAATCTTCTCGAACACTGGTGGCCCTGCTATGAACATGGACAACATCACATCAGGACTCCTAGGACCGCTGCTCGTGTTACAG-------------------------------------------------------------------------------
>KY476326.1.2 Hepatitis B virus Subgenotype F isolate HBV25, complete genome
TCATTTTGTGGGTCACCATATTCCTGGGAACAAGAGCTACAGCATGGGAGCACCTCTCTCAACGACAAGAAGGGGCATGGGACAGAATCTCTCTGTGCCCAATCCTCTGGGATTCCTTCCAGACCATCAGCTGGATCCTCTTTTCAGAGCAAATTCCAGCAGTCCCGATTGGGACTTCAACAACAACAAGGACACTTGGCCAATGGCAAACAAGGTAGGAGTGGGAGGTTACGGTCCAGGGTTCACACCCCCACACGGTGGCCTGTTGGGGTGGAGCCCACAAGCACAAGGTGTTCTAACAACCTTGCCAGCAGATCCGCCTCCTGCTTCCACCAATCGGCGGTCCGGGAGGAAGCCAACCCCAGTCTCTCCACCTCTAAGAGACACACATCCACAGGCAATGCAATGGAACTCATCCCAGTTCCACCAGGCCCTGTTGGATCCGAGGGTAAGGGCTCTGTATYTTCCTGCTGGTGGCTCCAGTTCAGAGACACAGAACCCTGCTCCGACTATTGCCTCTCTCACATCATCAATCTCCTCGAAGACTGGGGGCCCTGCTATGAACATGGACAACATCACATCAGGACTCCTAGGACCCCTGCTCGTGTTACRG-------------------------------------------------------------------------------
>KJ843225.1.2 Hepatitis B virus Subtype F isolate Cr08, complete genome
TCATTTTGTGGGTCACCATATTCCTGGGAACAAGAGCTACAGCATGGGAGCACCTCTCTCAACGACAAGAAGGGGCATGGGACAGAATCTCTCTGTGCCCAATCCACTGGGATTCTTTCCAGACCATCAGCTGGATCCTCTTTTCAGAGCAAATTCCAGCAGCCCCGATTGGGACTTCAACAAAAACAAGGACACTTGGCCAATGGCAAACAAGGTAGGAGTGGGAGGTTACGGTCCAGGGTTCACACCCCCACACGGTGGCCTGTTGGGGTGGAGCCCTCAGGCACAGGGTGTTCTAACAACCTTGCCAGCAGATCCGCCTCCTGCTTCCACCAATCGGCGGTCCGGGAGGAAGCCAACCCCAGTCTCTCCACCTCTAAGAGACACGCATCCACAGGCAATGCAATGGAACTCAATCCAGTTCCACCAGGCCCTGTTGGATCAGAGGGTAAGGACTCTGTGTCTTCCTGCTGGTGGCTCCAGTTCAGAGACACAGAACCCTGCTCCGACTATTGCCTCTCTCACATCATCAATCTTCTCGAAGACTGGGGGCCCTGCTATGAACATGGACAACATCACATCAGGACTCCTAGGACCCCTGCTCGTGTTACAG-------------------------------------------------------------------------------
>MG098582.1.2 Hepatitis B virus Subtype F4 isolate NOA_142, complete genome
TCATTCTGTGGGTCACCATATTCCTGGGAACAAGAGCTACAGCATGGGAGCACCTCTCTCAACGGCAAGAAGGGGCATGGGACAGAATCTCTCTGTGCCCAATCCTCTGGGATTCTTTCCAGACCATCAGCTGGATCCTCTTTTCAGAGCAAATTCCAGCAGTCCCGATTGGGACTTCAACAAAAACAAGGACACTTGGCCAATGGCAAACAAGGTAGGAGCGGGAGGTTACGGTCCAGGGTTCACACCCCCACACGGTGGCCTGTTGGGGTGGAGCCCACAGGCACAAGGTGTTCTAACAACCTTGCCAGCAGATCCGCCTCCTGCTTCCACCAATCGGCGGTCCGGGAGGAAGCCAACCCCAGTCTCTCCACCTCTAAGAGACACACATCCACAGGCAATGCAGTGGAACTCATCCGAGTTCCACCAGGCCCTGTTGGATCCGAGGGTAAGGGCTCTGTATTTTCCTGCTGGTGGCTCCAGTTCAGAGACGCAGAACCCTGCTCCGACTATTGCCTCTCTCACATCATCAATCTTCTCGAAGACTGGGGGCCCTGCTATGAACATGGACAACATCACATCAGGACTCCTAGGACCCCTGCTCGTGTTACAG-------------------------------------------------------------------------------
>AB166850.1.2 Hepatitis B virus Subtype F DNA, complete genome, isolate: HBV-BL592
TCATTTTGTGGGTCACCATATTCCTGGGAACAAGAGCTACAGCATGGGAGCACCTCTCTCAACGACAAGAAGGGGCATGGGACAGAATCTCTCTGTGCCCAATCCACTGGGATTCTTTCCAGACCATCAGCTGGATCCTCTTTTCAAAGCAAATTCCAGCAGTCCCGATTGGGACTTCAACAAAAACAAGGACACTTGGCCAATGGCAAACAAGGTAGGAGTGGGAGCATACGGTCCAGGGTTCACACCCCCACACGGTGGCCTGTTGGGGTGGAGCCCTCAGGCACAAGGTGTTCTAACAACCTTGCCAGCAGATCCGCCTCCTGCCTCCACCAATCGGCGGTCCGGGAGGAAGCCAACCCCAGTCTCTCCACCTCTAAGAGACACACATCCACAGGCAATGCAGTGGAACTCAACCCAGTTCCACCAGGCCCTGTTGGATCCGAGGGTAAGGGCTCTGTCTCCTCCTGCTGGTGGCTCCAGTTCAGAGACACAGAACCCTGCTCCGACTATTGCCTCTCTCACATCATCAATCTTCTCGAAAACTGGGGGCCCTGCTATGAACATGGACAACATCACATCAGGACTCCTAGGACCCCTGCTCGTGTTACAG-------------------------------------------------------------------------------
>AB214516.1.2 Hepatitis B virus Subtype F DNA, complete genome, isolate:HBV-BL597
TCATTTTGTGGGTCACCATATTCCTGGGAACAAGAGCTACAGCATGGGAGCACCTCTCTCAACGACAAGAAGGGGCATGGGACAGAATCTCTCTGTGCCCAATCCACTGGGATTCTTTCCAGACCATCAGCTGGATCCTCTTTTCAAAGCAAATTCCAGCAGTCCCGATTGGGACTTCAACAAAAACAAGGACACTTGGCCAATGGCAAACAAGGTAGGAGTGGGAGCATACGGTCCAGGGTTCACACCCCCACACGGTGGCCTGTTGGGGTGGAGCCCTCAGGCACAAGGTGTTCTAACAACCTTGCCAGCAGATCCGCCTCCTGCCTCCACCAATCGGCGGTCCGGGAGGAAGCCAACCCCAGTCTCTCCACCTCTAAGAGACACACATCCACAGGCAATGCAGTGGAACTCAACCCAGTTCCACCAGGCCCTGTTGGATCCGAGGGTAAGGGCTCTGTCTCCTCCTGCTGGTGGCTCCAGTTCAGAGACACAGAACCCTGCTCCGACTATTGCCTCTCTCACATCATCAATCTTCTCGAAGACTGGGGGCCCTGCTATGAACATGGACAACATCACATCAGGACTCCTAGGACCCCTGCTCGTGTTACAG-------------------------------------------------------------------------------
>MG098570.1.2 Hepatitis B virus Subtype F4 isolate NOA_117, complete genome
TCATTTTGTGGGTCACCATATTCCTGGGAACAAGAGCTACAGCATGGGAGCACCTCTCTCAACGACAAGAAGGGGCATGGGACAGAATCTCTCGGTGCCCAATCCACTGGGATTCTTTCCAGACCATCAGCTGGATCCTCTTTTCAGAGCAAATTCCAGCAGTCCCGATTGGGACTTCAACAAAAACAAGGACACTTGGCCAATGGCAAACAAGGTAGGAGTGGGAGGTTACGGTCCAGGGTTCACACCCCCACACGGTGGCCTGTTGGGGTGGAGCCCTCAGGCACAAGGTGTTCTAACAACCTTGCCAGCAGATCCGCCTCCTGCTTCCACCAATCGGCGGTCCGGGAGGAAGCCAACCCCAGTCTCTCCACCTCTAAGAGACACACATCCACAGGCAATGCAATGGAACTCAACCCAGTTCCACCAGGCCCTGTTGCATCCGGGGGTAAGGGCTCTGTATCTTCCTGCTGGTGGCTCCAGTTCAGAGACGCAAAACCCTGCTCCGACTATTGCCTCTCTCACATCATCAATCTTCTCGAAGACTGGGGGCCCTGCTATGAACATGGACAACATCACATCAGGACTCCTAGGACCCCTGCTCGTGTTACAG-------------------------------------------------------------------------------
>AB365447.1.2 Hepatitis B virus Subtype F4 DNA, complete genome, isolate: BOL51
TCATTTTGTGGGTCACCATATTCCTGGGAACAAGAGCTACAGCATGGGAGCACCTCTCTCAACGACAAGAAGGGGCATGGGACAGAATCTCTCTGTGCCCAATCCACTGGGATTCTTTCCAGAACATCAGCTGGATCCTCTTTTCAGAGCAAATTCCAGCAGTCCCGACTGGGACTTCAACAAAAACAAGGACACTTGGCCAATGGCAAACAAGGTAGGAGTGGGAGGTTACGGTCCAGGGTTCACACCCCCACACGGTGGCCTGTTGGGGTGGAGCCCTCAGGCACAAGGTGTTCTAACAACCTTGCCAGMAKATCCGCCTCCTGCTTCCACCAATCGGMGGTCCGGGAGGAAGCCGACCCCAGTCTCTCCACCTCTAAGAGACACACATCCACAGGCAATGCAGTGGAACTCAACCCAGTTCCATCAGGCCTTGTTGGATCCGAGGGTAAGGGCTCTGTACTTTCCTGCTGGTGGCTCCAGTTCAGAGACGCAGAACCCTGCTCCGACTATTGCCTCTCTCACATCATCAATCTTCTCGAAGACTGGGGGCCCTGCTATGAACATGGACAACATCACATCAGGACTCCTAGGACCCCTGCTCGTGTTACAG-------------------------------------------------------------------------------
>MG098577.1.2 Hepatitis B virus Subtype F4 isolate NOA_125, complete genome
TCATTTTGTGGGTCACCATATTCCTGGGAACAAGAGCTACAGCATGGGAGCACCTCTCTCAACGACAAGAAGGGGCATGGGACAGAATCTCTCTGTGCCCAATCCACTGGGATTCTTTCCARAACATCAGCTGGATCCTCTTTTCAGAGCAAATTCCAGCAGTCCCGATTGGGACTTCAACAAAAACAAGGACACTTGGCCAATGGCAAACAAGGTAGGAGTGGGAGGTTACGGTCCAGGGTTCACACCCCCACACGGTGGCCTGTTGGGGTGGAGCCCTCAGGCACAAGGTGTTCTAACAACCTTGCCAGCAGATCCGCCTCCTGCTTCCACCAATCGGCRGTCCAGGAGGAAGCCAACCCCAGTCTCTCCACCTCTAAGAGACACACATCCACAGGCAATGCWGTGGAACTCAATCCAGTTCCACCGGGCCTTGTTGGATCCGAGGGTAAGGGCTCTGTATTTTCCTGCTGGTGGCTCCAGTTCAGAGACGCAGAACCCTGCTCCGACTATTGCCTCTCTCACATCATCAATCTTCTCGAANACTGGGGGCCCTGCTATGAACATGGACAGCATCACATCAGGACTCCTAGGACCCCTGCTCGTGTTACAG-------------------------------------------------------------------------------
>MG098581.1.2 Hepatitis B virus Subtype F4 isolate NOA_129, complete genome
TCATTTTGTGGGTCACCATATTCTTGGGAACAAGAGCTACAGCATGGGAGCACCTCTCTCAACGACAAGAAGGGGCATGGGACAGAATCTCTCTGTGCCCAATCCACTGGGATTCTTTCCAGACCATCAGCTGGATCCTCTGTTCAGAGCAAATTCCAGCAGTCCCGATTGGGACTTCAACAAAAACAAGGACACTTGGCCAATGGCAAACAAGGTAGGAGTGGGAGGTTACGGTCCAGGGTTCACACCCCCACACGGTGGCCTGTTGGGGTGGAGCCCTCAGGCACAAGGTGTTCTAACAACCTTGCCAGCAGATCCGCCTCCTGCTTCCACCAATCGGCGGTCCGGGAGGAAGCCAACCCCAGTCTCTCCACCTCTAAGAGACACACATCCACAGGYAATGCAATGGAACTCAACCCAGTTCCACCAGGCTCTGTTGGATCCGAGAGTAAGGGCTCTGTATTTTCCTGCTGGTGGCTCCAGTTCAGAGACGCAGAACCCTGCTCCGACTATTGCCTCTCTCACATCATCAATCTTCTCGAAGACTGGGGGCCCTGCTATGAACATGGACAACATCACATCAGGACTCCTAGGACCCCTGCTCGTGTTACAG-------------------------------------------------------------------------------
>EU366132.2.2 Hepatitis B virus Subtype F4  isolate BA95, complete genome
TCATTTTGTGGGTCACCATATTCCTGGGAACAAGAGCTACAGCATGGGAGCACCTCTCTCAACGACAAGAAGGGGCATGGGACAGAATCTCTCTGTGCCCAATCCACTGGGATTCTTTCCAGACCATCAGCTGGATCCTCTTTTCAGAGCAAATTCCAGCAGTCCAGATTGGGACTTCAACAAAAACAAGGACACTTGGCCAATGGCAAACAAGGTAGGAGTGGGAGGTTACGGTCCAGGGTTCACACCCCCACACGGTGGCCTGTTGGGGTGGAGCCCTCAGGCACAAGGTGTTCTAACAACCTTGCCAGCAGATCCGCCTCCTGCTTCCACCAATCGGCGGTCCGGGAGGAAGCCAACCCCAGTCTCTCCACCTCTAAGAGACACACATCCACAGGCAATGCAGTGGACCTCAACCCAGTTCCACCAGGCCCTGTTGGATCCGAGGGTAAGGGCTCTGTATCTTYCTGCTGGTGGCTCCAGTTCAGAGACACAGAACCCTGCTCCGACTATTGCCTCTCTCACATCATCAATCTTCTCGAAGACTGGGGGCCCTGCTATGAACATGGACAACATCACATCAGGACTCCTAAGACCCCTGCTCGTGTTACAG-------------------------------------------------------------------------------
>MG098574.1.2 Hepatitis B virus Subtype F4 isolate NOA_122, complete genome
TCATTTTGTGGGTCACCATATTCCTGGGAACAAGAGCTACAGCATGGGAGCACCTCTCTCAACGACAAGAAGGGGCATGGGACAGAATCTCTCTGTGCCCAATCCACTGGGATTCTTTCCAGAACATCAGCTGGATCCTCTTTTCAGAGCAAATTCCAGCAGTCCCGATTGGGACTTCAACAAAAACAAGGACACTTGGCCAATGGCAAACAAGGTAGGAGTGGGAGGTTACGGTCCAGGGTTCACACCCCCACACGGTGGCCTGTTGGGGTGGAGCCCTCAGGCACAAGGTGTTCTAACAACCTTGCCAGCAGATCCGCCTCCTGCTTCCACCAATCGGCGGTCCGGGAGGAAGCCAACTGCTGTCTCTCCACCTCTAAGAGACACACATCCACAGGCAATGCAGTGGAACTCAACCCAGTTCCACCAGGCCCTGTTGGATCCGAGGGTAAGGGCTCTGTATTTTCCTGCTGGTGGCTCCAGTTCAGAGACACAGAACCCTGCTCCGACTATTGCCTCTCTCACATCATCAATCTTCTCGAAGACTGGGGGCCCTGCTATGAACATGGACAACATCACATCAGGACTCCTAGGACCCCTGCTCGTGTTACAG-------------------------------------------------------------------------------
>KJ647354.1.2 Hepatitis B virus Subtyoe F4 isolate HBV235, complete genome
TCATTTTGTGGGTCACCATATTCTTGGGAACAAGAGCTACAGCATGGGAGCACCTCTCTCAACGACAAGAAGGGGCATGGGACAGAATCTCTCTGTGCCCAATCCACTGGGATTCTTTCCAGACCATCAGCTGGATCCTCTTTTCAGAGCAAATTCCAGCAGTCCCGATTGGGACTTCAACAAAAACAAGGACACTTGGCCAATGGCAAACAAGGTAGGAGTGGGAGGTTACGGTCCAGGGTTCACACCCCCACACGGTGGCCTGTTGGGGTGGAGCCCTCAGGCACAAGGTGTTCTAACAACCTTGCCAGCAGATCCGCCTCCTGCTTCCACCAATCGGCGGTCCGGGAGGAAGCCAACCCCAGTCTCTCCACCTCTAAGAGACACACATCCACAGGCAACACAGTGGAACTCAACCCAGTTCCACCAGGCCCTGTTGGATCCGAGGGTAAGGGCTCTGTATTTTCCTGCTGGTGGCTCCAGTTCAGACACACAGAACCCTGCTCCGACTATTGCCTCTCTCACATCATCAATCTTCTCGAAGACTGGGGGCCCTGCTATGAACATGGACAACATCACATCAGGACTCCTAGGACCCCTGCTCGTGTTACAG-------------------------------------------------------------------------------
>DQ823089.1.2 Hepatitis B virus Subtype F4 isolate CH4, complete genome
TCATTTTGTGGGTCACCATATTCCTGGGAACAAGAGCTACAGCATGGGAGCACCTCTCTCAACGACAAGAAGGGGCATGGGACAGAATCTCTCTGTGCCCAATCCACTGGGATTCTTTCCAGACCATCAGCTGGATCCTCTTTTCAGAGCAAATTCCAGCAGTCCCGACTGGGACTTCAACAAAAACAAGGACACTTGGCCAATGGCAAACAAGGTAGGAGTGGGAGGTTACGGTCCAGGGTTCACACCCCCACACGGTGGCCTGTTGGGGTGGAGCCCTCAGGCACAAGGTGTTCTAACAACCTTGCCAGCAGATCCGCCTCCTGCTTCCACCAATCGGCGGTCCGGGAGGAAGCCAACCCCAGTCTCTCCACCTCTAAGAGACACACATCCACAGGCAATGCAGTGGAACTCAACCCAGTTCCACCAGGTCCTGTTGGATCCGAGGGTAAAGGCTCTGTATTATCCTGCTGGTGGCTCCAGTTCAGAGACACAGAACCCTGCTCCGACTATTGCCTCTCTCACATCATCAATCTTCTCGAAGACTGGGGGCCCTGCTATGAACATGGACAACATCACATCAGGACTCCTAGGACCCCTGCTCGTGTTACAG-------------------------------------------------------------------------------
>KJ843185.1.2 Hepatitis B virus Subtype F4 isolate Ag24, complete genome
TCATTTTGTGGGTCACCATATTCCTGGGAACAAGAGCTACAGCATGGGAGCACCTCTCTCAACGACAAGAAGGGGCATGGGACAGAATCTCACTGTGCCCAATCCACTGGGATTCTTTCCAGACCATCAGCTGGATCCTCTTTTCAAAGCAAATTCCAGCAGTCCCGATTGGGACTTCAACAAAAACAAGGACACTTGGCCAATGGCAAACAAGGTAGGAGTGGGAGGTTACGGTCCAGGGTTCACACCCCCACACGGTGGCCTGTTGGGGTGGAGCCCTCAGGCACAAGGTGTTCTAACAACCTTGCCAGCAGATCCGCCTCCTGCTTCCACCAATCGGCGGTCCGGGAGGAAGCCAACCCCAGTCTCTCCACCTCTAAGAGACACACATCCACAGGCAATGCAGTGGAACTCAACCCAGTTCCACCAGGCCTTGTTGGATCCGAGGGTAAGGGCTCTGTATCTTCCTGCTGGTGGCTCCAGTTCAGAGACGCAGAACCCTGCTCCGACTATTGCCTCTCTCACATCATCAATCTTCTCGAAGACTGGGGGCCCTGCTATGAACATGGACAACATCACATCAGGACTCCTAGGACCCCTGCTCGTGTTACAG-------------------------------------------------------------------------------
>DQ823087.1.2 Hepatitis B virus SUBtype F4 isolate FOR5, complete genome
TCATTTTGTGGGTCACCATATTCCTGGGAACAAGAGCTACAGCATGGGAGCACCTCTCTCAACGACAAGAAGGGGCATGGGACAGAATCTCTCTGTGCCCAATCCACTGGGATTCTTTCCAGACCATCAGCTGGATCCTCTTTTCAGAGCAAATTCCAGCAGTCCCGATTGGGACTTCAACAAAAACAAGGACACTTGGCCAATGGCAAACAAGGTAGGAGTGGGAGGTTACGGTCCAGGGTTCACACCCCCACACGGTGGCCTGTTGGGGTGGAGCCCTCAGGCACAAGGTGTTCTAACAACCTTGCCAGCAGATCCGCCTCCTGCTTCCACCAATCGGCGGTCCGGGAGGAAGCCAACCCCAGTGTCTCCACCTCTAAGAGACACACATCCACAGGCAATGCAGTGGAACTCAGCCAAGTTCCACCAGGCCCTGTTGGATCCGAGGGTAAGGGCTCTGTATTTTCCTGCTGGTGGCTCCAGTTCAGAGACACAGAACCCTGCTCCGACTATTGCCTCTCTCACATCATCAATCTTCTCGAAGACTGGGGGCCCTGCTATGAACATGGACAACATCACATCAGGACTCCTAGGACCCCTGCTCGTGTTACAG-------------------------------------------------------------------------------
>KJ843223.1.2 Hepatitis B virus Subtype F isolate Cr06, complete genome
TCATTTTGTGGGTCACCATATTCCTGGGAACAAGAGCTACAGCATGGGAGCACCTCTCTCAACGACAAGAAGGGGCATGGGACAGAATCTCTCTGTGCCCAATCCACTGGGATTCTTTCCAGACCATCAGCTGGATCCGCTTTTCAGAGCAAATTCCAGCAGTCCCGATTGGGACTTCAACAAAAACAAGGACACTTGGCCAATGGCAAACAAGGTAGGAGTGGGAGGTTACGGTCCAGGGTTCACACCCCCACACGGTGGCCTGTTGGGGTGGAGCCCTCAGGCACAAGGTGTTCTAACAACCTTGCCAGCAGATCCGCCTCCTGCTTCCACCAATCGGCGGTCCGGGAGGAAGCCGACCCCAGTCTCTCCACCTCTAAGAGACACACATCCACAGGCAATGCAGTGGAACTCAACCCAGTTCCACCAGGCCCTGTTGGATCCGAGGGTAAAGGCTCTGTATTTTCCTGCTGGTGGCTCCAGTTCAGAGACACAGAACCCTGCTCCGACTATTGCCTCTCTCACATCATCAATCTTCTCGAAGACTGGGGGCCCTGCTATGAACATGGACAACATCACATCAGGACTCCTAGGACCCCTGCTCGTGTTACAG-------------------------------------------------------------------------------
>KJ843226.1.2 Hepatitis B virus Subtype F isolate Cr09, complete genome
TCATTTTGTGGGTCACCATATTCCTGGGAACAAGAGCTACAGCATGGGAGCACCTCTCTCAACGACAAGAAGGGGCATGGGACAGAATCTCTCTGTGCCCAATCCACTGGGATTCTTTCCAGACCATCAGCTGGATCCTCTTTTCAGAGCAAATTCCAGCAGTCCCGATTGGGACTTCAACAAAAACAAGGACACTTGGCCAATGGCAAACAAGGTAGGAGTGGGAAGTTACGGTCCAGGGTTCACACCCCCACACGGTGGCCTGTTGGGGTGGAGCCCTCAGGCACAAGGTGTTCTAACAACCTTGCCAGCAGATCCGCCTCCTGCTTCCACCAATCGGCGGTCCGGGAGGAAGCCAACCCCAGTCTCTCCACCTCTAAGAGACACACATCCACAGGCAATGCAGTGGAACTCAACCCAGTTCCACCAGGCCCTGTTGGATCCGAGAGTAAGGGCTCTGTATTTTCCTGCTGGTGGCTCCAGTTCAGAGACGCAGAACCCTGCTCCGACTATTGCCTCTCTCACATCATCAATCTTCTCGAAGACTGGGGGCCCTGCTATGAACATGGACAACATCACATCAGGACTCCTAGGACCCCTGCTCGTGTTACAG-------------------------------------------------------------------------------
>MG098572.1.2 Hepatitis B virus Subtype F4 isolate NOA_120, complete genome
TCATTTTGTGGGTCACCATATTCCTGGGAACAAGAGCTACAGCATGGGAGCACCTCTCTCAACGACAAGAAGGGGCATGGRACAGAATCTCTCKGTGCCCAATCCACTGGGATTCTTTCCAGACCATCAGCTGGATCCTCTTTTCAGAGCAAATTCCAGCAGTCCCGATTGGGACTTCAACAAAAACAAGGACACTTGGCCAATGGCAAACAAGGTAGGAGTGGGAGGTTACGGTCCAGGGTTCACACCCCCACACGGTGGCCTGTTGGGGTGGAGCCCTCAGGCACAAGGTGTTCTAACAACCTTGCCAGCAGATCCGCCTCCTGCTTCCACCAATCGGCGGTCCGGGAGGAAGCCAACCCCAGTCTCTCCACCTCTAAGAGACACACATCCACAGGCAATGCAGTGGAACTCAACCCAGTTCCACCAGGCCCTGTTGGATCCGAGGGTAAGGGCTCTGTATTTTCCTGCTGGTGGCTCCAGTTCAGAGACGCAGAACCCTGCTCCGACTATTGCCTCTCTCACATCATCAATCTTCTCGAAGACTGGGGGCCCTGCTATGAACATGGACAACATCACATCAGGACTCCTAGGACCCCTGCTCGTGTTACAG-------------------------------------------------------------------------------
>MG098580.1.2 Hepatitis B virus Subtype F4 isolate NOA_128, complete genome
TCATTTTGTGGGTCACCATATTCCTGGGAACAAGAGCTACAGCATGGGAGCACCTCTCTCAACGACAAGAAGGGGCATGGGACAGAATCTCTCTGTGCCCAATCCACTGGGATTCTTTCCAGACCATCAGCTGGATCCTCTTTTCAGAGCAAATTCCAGCAGTCCCGATTGGGACTTCAACAAAAACAAGGACACTTGGCCAATGGCAAACAAGGTAGGAGTGGGAGGTTACGGTCCAGGGTTCACACCCCCACACGGTGGCCTGTTGGGGTGGAGCCCTCAGGCACAAGGTGTTCTAACAACCTTGCCAGCAGATCCGCCTCCTGCTTCCACCAATCGGCGATCCGGGAGGAAGCCAACCCCAGTCTCTCCACCTCTAAGAGACACACATCCACAGGCAATGCAGTGGAACTCAACCCAGTTCCACCAGGCCCTGTTGGATCCGAGGGTAAGGGCTCTGTATTTTCCTGCTGGTGGCTCCAGTTCAGAGACACAGAACCCTGCTCCGACTATTGTCTCTCTCACATCATCAATCTTCTCGAAGACTGGGGGCCCTGTTATGAACATGGACAACATCACATCAGGACTCCTAGGACCCCTGCTCGTGTTACAG-------------------------------------------------------------------------------
>DQ823088.1.2 Hepatitis B virus Subtype F4 isolate CH1, complete genome
TCATTTTGTGGGTCACCATATTCCTGGGAACAAGAGCTACAGCATGGGAGCACCTCTCTCAACGACAAGAAGGGGCATGGGACAGAATCTCTCTGTGCCCAATCCGCTGGGATTCTTTCCAGACCATCAGCTGGATCCTCTTTTCAGAGCAAATTCCAGCAGTCCCGATTGGGACTTCAACAAAACCAAGGACACTTGGCCAATGGCAAACAAGGTAGGAGTGGGAGGTTACGGTCCAGGGTTCACACCCCCACACGGTGGCCTGTTGGGGTGGAGCCCTCAGGCACAAGGTGTTCTAACAACCTTGCCAGCAGATCCGCCTCCTGCTTCCACCAATCGGCGGTCCGGGAGGAAGCCAACCCCAGTCTCTCCACCTCTAAGAGACACACATCCACAGGCAATGCAGTGGAACTCAACCCAGTTCCACCAGGCCCTGTTGGATCCGAGGGTAAGGGCTCTGTATTTTCCTGCTGGTGGCTCCAGTTCAGAGACACAGAACCCTGCTCCGACTATTGCCTCTCTCACATCATCAATCTTCTCGAAGACTGGGGGCCCTGCTATGAACATGGACAACATCACATCAGGACTCCTAGGACCCCTGCTCGTGTTACAG-------------------------------------------------------------------------------
>JN688701.2.2 Hepatitis B virus Subtype F4 isolate HBV135, complete genome
TCATTTTGTGGGTCACCATATTCCTGGGAACAAGAGCTACAGCATGGGAGCACCTCTCTCAACGACAAGAAGGGGCATGGGACAGAATCTCTCTGTGCCCAATCCGCTGGGATTCTTTCCAGACCATCAGCTGGATCCTCTTTTCAGAGCAAATTCCAGCAGTCCCGATTGGGACTTCAACAAAACCAAGGACACTTGGCCAATGGCAAACAAGGTAGGAGTGGGAGGTTACGGTCCAGGGTTCACACCCCCACACGGTGGCCTGTTGGGGTGGAGCCCTCAGGCACAAGGTGTTCTAACAACCTTGCCAGCAGATCCGCCTCCTGCTTCCACCAATCGGCGGTCCGGGAGGAAGCCAACCCCAGTCTCTCCACCTCTAAGAGACACACATCCACAGGCAATGCAGTGGAACTCAACCCAGTTCCACCAGGCCCTGTTGGATCCGAGGGTAAGGGCTCTGTATTTTCCTGCTGGTGGCTCCAGTTCAGAGACACAGAACCCTGCTCCGACTATTGCCTCTCTCACATCATCAATCTTCTCGAAGACTGGGGGCCCTGCTATGAACATGGACAACATCACATCAGGACTCCTAGGACCCCTGCTCGTGTTACAG-------------------------------------------------------------------------------
>KJ843211.1.2 Hepatitis B virus Subtype F4 isolate Ag51, complete genome
TCATTTTGTGGGTCACCATATTCCTGGGAACAAGAGCTACAGCATGGGAGCACCTCTCTCAACGACAAGAAGGGGCATGGGACAGAATCTCTCTGTGCCCAATCCGCTGGGATTCTTTCCAGACCATCAGCTGGATCCTCTTTTCAGAGCAAATTCCAGCAGTCCCGATTGGGACTTCAACAAAACCAAGGACACTTGGCCAATGGCAAACAAGGTAGGAGTGGGAGGTTACGGTCCAGGGTTCACACCCCCACACGGTGGCCTGTTGGGGTGGAGCCCTCAGGCACAAGGTGTTCTAACAACCTTGCCAGCAGATCCGCCTCCTGCTTCCACCAATCGGCGGTCCGGGAGGAAGCCAACCCCAGTCTCTCCACCTCTAAGAGACACACATCCACAGGCAATGCAGTGGAACTCAACCCAGTTCCACCAGGCCCTGTTGGATCCGAGGGTAAGGGCTCTGTATTTTCCTGCTGGTGGCTCCAGTTCAGAGACACAGAACCCTGCTCCGACTATTGCCTCTCTCACATCATCAATCTTCTCGAAGACTGGGGGCCCTGCTATGAACATGGACAACATCACATCAGGACTCCTAGGACCCCTGCTCGTGTTACAG-------------------------------------------------------------------------------
>KJ843212.1.2 Hepatitis B virus Subtype F4 isolate Ag52, complete genome
TCATTTTGTGGGTCACCATATTCCTGGGAACAAGAGCTACAGCATGGGAGCACCTCTCTCAACGACAAGAAGGGGCATGGGACAGAATCTCTCTGTGCCCAATCCGCTGGGATTCTTTCCAGACCATCAGCTGGATCCTCTTTTCAGAGCAAATTCCAGCAGTCCCGATTGGGACTTCAACAAAACCAAGGACACTTGGCCAATGGCAAACAAGGTAGGAGTGGGAGGTTACGGTCCAGGGTTCACACCCCCACACGGTGGCCTGTTGGGGTGGAGCCCTCAGGCACAAGGTGTTCTAACAACCTTGCCAGCAGATCCGCCTCCTGCTTCCACCAATCGGCGGTCCGGGAGGAAGCCAACCCCAGTCTCTCCACCTCTAAGAGACACACATCCACAGGCAATGCAGTGGAACTCAACCCAGTTCCACCAGGCCCTGTTGGATCCGAGGGTAAGGGCTCTGTATTTTCCTGCTGGTGGCTCCAGTTCAGAGACACAGAACCCTGCTCCGACTATTGCCTCTCTCACATCATCAATCTTCTCGAAGACTGGGGGCCCTGCTATGAACATGGACAACATCACATCAGGACTCCTAGGACCCCTGCTCGTGTTACAG-------------------------------------------------------------------------------
>KJ843219.1.2 Hepatitis B virus Subtype F isolate Cr01, complete genome
TCATTTTGTGGGTCACCATATTCCTGGGAACAAGAGCTACAGCATGGGAGCACCTCTCTCAACGACAAGAAGGGGCATGGGACAGAATCTCTCTGTGCCCAATCCGCTGGGATTCTTTCCAGACCATCAGCTGGATCCTCTTTTCAGAGCAAATTCCAGCAGTCCCGATTGGGACTTCAACAAAACCAAGGACACTTGGCCAATGGCAAACAAGGTAGGAGTGGGAGGTTACGGTCCAGGGTTCACACCCCCACACGGTGGCCTGTTGGGGTGGAGCCCTCAGGCACAAGGTGTTCTAACAACCTTGCCAGCAGATCCGCCTCCTGCTTCCACCAATCGGCGGTCCGGGAGGAAGCCAACCCCAGTCTCTCCACCTCTAAGAGACACACATCCACAGGCAATGCAGTGGAACTCAACCCAGTTCCACCAGGCCCTGTTGGATCCGAGGGTAAGGGCTCTGTATTTTCCTGCTGGTGGCTCCAGTTCAGAGACACAGAACCCTGCTCCGACTATTGCCTCTCTCACATCATCAATCTTCTCGAAGACTGGGGGCCCTGCTATGAACATGGACAACATCACATCAGGACTCCTAGGACCCCTGCTCGTGTTACAG-------------------------------------------------------------------------------
>KJ843221.1.2 Hepatitis B virus Subtype F  isolate Cr04, complete genome
TCATTTTGTGGGTCACCATATTCCTGGGAACAAGAGCTACAGCATGGGAGCACCTCTCTCAACGACAAGAAGGGGCATGGGACAGAATCTCTCTGTGCCCAATCCGCTGGGATTCTTTCCAGACCATCAGCTGGATCCTCTTTTCAGAGCAAATTCCAGCAGTCCCGATTGGGACTTCAACAAAACCAAGGACACTTGGCCAATGGCAAACAAGGTAGGAGTGGGAGGTTACGGTCCAGGGTTCACACCCCCACACGGTGGCCTGTTGGGGTGGAGCCCTCAGGCACAAGGTGTTCTAACAACCTTGCCAGCAGATCCGCCTCCTGCTTCCACCAATCGGCGGTCCGGGAGGAAGCCAACCCCAGTCTCTCCACCTCTAAGAGACACACATCCACAGGCAATGCAGTGGAACTCAACCCAGTTCCACCAGGCCCTGTTGGATCCGAGGGTAAGGGCTCTGTATTTTCCTGCTGGTGGCTCCAGTTCAGAGACACAGAACCCTGCTCCGACTATTGCCTCTCTCACATCATCAATCTTCTCGAAGACTGGGGGCCCTGCTATGAACATGGACAACATCACATCAGGACTCCTAGGACCCCTGCTCGTGTTACAG-------------------------------------------------------------------------------
>KJ843222.1.2 Hepatitis B virus Subtype F  isolate Cr05, complete genome
TCATTTTGTGGGTCACCATATTCCTGGGAACAAGAGCTACAGCATGGGAGCACCTCTCTCAACGACAAGAAGGGGCATGGGACAGAATCTCTCTGTGCCCAATCCGCTGGGATTCTTTCCAGACCATCAGCTGGATCCTCTTTTCAGAGCAAATTCCAGCAGTCCCGATTGGGACTTCAACAAAACCAAGGACACTTGGCCAATGGCAAACAAGGTAGGAGTGGGAGGTTACGGTCCAGGGTTCACACCCCCACACGGTGGCCTGTTGGGGTGGAGCCCTCAGGCACAAGGTGTTCTAACAACCTTGCCAGCAGATCCGCCTCCTGCTTCCACCAATCGGCGGTCCGGGAGGAAGCCAACCCCAGTCTCTCCACCTCTAAGAGACACACATCCACAGGCAATGCAGTGGAACTCAACCCAGTTCCACCAGGCCCTGTTGGATCCGAGGGTAAGGGCTCTGTATTTTCCTGCTGGTGGCTCCAGTTCAGAGACACAGAACCCTGCTCCGACTATTGCCTCTCTCACATCATCAATCTTCTCGAAGACTGGGGGCCCTGCTATGAACATGGACAACATCACATCAGGACTCCTAGGACCCCTGCTCGTGTTACAG-------------------------------------------------------------------------------
>KJ843224.1.2 Hepatitis B virus Subtype F isolate Cr07, complete genome
TCATTTTGTGGGTCACCATATTCCTGGGAACAAGAGCTACAGCATGGGAGCACCTCTCTCAACGACAAGAAGGGGCATGGGACAGAATCTCTCTGTGCCCAATCCGCTGGGATTCTTTCCAGACCATCAGCTGGATCCTCTTTTCAGAGCAAATTCCAGCAGTCCCGATTGGGACTTCAACAAAACCAAGGACACTTGGCCAATGGCAAACAAGGTAGGAGTGGGAGGTTACGGTCCAGGGTTCACACCCCCACACGGTGGCCTGTTGGGGTGGAGCCCTCAGGCACAAGGTGTTCTAACAACCTTGCCAGCAGATCCGCCTCCTGCTTCCACCAATCGGCGGTCCGGGAGGAAGCCAACCCCAGTCTCTCCACCTCTAAGAGACACACATCCACAGGCAATGCAGTGGAACTCAACCCAGTTCCACCAGGCCCTGTTGGATCCGAGGGTAAGGGCTCTGTATTTTCCTGCTGGTGGCTCCAGTTCAGAGACACAGAACCCTGCTCCGACTATTGCCTCTCTCACATCATCAATCTTCTCGAAGACTGGGGGCCCTGCTATGAACATGGACAACATCACATCAGGACTCCTAGGACCCCTGCTCGTGTTACAG-------------------------------------------------------------------------------
>KY382411.1.2 Hepatitis B virus isolate F4_wt, complete genome
TCATTTTGTGGGTCACCATATTCCTGGGAACAAGAGCTACAGCATGGGAGCACCTCTCTCAACGACAAGAAGGGGCATGGGACAGAATCTCTCTGTGCCCAATCCGCTGGGATTCTTTCCAGACCATCAGCTGGATCCTCTTTTCAGAGCAAATTCCAGCAGTCCCGATTGGGACTTCAACAAAACCAAGGACACTTGGCCAATGGCAAACAAGGTAGGAGTGGGAGGTTACGGTCCAGGGTTCACACCCCCACACGGTGGCCTGTTGGGGTGGAGCCCTCAGGCACAAGGTGTTCTAACAACCTTGCCAGCAGATCCGCCTCCTGCTTCCACCAATCGGCGGTCCGGGAGGAAGCCAACCCCAGTCTCTCCACCTCTAAGAGACACACATCCACAGGCAATGCAGTGGAACTCAACCCAGTTCCACCAGGCCCTGTTGGATCCGAGGGTAAGGGCTCTGTATTTTCCTGCTGGTGGCTCCAGTTCAGAGACACAGAACCCTGCTCCGACTATTGCCTCTCTCACATCATCAATCTTCTCGAAGACTGGGGGCCCTGCTATGAACATGGACAACATCACATCAGGACTCCTAGGACCCCTGCTCGTGTTACAG-------------------------------------------------------------------------------
>MG098564.1.2 Hepatitis B virus Subtyope F4 isolate NOA_050, complete genome
TCATTTTGTGGGTCACCATATTCCTGGGAACAAGAGCTACAGCATGGGAGCACCTCTCTCAACGACAAGAAGGGGCATGGGACAGAATCTCTCTGTGCCCAATCCGCTGGGATTCTTTCCAGACCATCAGCTGGATCCTCTTTTCAGAGCAAATTCCAGCAGTCCCGATTGGGACTTCAACAAAACCAAGGACACTTGGCCAATGGCAAACAAGGTAGGAGTGGGAGGTTACGGTCCAGGGTTCACACCCCCACACGGTGGCCTGTTGGGGTGGAGCCCTCAGGCACAAGGTGTTCTAACAACCTTGCCAGCAGATCCGCCTCCTGCTTCCACCAATCGGCGGTCCGGGAGGAAGCCAACCCCAGTCTCTCCACCTCTAAGAGACACACATCCACAGGCAATGCAGTGGAACTCAACCCAGTTCCACCAGGCCCTGTTGGATCCGAGGGTAAGGGCTCTGTATTTTCCTGCTGGTGGCTCCAGTTCAGAGACACAGAACCCTGCTCCGACTATTGCCTCTCTCACATCATCAATCTTCTCGAAGACTGGGGGCCCTGCTATGAACATGGACAACATCACATCAGGACTCCTAGGACCCCTGCTCGTGTTACAG-------------------------------------------------------------------------------
>FJ657528.1.2 Hepatitis B virus Subtype F4 isolate BA108, complete genome
TCATTTTGTGGGTCACCATATTCCTGGGAACAAGAGCTACAGCATGGGAGCACCTCTCTCAACGACAAGAAGGGGCATGGGACAGAATCTCTCTGTGCCCAATCCGCTGGGATTCTTTCCAGACCATCAGCTGGATCCTCTTTTCAGAGCAAATTCCAGCAGTCCCGATTGGGACTTCAACAAAACCAAGGACACTTGGCCAATGGCAAACAAGGTAGGAGTGGGAGGTTACGGTCCAGGGTTCACACCCCCACACGGTGGCCTGTTGGGGTGGAGCCCTCAGGCACAAGGTGTTCTAACAACCTTGCCAGCAGATCCGCCTCCTGCTTCCACCAATCGGCGGTCCGGGAGGAAGCCAACCCCAGTCTCTCCACCTCTAAGAGACACACATCCACAGGCAATGCAGTGGAACTCAACCCAGTTCCACCAGGCCCTGTTGGATCCGAGGGTAAGGGCTCTGTATTTTCCTGCTGGTGGCTCCAGTTCAGAGACACAGAACCCTGCTCCGACTATTGCCTCTCTCACATCATCAATCTTCTCGAAGACTGGGGGCCCTGCTATGACCATGGACAACATCACATCAGGACTCCTAGGACCCCTGCTCGTGTTACAG-------------------------------------------------------------------------------
>JN688720.2.2 Hepatitis B virus Subtype F4  isolate HBV224, complete genome
TCATTTTGTGGGTCACCATATTCCTGGGAACAAGAGCTACAGCATGGGAGCACCTCTCTCAACGACAAGAAGGGGCATGGGACAGAATCTCTCTGTGCCCAATCCACTGGGATTCTTTCCAGACCATCAGCTGGATCCTCTTTTCAGAGCAAATTCCAGCAGTCCCGATTGGGACTTCAACAAAAACAAGGACACTTGGCCAATGGCAAACAAGGTAGGAGTGGGAGGTTACGGTCCAGGGTTCACACCCCCACACGGTGGCCTGTTGGGGTGGAGCCCTCAGGCACAAGGTGTTCTAACAACCTTGCCAGCAGATCCGCCTCCTGCTTCCACCAATCGGCGGTCCGGGAGGAAGCCAACCCCAGTCTCTCCACCTCTAAGAGACACACATCCACAGGCAATGCAATGGAACTCAACCCAGTTCCACCAGGCCCTGTTGGATCCGAGGGTAAGGGCTCTGTATTTTCCTGCTGGTGGCTCCAGTTCAGACACACAGAACCCTGCTCCGACTATTGCCTCTCTCACATCATCAATCTTCTCGAAGACTGGGGGCCCTGCTATGAACATGGACAACATCACATCAGGACTCCTAGGACCCCTGCTCGTGTTACAG-------------------------------------------------------------------------------
>AF223962.1.2 Hepatitis B virus Subtype F isolate sa4, complete genome
TCATTTTGTGGGTCACCATATTCCTGGGAACAAGAGCTACAGCATGGGAGCACCTCTCTCAACGACAAGAAGGGGCATGGGACAGAATCTCTCTGTGCCCAATCCACTGGGATTCTTTCCAGACCATCAGCTGGATCCTCTTTTCAGAGCAAATTCCAGCAGTCCCGATTGGGACTTCAACAAAAACAAGGACACTTGGCCAATGGCAAACAAGGTAGGAGTGGGAGGTTACGGTCCAGGGTTCACACCACCACACGGTGGCCTGTTGGGATGGAGCCCTCAGGCACAAGGTGTTCTAACAACCTTGCCAGCAGATCCGCCTCCTGCTTCCACCAATCGGCGGTCCGGGAGGAAGCCAACCCCAGTCTCTCCACCTCTAAGAGACACACATCCACAGGCAATGCAGTGGAACTCAACCCAGTTCCACCAGGCCCTGTTGGATCCGAGGGTAAGGGCTCTGTATTTTCCTGCTGGTGGCTCCAGTTCAGAGACACAGAACCCTGCTCCGACTATTGCCTCTCTCACATCATCAATCTTCTCGAAGACTGGGGGCCCTGCTATGAACATGGACAACATCACATCAGGACTCCTAGGACCCCTGCTCGTGTTACAG-------------------------------------------------------------------------------
>KJ843175.1.2 Hepatitis B virus Subtype F4 isolate Ag13, complete genome
TCATTTTGTGGGTCACCATATTCCTGGGAACAAGAGCTACAGCATGGGAGCACCTCTCTCAACGACAAGAAGGGGCATGGGACAGAATCTCACTGTGCCCAATCCACTGGGATTCTTTCCAGACCATCAGCTGGATCCTCTTTTCAAAGCAAATTCCAGCAGTCCCGATTGGGACTTCAACAAAAACAAGGACACTTGGCCAATGGCAAACAAGGTAGGAGTGGGAGGTTACGGTCCAGGGTTCACACCCCCACACGGTGGCCTGTTGGGGTGGAGCCCTCAGGCACAAGGTGTTCTAACAACCTTGCCAGCAGATCCGCCTCCTGCTTCCACCAATCGGCGGTCCGGGAGAAAGCCAACCCCAGTCTCTCCACCTCTAAGAGACACACATCCACAGGCAATGCAGTGGAACTCAACCCAGTTCCACCAGGCCCTGTTGGATCCGAGGGTAAGGGCTCTGTATTTTCCTGCTGGTGGCTCCAGTTCAGAGACACAGAACCCTGCTCCGACTATTGCCTCTCTCACATCATCAATCTTCTCGAAGACTGGGGGCCCTGCTATGAACATGGACAACATCACATCAGGACTCCTAGGACCCCTGCTCGTGTTACAG-------------------------------------------------------------------------------
>MG098566.1.2 Hepatitis B virus Subtype F4 isolate NOA_113, complete genome
TCATTTTGTGGGTCACCATATTCCTGGGAACAAGAGCTACAGCATGGGAGCACCTCTCTCAACGACAAGAAGGGGCATGGGACARAATCTCTCTGTGCCCAATCCACTGGGATTCTTTCCAGACCATCAGCTGGATCCTCTTTTCAGAGCAAATTCCAGCAGTCCCGATTGGGACTTCAACAAAAACAAGGACACTTGGCCAATGGCAAACAAGGTAGGAGTGGGAGGTTACGGTCCAGGGTTCACACCCCCACACGGTGGCCTGTTGGGGTGGAGCCCTCAGGCACAAGGTGTTCTAACAACCTTGCCAGCAGATCCGCCTCCTGCTTCCACCAATCGGCGGTCCGGGAGAAAGCCAACCCCAGTCTCTCCACCTCTAAGAGACACACATCCACAGGCAATGCAGTGGAACTCAACCCAGTTCCACCAGGCCCTGTTGGATCCGAGGGTAAGGGCTCTGTATTTTCCTGCTGGTGGCTCCAGTTCAGAGACACAGAACCCTGCTCCGACTATTGCCTCGCTCACATCATCAATCTTCTCGAAGACTGGGGGCCCTGCTATGAACATGGACAACATCACATCAGGACTCCTAGGACCCCTGCTCGTGTTACAG-------------------------------------------------------------------------------
>KJ843189.1.2 Hepatitis B virus Subtype F4 isolate Ag28, complete genome
TCATTTTGTGGGTCACCATATTCCTGGGAACAAGAGCTACAGCATGGGAGCACCTCTCTCAACGACAAGAAGGGGCATGGGACAGAATCTCTCTGTGCCCAATCCACTGGGATTCTTTCCAGACCATCAGCTGGATCCTCTTTTCAGAGCAAATTCCAGCAGTCCCGATTGGGACTTCAACAAAAACAAGGACACTTGGCCAATGGCAAACAAGGTAGGAGTGGGAGGTTACGGTCCAGGGTTCACACCCCCACACGGTGGCCTGTTGGGGTGGAGCCCTCAGGCACAAGGTGTTCTAACAACCTTGCCAGCAGATCCGCCTCCTGCTTCCACCAATCGGCGGTCCGGGAGAAAGCCAACCCCAGTCTCTCCACCTCTAAGAGACACACATCCACAGGCAATGCAGTGGAACTCAACCCAGTTCCACCAGGCCCTGTTGGATCCGAGGGTAAGGGCTCTGTATTTTCCTGCTGGTGGCTCCAGTTCAGAGACACAGAACCCTGCTCCGACTATTGCCTCTCTCACATCATCAATCTTCTCGAAGACTGGGGGCCCTGCTATGAACATGGACAACATCACATCAGGACTCCTAGGACCCCTGCTCGTGTTACAG-------------------------------------------------------------------------------
>AY179734.1.2 Hepatitis B virus Subtype F isolate BA9, complete genome
TCATTTTGTGGGTCACCATATTCCTGGGAACAAGAGCTACAGCATGGGAGCACCTCTCTCAACGACAAGAAGGGGCATGGGACAGAATCTCTCTGTGCCCAATCCACTGGGATTCTTTCCAGACCATCAGCTGGATCCTCTTTTCAGAGCAAATTCCAGCAGTCCCGATTGGGACTTCAACAAAAACAAGGACACTTGGCCAATGGCAAACAAGGTAGGAGTGGGAGGTTACGGTCCAGGGTTCACACCCCCACACGGTGGCCTGTTGGGGTGGAGCCCTCAGGCACAAGGTGTTCTAACAACCTTGCCAGCAGATCCGCCTCCTGCTTCCACCAATCGGCGGTCCGGGAGRAAGCCAACCCCAGTCTCTCCACCTCTAAGAGACACACATCCACAGGCAATGCAGTGGAACTCAACCCAGTTCCACCAGGCCCTGTTGGATCCGAGGGTAAGGGCTCTGTATTTTCCTGCTGGTGGCTCCAGTTCAGAGACACAGAACCCTGCTCCGACTATTGCCTCTCTCACATCATCAATCTTCTCGAAGACTGGGGGCCCTGCTATGAACATGGACAACATCACATCAGGACTCCTAGGACCCCTGCTCGTGTTACAG-------------------------------------------------------------------------------
>FJ657519.1.2 Hepatitis B virus Subtype F4 isolate BA110, complete genome
TCATTTTGTGGGTCACCATATTCCTGGGAACAAGAGCTACAGCATGGGAGCACCTCTCTCAACGACAAGAAGGGGCATGGGACAGAATCTCTCTGTGCCCAATCCACTGGGATTCTTTCCAGACCATCAGCTGGATCCTCTTTTCAGAGCAAATTCCAGCAGTCCCGATTGGGACTTCAACAAAAACAAGGACACTTGGCCAATGGCAAACAAGGTAGGAGTGGGAGGTTACGGTCCAGGGTTCACACCCCCACACGGTGGCCTGTTGGGGTGGAGCCCTCAGGCACAAGGTGTTCTAACAACCTTGCCAGCAGATCCGCCTCCTGCTTCCACCAATCGGCGGTCCGGGAGGAAGCCAACCCCAGTCTCTCCACCTCTAAGAGACACACATCCACAGGCAATGCAGTGGAACTCAACCCAGTTCCACCAGGCCCTGTTGGATCCGAGGGTAWGGGCTCTGTATTTTCCTGCTGGTGGCTCCAGTTCAGAGACACAGAACCCTGCTCCGACTATTGCCTCTCTCACATCATCAATCTTCTCGAAGACTGGGGGCCCTGCTATGAACATGGACAACATCACATCAGGACTCCTAGGACCCCTGCTCGTGTTACAG-------------------------------------------------------------------------------
>KC494398.1.2 Hepatitis B virus Subgenotype F isolate BR8-SOUTHEAST, complete genome
TCATTTTGTGGGTCACCATATTCCTGGGAACAAGAGCTACAGCATGGGAGCACCTCTCTCAACGACACGAAGGGGCATGGGACAGAATCTCTCTGTGCCCAATCCACTGGGATTCTTTCCAGACCATCAGCTGGATCCTCTTTTCAGAGCAAATTCCAGCAGTCCCGATTGGGACTTCAACAAAAACAAGGACACTTGGCCAATGGCAAACAAGGTAGGAGTGGGAGGTTACGGTCCAGGGTTCACACCCCCACACGGTGGCCTGTTGGGGTGGAGCCCTCAGGCACAAGGTGTTCTAACAACCTTGCCAGCAGATCCGCCTCCTGCTTCCACCAATCGGCGGTCCGGGAGGAAGCCAACCCCAGTCTCTCCACCTCTAAGAGACACACATCCACAGGCAATGCAGTGGAACTCAACCCAGTTCCACCAGGCCCTGTTGGATCCGAGGGTAAGGGCTCTGTATTTTCCTGCTGGTGGCTCCAGTTCAGAGACACAGAACCCTGCTCCGACTATTGCCTCTCTCACATCATCAATCTTCTCGAAGACTGGGGGCCCTGCTATGAACATGGACAACATCACATCAGGACTCCTAGGACCCCTGCTCGTGTTACAG-------------------------------------------------------------------------------
>KJ843220.1.2 Hepatitis B virus iSubgenotype F solate Cr03, complete genome
TCATTTTGTGGGTCACCATATTCCTGGGAACAAGAGCTACAGCATGGGAGCACCTCTCTCAACGACAAGAAGGGGCATGGGACAGAATCTCTCTGTGCCCAATCCACTGGGATTCTTTCCAGACCATCAGCTGGATCCTCTTTTCAGAGCAAATTCCAGCAGTCCCGATTGGGACTTCAACAAAAACAAGGACACTTGGCCAATGGCAAACAAGGTAGGAGTGGGAGGTTACGGTCCAGGGTTCACACCCCCACACGGTGGCCTGTTGGGGTGGAGCCCTCAGGCACAAGGTGTTCTAACAACCTTGCCAGCAGATCCGCCTCCTGCTTCCACCAATCGGCGGTCCGGGAGGAAGCCAACCCCAGTCTCTCCACCTCTAAGAGACACACATCCACATGCAATGCAGTGGAACTCAACCCAGTTCCACCAGGCCCTGTTGGATCCGAGGGTAAGGGCTCTGTATTTTCCTGCTGGTGGCTCCAGTTCAGAGACACAGAACCCTGCTCCGACTATTGCCTCTCTCACATCATCAATCTTCTCGAAGACTGGGGGCCCTGCTATGAACATGGACAACATCACATCAGGACTCCTAGGACCCCTGCTCGTGTTACAG-------------------------------------------------------------------------------
>DQ776247.2.2 Hepatitis B virus Subtype F4 isoate  BA54, complete genome
TCATTTTGTGGGTCACCATATTCCTGGGAACAAGAGCTACAGCATGGGAGCACCTCTCTCAACGACAAGAAGGGGCATGGGACAGAATCTCTCTGTGCCCAATCCACTGGGATTCTTTCCAGACCATCAGCTGGATCCTCTTTTCAGAGCAAATTCCAGCAGTCCCGATTGGGACTTCAACAAAAACAAGGACACTTGGCCAATGGCAAACAAGGTAGGAGTGGGAGGTTACGGTCCAGGGTTCACACCCCCACACGGTGGCCTGTTGGGGTGGAGCCCTCAGGCACAAGGTGTTCTAACAACCTTGCCAGCAGATCCGCCTCCTGCTTCCACCAATCGGCGGTCCGGGAGGAAGCCAACCCCAGTCTCTCCACCTCTAAGAGACACACATCCACAGGCAATGCAGTGGAACTCAACCCAGTTCCACCAGGCCCTGTTGGATCCGAGGGTAAGGGCTCTGTATTTTCCTGCTGGTGGCTCCAGTTCAGAGACACAGAACCCTGCTCCGACTATTGCCTCTCTCACATCATCAATCTTCTCGAAGACTGGGGGCCCTGCTATGAACATGGACAACATCACATCAGGACTCCTAGGACCCCTGCTCGTGTTACAG-------------------------------------------------------------------------------
>DQ823090.1.2 Hepatitis B virus Subtype F4 isolate CH6, complete genome
TCATTTTGTGGGTCACCATATTCCTGGGAACAAGAGCTACAGCATGGGAGCACCTCTCTCAACGACAAGAAGGGGCATGGGACAGAATCTCTCTGTGCCCAATCCACTGGGATTCTTTCCAGACCATCAGCTGGATCCTCTTTTCAGAGCAAATTCCAGCAGTCCCGATTGGGACTTCAACAAAAACAAGGACACTTGGCCAATGGCAAACAAGGTAGGAGTGGGAGGTTACGGTCCAGGGTTCACACCCCCACACGGTGGCCTGTTGGGGTGGAGCCCTCAGGCACAAGGTGTTCTAACAACCTTGCCAGCAGATCCGCCTCCTGCTTCCACCAATCGGCGGTCCGGGAGGAAGCCAACCCCAGTCTCTCCACCTCTAAGAGACACACATCCACAGGCAATGCAGTGGAACTCAACCCAGTTCCACCAGGCCCTGTTGGATCCGAGGGTAAGGGCTCTGTATTTTCCTGCTGGTGGCTCCAGTTCAGAGACACAGAACCCTGCTCCGACTATTGCCTCTCTCACATCATCAATCTTCTCGAAGACTGGGGGCCCTGCTATGAACATGGACAACATCACATCAGGACTCCTAGGACCCCTGCTCGTGTTACAG-------------------------------------------------------------------------------
>EU366116.2.2 Hepatitis B virus Subtype F4 isolate BA61, complete genome
TCATTTTGTGGGTCACCATATTCCTGGGAACAAGAGCTACAGCATGGGAGCACCTCTCTCAACGACAAGAAGGGGCATGGGACAGAATCTCTCTGTGCCCAATCCACTGGGATTCTTTCCAGACCATCAGCTGGATCCTCTTTTCAGAGCAAATTCCAGCAGTCCCGATTGGGACTTCAACAAAAACAAGGACACTTGGCCAATGGCAAACAAGGTAGGAGTGGGAGGTTACGGTCCAGGGTTCACACCCCCACACGGTGGCCTGTTGGGGTGGAGCCCTCAGGCACAAGGTGTTCTAACAACCTTGCCAGCAGATCCGCCTCCTGCTTCCACCAATCGGCGGTCCGGGAGGAAGCCAACCCCAGTCTCTCCACCTCTAAGAGACACACATCCACAGGCAATGCAGTGGAACTCAACCCAGTTCCACCAGGCCCTGTTGGATCCGAGGGTAAGGGCTCTGTATTTTCCTGCTGGTGGCTCCAGTTCAGAGACACAGAACCCTGCTCCGACTATTGCCTCTCTCACATCATCAATCTTCTCGAAGACTGGGGGCCCTGCTATGAACATGGACAACATCACATCAGGACTCCTAGGACCCCTGCTCGTGTTACAG-------------------------------------------------------------------------------
>FJ657522.1.2 Hepatitis B virus Subtype F4 isolate BA116, complete genome
TCATTTTGTGGGTCACCATATTCCTGGGAACAAGAGCTACAGCATGGGAGCACCTCTCTCAACGACAAGAAGGGGCATGGGACAGAATCTCTCTGTGCCCAATCCACTGGGATTCTTTCCAGACCATCAGCTGGATCCTCTTTTCAGAGCAAATTCCAGCAGTCCCGATTGGGACTTCAACAAAAACAAGGACACTTGGCCAATGGCAAACAAGGTAGGAGTGGGAGGTTACGGTCCAGGGTTCACACCCCCACACGGTGGCCTGTTGGGGTGGAGCCCTCAGGCACAAGGTGTTCTAACAACCTTGCCAGCAGATCCGCCTCCTGCTTCCACCAATCGGCGGTCCGGGAGGAAGCCAACCCCAGTCTCTCCACCTCTAAGAGACACACATCCACAGGCAATGCAGTGGAACTCAACCCAGTTCCACCAGGCCCTGTTGGATCCGAGGGTAAGGGCTCTGTATTTTCCTGCTGGTGGCTCCAGTTCAGAGACACAGAACCCTGCTCCGACTATTGCCTCTCTCACATCATCAATCTTCTCGAAGACTGGGGGCCCTGCTATGAACATGGACAACATCACATCAGGACTCCTAGGACCCCTGCTCGTGTTACAG-------------------------------------------------------------------------------
>HE981181.1.2 Hepatitis B virus  Subtype type F4 clone BR8.4.10 complete genome
TCATTTTGTGGGTCACCATATTCCTGGGAACAAGAGCTACAGCATGGGAGCACCTCTCTCAACGACAAGAAGGGGCATGGGACAGAATCTCTCTGTGCCCAATCCACTGGGATTCTTTCCAGACCATCAGCTGGATCCTCTTTTCAGAGCAAATTCCAGCAGTCCCGATTGGGACTTCAACAAAAACAAGGACACTTGGCCAATGGCAAACAAGGTAGGAGTGGGAGGTTACGGTCCAGGGTTCACACCCCCACACGGTGGCCTGTTGGGGTGGAGCCCTCAGGCACAAGGTGTTCTAACAACCTTGCCAGCAGATCCGCCTCCTGCTTCCACCAATCGGCGGTCCGGGAGGAAGCCAACCCCAGTCTCTCCACCTCTAAGAGACACACATCCACAGGCAATGCAGTGGAACTCAACCCAGTTCCACCAGGCCCTGTTGGATCCGAGGGTAAGGGCTCTGTATTTTCCTGCTGGTGGCTCCAGTTCAGAGACACAGAACCCTGCTCCGACTATTGCCTCTCTCACATCATCAATCTTCTCGAAGACTGGGGGCCCTGCTATGAACATGGACAACATCACATCAGGACTCCTAGGACCCCTGCTCGTGTTACAG-------------------------------------------------------------------------------
>JX079937.1.2 Hepatitis B virus Subtype F4 isolate FF5, complete genome
TCATTTTGTGGGTCACCATATTCCTGGGAACAAGAGCTACAGCATGGGAGCACCTCTCTCAACGACAAGAAGGGGCATGGGACAGAATCTCTCTGTGCCCAATCCACTGGGATTCTTTCCAGACCATCAGCTGGATCCTCTTTTCAGAGCAAATTCCAGCAGTCCCGATTGGGACTTCAACAAAAACAAGGACACTTGGCCAATGGCAAACAAGGTAGGAGTGGGAGGTTACGGTCCAGGGTTCACACCCCCACACGGTGGCCTGTTGGGGTGGAGCCCTCAGGCACAAGGTGTTCTAACAACCTTGCCAGCAGATCCGCCTCCTGCTTCCACCAATCGGCGGTCCGGGAGGAAGCCAACCCCAGTCTCTCCACCTCTAAGAGACACACATCCACAGGCAATGCAGTGGAACTCAACCCAGTTCCACCAGGCCCTGTTGGATCCGAGGGTAAGGGCTCTGTATTTTCCTGCTGGTGGCTCCAGTTCAGAGACACAGAACCCTGCTCCGACTATTGCCTCTCTCACATCATCAATCTTCTCGAAGACTGGGGGCCCTGCTATGAACATGGACAACATCACATCAGGACTCCTAGGACCCCTGCTCGTGTTACAG-------------------------------------------------------------------------------
>KJ843207.1.2 Hepatitis B virus Subtype F4 isolate Ag47, complete genome
TCATTTTGTGGGTCACCATATTCCTGGGAACAAGAGCTACAGCATGGGAGCACCTCTCTCAACGACAAGAAGGGGCATGGGACAGAATCTCTCTGTGCCCAATCCACTGGGATTCTTTCCAGACCATCAGCTGGATCCTCTTTTCAGAGCAAATTCCAGCAGTCCCGATTGGGACTTCAACAAAAACAAGGACACTTGGCCAATGGCAAACAAGGTAGGAGTGGGAGGTTACGGTCCAGGGTTCACACCCCCACACGGTGGCCTGTTGGGGTGGAGCCCTCAGGCACAAGGTGTTCTAACAACCTTGCCAGCAGATCCGCCTCCTGCTTCCACCAATCGGCGGTCCGGGAGGAAGCCAACCCCAGTCTCTCCACCTCTAAGAGACACACATCCACAGGCAATGCAGTGGAACTCAACCCAGTTCCACCAGGCCCTGTTGGATCCGAGGGTAAGGGCTCTGTATTTTCCTGCTGGTGGCTCCAGTTCAGAGACACAGAACCCTGCTCCGACTATTGCCTCTCTCACATCATCAATCTTCTCGAAGACTGGGGGCCCTGCTATGAACATGGACAACATCACATCAGGACTCCTAGGACCCCTGCTCGTGTTACAG-------------------------------------------------------------------------------
>KJ843208.1.2 Hepatitis B virus Subtype F4 isolate Ag48, complete genome
TCATTTTGTGGGTCACCATATTCCTGGGAACAAGAGCTACAGCATGGGAGCACCTCTCTCAACGACAAGAAGGGGCATGGGACAGAATCTCTCTGTGCCCAATCCACTGGGATTCTTTCCAGACCATCAGCTGGATCCTCTTTTCAGAGCAAATTCCAGCAGTCCCGATTGGGACTTCAACAAAAACAAGGACACTTGGCCAATGGCAAACAAGGTAGGAGTGGGAGGTTACGGTCCAGGGTTCACACCCCCACACGGTGGCCTGTTGGGGTGGAGCCCTCAGGCACAAGGTGTTCTAACAACCTTGCCAGCAGATCCGCCTCCTGCTTCCACCAATCGGCGGTCCGGGAGGAAGCCAACCCCAGTCTCTCCACCTCTAAGAGACACACATCCACAGGCAATGCAGTGGAACTCAACCCAGTTCCACCAGGCCCTGTTGGATCCGAGGGTAAGGGCTCTGTATTTTCCTGCTGGTGGCTCCAGTTCAGAGACACAGAACCCTGCTCCGACTATTGCCTCTCTCACATCATCAATCTTCTCGAAGACTGGGGGCCCTGCTATGAACATGGACAACATCACATCAGGACTCCTAGGACCCCTGCTCGTGTTACAG-------------------------------------------------------------------------------
>KJ843210.1.2 Hepatitis B virus Subtype F4 isolate Ag50, complete genome
TCATTTTGTGGGTCACCATATTCCTGGGAACAAGAGCTACAGCATGGGAGCACCTCTCTCAACGACAAGAAGGGGCATGGGACAGAATCTCTCTGTGCCCAATCCACTGGGATTCTTTCCAGACCATCAGCTGGATCCTCTTTTCAGAGCAAATTCCAGCAGTCCCGATTGGGACTTCAACAAAAACAAGGACACTTGGCCAATGGCAAACAAGGTAGGAGTGGGAGGTTACGGTCCAGGGTTCACACCCCCACACGGTGGCCTGTTGGGGTGGAGCCCTCAGGCACAAGGTGTTCTAACAACCTTGCCAGCAGATCCGCCTCCTGCTTCCACCAATCGGCGGTCCGGGAGGAAGCCAACCCCAGTCTCTCCACCTCTAAGAGACACACATCCACAGGCAATGCAGTGGAACTCAACCCAGTTCCACCAGGCCCTGTTGGATCCGAGGGTAAGGGCTCTGTATTTTCCTGCTGGTGGCTCCAGTTCAGAGACACAGAACCCTGCTCCGACTATTGCCTCTCTCACATCATCAATCTTCTCGAAGACTGGGGGCCCTGCTATGAACATGGACAACATCACATCAGGACTCCTAGGACCCCTGCTCGTGTTACAG-------------------------------------------------------------------------------
>KJ843213.1.2 Hepatitis B virus Subtype F4 isolate Ag53, complete genome
TCATTTTGTGGGTCACCATATTCCTGGGAACAAGAGCTACAGCATGGGAGCACCTCTCTCAACGACAAGAAGGGGCATGGGACAGAATCTCTCTGTGCCCAATCCACTGGGATTCTTTCCAGACCATCAGCTGGATCCTCTTTTCAGAGCAAATTCCAGCAGTCCCGATTGGGACTTCAACAAAAACAAGGACACTTGGCCAATGGCAAACAAGGTAGGAGTGGGAGGTTACGGTCCAGGGTTCACACCCCCACACGGTGGCCTGTTGGGGTGGAGCCCTCAGGCACAAGGTGTTCTAACAACCTTGCCAGCAGATCCGCCTCCTGCTTCCACCAATCGGCGGTCCGGGAGGAAGCCAACCCCAGTCTCTCCACCTCTAAGAGACACACATCCACAGGCAATGCAGTGGAACTCAACCCAGTTCCACCAGGCCCTGTTGGATCCGAGGGTAAGGGCTCTGTATTTTCCTGCTGGTGGCTCCAGTTCAGAGACACAGAACCCTGCTCCGACTATTGCCTCTCTCACATCATCAATCTTCTCGAAGACTGGGGGCCCTGCTATGAACATGGACAACATCACATCAGGACTCCTAGGACCCCTGCTCGTGTTACAG-------------------------------------------------------------------------------
>KX264499.1.2 Hepatitis B virus Subtype F4 isolate F4-ame, complete genome
TCATTTTGTGGGTCACCATATTCCTGGGAACAAGAGCTACAGCATGGGAGCACCTCTCTCAACGACAAGAAGGGGCATGGGACAGAATCTCTCTGTGCCCAATCCACTGGGATTCTTTCCAGACCATCAGCTGGATCCTCTTTTCAGAGCAAATTCCAGCAGTCCCGATTGGGACTTCAACAAAAACAAGGACACTTGGCCAATGGCAAACAAGGTAGGAGTGGGAGGTTACGGTCCAGGGTTCACACCCCCACACGGTGGCCTGTTGGGGTGGAGCCCTCAGGCACAAGGTGTTCTAACAACCTTGCCAGCAGATCCGCCTCCTGCTTCCACCAATCGGCGGTCCGGGAGGAAGCCAACCCCAGTCTCTCCACCTCTAAGAGACACACATCCACAGGCAATGCAGTGGAACTCAACCCAGTTCCACCAGGCCCTGTTGGATCCGAGGGTAAGGGCTCTGTATTTTCCTGCTGGTGGCTCCAGTTCAGAGACACAGAACCCTGCTCCGACTATTGCCTCTCTCACATCATCAATCTTCTCGAAGACTGGGGGCCCTGCTATGAACATGGACAACATCACATCAGGACTCCTAGGACCCCTGCTCGTGTTACAG-------------------------------------------------------------------------------
>AB365453.1.2 Hepatitis B virus Subtype F4  DNA, complete genome, isolate: BOL584
TCATTTTGTGGGTCACCATATTCCTGGGAACAAGAGCTACAGCATGGGAGCACCTCTCTCAACGACAAGAAGGGGCATGGGACAGAATCTCTCTGTGCCCAATCCACTGGGATTCTTTCCAGAACATCAGCTGGATCCTCTTTTCAGAGCAAATTCCAGCAGTCCCGATTGGGACTTCAACAAAAACAAGGACACTTGGCCAATGGCAAACAAGGTAGGAGTGGGAGGTTACGGTCCAGGGTTCACACCCCCACACGGGGGCCTGTTGGGGTGGAGCCCTCAGGCACAAGGTGTTCTAACAACCTTGCCAGCAGATCCGCCTCCTGCTTCCACCAATCGGCGGTCCGGGAGGAAGCCCACCCCAGTCTCTCCACCTCTAAGAGACACACATCCACAGGCAATGCAATGGAACTCATCCCAGTTCCATCAGGCCTTGTTGGATCCGAGGGTAAGGGCTCTGTATCTTCCTGCTGGTGGCTCCAGTTCAGAGACGCAGAACCCTGCTCCGACTATTGCCTCTCTCACATCATCAATCTTCTCGACGACTGGGGGCCCTGCTATGAACATGGACAACATCACATCAGGACTCCTAGGACCCCTGCTCGTGTTACAG-------------------------------------------------------------------------------
>MG098583.1.2 Hepatitis B virus Subtype F4 isolate NOA_146, complete genome
TCATTTTGTGGGTCACCATATTCCTGGGAACAAGAGCTACAGCATGGGAGCACCTCTCTCAACGACAAGAAGGGGCATGGGACAGAATCTCTCTGTGCCCAATCCACTGGGATTCTTTCCAGAACATCAGCTGGATCCTCTTTTCAGAGCAAATTCCAGCAGTCCCGATTGGGACTTCAACAAAAACAAGGACACTTGGCCAATGGCAAACAAGGTAGGAGTGGGAGGCTACGGTCCAGGGTTCACACCCCCACACGGTGGCCTGTTGGGGTGGAGCCCTCAGGCACAAGGTGTTCTAACAACCTTGCCAGCAGATCCGCCTCCTGCTTCCACCAATCGACGGTCCGGGAGGAAGCCAACCCCAGTCTCTCCACCTCTAAGAGACACACATCCACAGGCAATGCAGTGGAACTCAACCCAGTTCCACCAGGCCTTGTTGGATCCGAGGGTAAGGGCTCTGTATTTTCCTGCTGGTGGCTCCAGTTCAGAGACGCAAAGCCCTGCTCCGACTATTGCCTCTCTCACATCATCAATCTTCTCGAAGACTGGGGGCCCTGCTATGAACATGGACAGCATCACATCAGGACTCCTAGGACCCCTGCTCGTGTTACAG-------------------------------------------------------------------------------
>DQ823086.1.2 Hepatitis B virus Subtype F4 isolate FOR2, complete genome
TCATTTTGTGGGTCACCATATTCCTGGGAACAAGAGCTACAGCATGGGAGCACCTCTCTCAACGACGAGAAGGGGCATGGGACAGAATCTCTCTGTGCCCAATCCACTGGGATTCTTTCCAGAMCATCAGCTGGATCCTCTTTTCAGAGCAAATTCCAGCAGTCCCGATTGGGACCTCAACAAAAACAAGGACACTTGGCCAATGGCAAACAAGGTAGGAGTGGGAGGCTACGGTCCAGGGTTCACACCCCCACACGGTGGCCTGTTGGGGTGGAGCCCTCAGGCACAAGGTGTTCTAACAACCTTGCCAGCAGATCCACCTCCTGCTTCCACCAATCGGCGGTCCGGGAGGAAGCCAACCCCAGTCTCTCCACCTCTAAGAGACACACATCCACAGGCAATGCAGTGGAACTCAACCCAGTTCCACCAGGCCTTGTTGGATCCGAGGGTAAGGGCTCTGTATTTTCCTGCTGGTGGCTCCAGTTCAGAGACGCAGAACCCTGCTCCGACTATTGCCTCTCTCACATCATCAATCTTCTCGAAGACTGGGGGCCCTGCTATGAACATGGACAACATCACATCAGGACTCCTAGGACCCCTGCTCGTGTTACAG-------------------------------------------------------------------------------
>AB365446.1.2 Hepatitis B virus Subtype F4 DNA, complete genome, isolate: BOL3
TCATTTTGTGGGTCACCATATTCCTGGGAACAAGAGCTACAGCATGGGAGCACCTCTCTCAACGACAAGAAGGGGCATGGGACAGAATCTCTCTGTGCCCAATCCGCTGGGATTCTTTCCAGAACATCAGCTGGATCCTCTTTTCAGAGCAAATTCCAGCAGTCCCGATTGGGACTTCAACAAAAACAAGGACACTTGGCCAATGGCAAACAAGGTAGGAGTGGGAGGTTACGGTCCAGGGTTCACACCCCCACACGGTGGCCTGTTGGGGTGGAGCCCTCAGGCACAAGGTGTTCTAACAACCTTGCCAGCAGATCCGCCTCCTGCTTCCACCAATCGGCGGTCCGGGAGGAAGCCAACCCCAGTCTCTCCACCTCTAAGAGACACACATCCACAGGCAATGCAATGGAACTCAACCCAGTTCCATCAGGCCTTGTTGGATCCGAGGGTAAGGGCTCTGTATCTTCCTGCTGGTGGCTCCAGTTCAGAGACGCAGAACCCTGCTCCGACTATTGCCTCTCTCACATCATCAATCTTCTCGAAGACTGGGGGCCCTGCTATGAACATGGACAACATCACATCAGGACTCCTAGGACCCCTGCTCGTGTTACAG-------------------------------------------------------------------------------
>AB365449.1.2 Hepatitis B virus Subtype F4 DNA, complete genome, isolate: BOL93
TCATTTTGTGGGTCACCATATTCCTGGGAACAAGAGCTACAGCATGGGAGCACCTCTCTCAACGACAAGAAGGGGTATGGGACAGAATCTCTCTGTGCCCAATCCACTGGGATTCTTTCCAGAACATCAGCTGGATCCTCTTTTCAGAGCAAATTCCAGCAGTCCCGATTGGGACTTCAACAAAAACAAGGACACTTGGCCAATGGCAAACAAGGTAGGAGTGGGAGGTTACGGTCCAGGGTTCACACCCCCACACGGTGGCCTGTTGGGGTGGAGCCCTCAGGCACAAGGTGTTCTAACAACCTTGCCAGCAGATCCGCCTCCTGCTTCCACCAATCGGCGGTCCGGGAGGAAGCCAACCCCAGTCTCTCCACCTCTAAGAGACACACATCCACAGGCAATGCAGTGGAACTCAACCCAGTTCCATCAGGCCTTGTTGGATCCGAGGGTAAGGGCTCTGTATCTTCCTGCTGGTGGCTCCAGTTCAGAGACGCAGAACCCTGCTCCGACTATTGCCTCTCTCACATCATCAATCTTCTCGAAGACTGGGGGCCCTGCTATGAACATGGACAACATCACATCAGGACTCCYAGGACCCCTGCTCGTGTTACAG-------------------------------------------------------------------------------
>KJ843209.1.2 Hepatitis B virus Subtype F4 isolate Ag49, complete genome
TCATTTTGTGGGTCACCATATTCCTGGGAACAAGAGCTACAGCATGGGAGCACCTCTCTCAACGACGAGAAGGGGCATGGGACAGAATCTCTCTGTGCCCAATCCACTGGGATTCTTGCCAGAACATCAGCTGGATCCTCTTTTCAGAGCAAATTCCAGCAGTCCCGATTGGGACTTCAACAAAAACAAGGACACTTGGCCAATGGCAAACAAGGTAGGAGTGGGAGGTTACGGTCCAGGGTTCACACCCCCACACGGTGGCCTGTTGGGGTGGAGCCCTCAGGCACAAGGTGTTCTAACAACCTTGCCAGCAGATCCACCTCCTGCTTCCACCAATCGGCGGTCCGGGAGGAAGCCAACCCCAGTCTCTCCACCTCTAAGAGACACACATCCACAGGCAATGCAGTGGAACTCAACCCAGTTCCACCAGGCCTTGTTGGATCCGAGGGTAAGGGCTCTGTATTTTCCTGCTGGTGGCTCCAGTTCAGAGACGCAGAACCCTGCTCCGACTATTGCCTCTCTCACATCATCAATCTTCTCGAAGACTGGGGGCCCTGCTATGAACATGGACAACATCACATCAGGACTCCTAGGACCCCTGCTCGTGTTACAG-------------------------------------------------------------------------------
>MG098569.1.2 Hepatitis B virus Subtype F4 isolate NOA_116, complete genome
TCATTTTGTGGGTCACCATATTCCTGGGAACAAGAGCTACAGCATGGGAGCACCTCTCTCAACGACAAGAAGGGGCATGGGACAGAATCTCTCTGTGCCCAATCCACTGGGATTCTTTCCAGAACATCAGCTGGATCCTCTTTTCAGAGCAAATTCCAGCAGTCCCGATTGGGACTTCAACAAAAACAAGGACACTTGGCCAATGGCAAACAAGGTAGGAGTGGGAGGYTACGGTCCAGGGTTCACACCCCCACACGGTGGCCTGTTGGGGTGGAGCCCTCAGGCACAAGGTGTTCTAACAACCTTGCCAGCAGATCCGCCTCCTGCTTCCACCAATCGGCGGTCCGGGAGGAAGCCAACCCCAGTCTCTCCACCTCTAAGAGACACACATCCACAGGCAATGCAGTGGAACTCAACCCAGTTCCACCAGGCCTTGTTGGATCCGAGGGTAAGGGCTCTGTATTTTCCTGCTGGTGGCTCCAGTTCAGAGACGCAGAACCCTGCTCCGACTATTGCCTCTCTCAYATCATCAATCTTCTSGAAGACTGGGGGCCCTGCTATGAACATGGACAGCATCACATCAGGACTCCTAGGACCCCTGCTCGTGTTACAG-------------------------------------------------------------------------------
>MG098571.1.2 Hepatitis B virus Subtype F4 isolate NOA_119, complete genome
TCATTTTGTGGGTCACCATATTCCTGGGAACAAGAGCTACAGCATGGGAGCACCACTCTCAACGACGAGAAGGGGCATGGGACAGAATCTCTCTGTGCCCAATCCACTGGGATTCTTTCCAGAACATCAGCTGGATCCTCTTTTCAGAGCAAATTCCAGCAGTCCCGATTGGGACTTCAACAAAAACAAGGACACTTGGCCAATGGCAAACAAGGTAGGAGTGGGAGGTTACGGTCCAGGGTTCACACCCCCACACGGTGGCCTGTTGGGGTGGAGCCCTCAGGCACAAGGTGTTCTAACAACCTTGCCAGCAGATCCGCCTCCTGCTTCCACCAATCGGCGGTCCGGGAGGAAGCCAACCCCAGTCTCTCCACCTCTAAGAGACACMCATCCACAGGCAATGCARTGGAACTCAACCCAGTTCCACCAGGCCTTGTTGGATCCGAGGGTAAGGGCTCTGTATTTTCCTGCTGGTGGCTCCAGTTCAGAGACGCAGAACCCTGCTCCGACTATTGCCTCTCTCACATCATCAATCTTCTCGAMGACTGGGGGCCCTGCTATGAACATGGACAACATCACATCAGGACTCCTAGGACCCCTGCTCGTGTTACAG-------------------------------------------------------------------------------
>MG098573.1.2 Hepatitis B virus Subtype F4 isolate NOA_121, complete genome
TCATTTTGTGGGTCACCATATTCCTGGGAACAAGAGCTACAGCATGGGAGCACCTCTATCAACGACAAGAAGGGGCATGGGACAGAATCTCTCTGTGCCCAATCCACTGGGATTCTTTCCAGAACATCAGCTGGATCCTCTTTTCAGAGCAAATTCCAGCAGTCCCGATTGGGACTTCAACAAAAACAAGGACACTTGGCCAATGGCAAACAAGGTAGGAGTGGGAGGTTACGGTCCAGGGTTCACACCCCCACACGGTGGCCTGTTGGGGTGGAGCCCTCAGGCACAAGGTGTTCTAACAACCTTGCCAGCAGATCCGCCTCCTGCTTCCACCAATCGGCAGTCCGGGAGGAAGCCAACCCCAGTCTCTCCACCTCTAAGAGACACACATCCACAGGCAATGCAGTGGAACTCAACCCAGTTCCACCAGGCCTTGTTGGATCCGAGGGTAAGGGCTCTGTATTTTCCTGCTGGTGGCTCCAGTTCAGAGACACAGAACCCTGCTCCGACTATTGCCTCTCTCACATCATCAATCTTCTCGAAGACTGGGGGCCCTGCTATGAACATGGACAACATCACATCAGGACTCCTAGGACCCCTGCTCGTGTTACAG-------------------------------------------------------------------------------
>MG098565.1.2 Hepatitis B virus Subtype F4 isolate NOA_111, complete genome
TCATTTTGTGGGTCACCATATTCCTGGGAACAAGAGCTACAGCATGGGAGCACCTCTCTCAACGACAAGAAGGGGCATGGGACAGAATCTCTCTGTGCCCAATCCACTGGGATTCTTTCCARAACATCAGCTGGATCCTCTTTTCAGAGCAAATTCCAGCAGTCCCGATTGGGACTTCAACAAAAACAAGGACACTTGGCCAATGGCAAACAAGGTAGGAGTGGGAGGTTACGGTCCAGGGTTCACACCCCCACACGGTGGCCTGTTGGGGTGGAGCCCTCAGGCACAAGGTGTTCTAACAACCTTGCCAGCAGATCCGCCTCCTGCTTCCACCAATCGGCAGTCCGGGAGGAAGCCAACCCCAGTCTCTCCACCTCTAAGAGACACACATCCACAGGCAATGCAGTGGAACTCAACCCAGTTCCACCAGGCCTTGTTGGATCCGAGGGTAAGGGCTCTGTATTTTCCTGCTGGTGGCTCCAGTTCAGAGACGCAGAACCCTGCTCCGACTATTGCCTCTCTCACATCATCAATCTTCTCGAAGACTGGGGGCCCTGCTATGAACATGGACAGCATCACATCAGGACTCCTAGGACCCCTGCTCGTGTTACAG-------------------------------------------------------------------------------
>MG098567.1.2 Hepatitis B virus Subtype F4 isolate NOA_114, complete genome
TCATTTTGTGGGTCACCATATTCCTGGGAACAAGAGCTACAGCATGGGAGCACCACTCTCAACGACGAGAAGGGGCATGGGACAGAATCTCTCTGTGCCCAATCCACTGGGATTCTTTCCAGAACATCAGCTGGATCCTCTTTTCAGAGCAAATTCCAGCAGTCCCGATTGGGACTTCAACAAAAACAAGGACACTTGGCCAATGGCAAACAAGGTAGGAGTGGGAGGTTACGGTCCAGGGTTCACACCCCCACACGGTGGCCTGTTGGGGTGGAGCCCTCAGGCACAAGGTGTTCTAACAACCTTGCCAGCAGATCCGCCTCCTGCTTCCACCAATCGGCGGTCCGGGAGGAAGCCAACCCCAGTCTCTCCACCTCTAAGAGACACACATCCACAGGCAATGCAGTGGAACTCAACCCAGTTCCACCAGGCCTTGTTGGATCCGAGGGTAAGGGCTCTGTATTTTCCTGCTGGTGGCTCCAGTTCAGAGACGCAGAACCCTGCTCCGACTATTGCCTCTCTCACATCATCAATCTTCTCGAAGACTGGGGGCCCTGCTATGAACATGGACAACATCACATCAGGACTCCTAGGACCCCTGCTCGTGTTACAG-------------------------------------------------------------------------------
>MG098576.1.2 Hepatitis B virus Subtype F4 isolate NOA_124, complete genome
TCATTTTGTGGGTCACCATATTCCTGGGAACAAGAGCTACAGCATGGGAGCACCTCTCTCAACGACAAGAAGGGGCATGGGACAGAATCTCTCTGTGCCCAATCCACTGGGATTCTTTCCAGAACATCAGCTGGATCCTCTTTTCAGAGCAAATTCCAGCAGTCCCGATTGGGACTTCAACAAAAACAAGGACACTTGGCCAATGGCAAACAAGGTAGGAGTGGGAGGTTACGGTCCAGGGTTCACACCCCCACACGGTGGMCTGTTGGGATGGAGCCCTCAGGCACAAGGTGTTCTAACAACCTTGCCAGCAGATCCGCCTCCTGCTTCCACCAATCGGCGGTCCGGGAGGAAGCCAACCCCAGTCTCTCCACCTCTAAGAGACACACATCCACAGGCAATGCAGTGGAACTCAACCCAGTTCCACCAGGCCTTGTTGGATCCGAGGGTAAGGGCTCTGTATTTTCCTGCTGGTGGCTCCAGTTCAGAGACGCAGAACCCTGCTCCGACTATTGCCTCTCTCACATCATCAATCTTCTCGAAGACTGGGGGCCCTGCTATGAACATGGACAACATCACATCAGGACTCCTAGGACCCCTGCTCGTGTTACAG-------------------------------------------------------------------------------
>AB365448.1.2 Hepatitis B virus Subtype F4 DNA, complete genome, isolate: BOL71
TCATTTTGTGGGTCACCATATTCCTGGGAACAAGAGCTACAGCATGGGAGCACCTCTCTCAACGACAAGAAGGGGCATGGGACAGAATCTCTCTGTGCCCAATCCACTGGGATTCTTTCCAGAACATCAGCTGGATCCTCTTTTCAGAGCAAATTCCAGCAGTCCCGATTGGGACTTCAACAAAAACAAGGACACTTGGCCAATGGCAAACAAGGTAGGAGTGGGAGGTTACGGTCCAGGGTTCACACCCCCACACGGTGGCCTGTTGGGGTGGAGCCCTCAGGCACAAGGTGTTCTAACAACCTTGCCAGCAGATCCGCCTCCTGCTTCCACCAATCGGCGGTCCGGGAGGAAGCCAACCCCAGTCTCTCCACCTCTAAGAGACACACATCCACAGGCAATGCAGTGGAACTCAACCCAGTTCCATCAGGCCTTGTTGGATCCGAGGGTAAGGGCTCTGTATTTTCCTGCTGGTGGCTCCAGTTCAGAGACGCAGAACCCTGCTCCGACTATTGCCTCTCTCACATCATCAATCTTCTCGAAGACTGGGGGCCCTGCTATGAACATGGACAACATCACATCAGGACTCCTAGGACCCCTGCTCGTGTTACAG-------------------------------------------------------------------------------
>AB365450.1.2 Hepatitis B virus Subtype F4 DNA, complete genome, isolate: BOL102
TCATTTTGTGGGTCACCATATTCCTGGGAACAAGAGCTACAGCATGGGAGCACCTCTCTCAACGACAAGAAGGGGCATGGGACAGAATCTCTCTGTGCCCAATCCACTGGGATTCTTTCCAGAACATCAGCTGGATCCTCTTTTCAGAGCAAATTCCAGCAGTCCCGATTGGGACTTCAACAAAAACAAGGACACTTGGCCAATGGCAAACAAGGTAGGAGTGGGAGGTTACGGTCCAGGGTTCACACCCCCACACGGTGGCCTGTTGGGGTGGAGCCCTCAGGCACAAGGTGTTCTAACAACCTTGCCAGCAGATCCGCCTCCTGCTTCCACCAATCGGCGGTCCGGGAGGAAGCCAACCCCAGTCTCTCCACCTCTAAGAGACACACATCCACAGGCAATGCAGTGGAACTCAACCCAGTTCCATCAGGCCTTGTTGGATCCGAGGGTAAGGGCTCTGTATTTTCCTGCTGGTGGCTCCAGTTCAGAGACGCAGAACCCTGCTCCGACTATTGCCTCTCTCACATCATCAATCTTCTCGAAGACTGGGGGCCCTGCTATGAACATGGACAACATCACATCAGGACTCCTAGGACCCCTGCTCGTGTTACAG-------------------------------------------------------------------------------
>AF223965.1.2 Hepatitis B virus Subtype F isolate sa16, complete genome
TCATTTTGTGGGTCACCATATTCCTGGGAACAAGAGCTACAGCATGGGAGCACCTCTCTCAACGACAAGAAGGGGCATGGGACAGAATCTCTCTGTGCCCAATCCACTGGGATTCTTTCCAGAACATCAGCTGGATCCTCTTTTCAGAGCAAATTCCAGCAGTCCCGATTGGGACTTCAACAAAAACAAGGACACTTGGCCAATGGCAAACAAGGTAGGAGTGGGAGGTTACGGTCCAGGGTTCACACCCCCACACGGTGGCCTGTTGGGGTGGAGCCCTCAGGCACAAGGTGTTCTAACAACCTTGCCAGCAGATCCGCCTCCTGCTTCCACCAATCGGCGGTCCGGGAGGAAGCCAACCCCAGTCTCTCCACCTCTAAGAGACACACATCCACAGGCAATGCAGTGGAACTCAACCCAGTTCCACCAGGCCTTGTTGGATCCGAGGGTAAGGGCTCTGTATTTTCCTGCTGGTGGCTCCAGTTCAGAGACGCAGAACCCTGCTCCGACTATTGCCTCTCTCACATCATCAATCTTCTCGAAGACTGGGGGCCCTGCTATGAACATGGACAGCATCACATCAGGACTCCTAGGACCCCTGCTCGTGTTACAG-------------------------------------------------------------------------------
>MG098575.1.2 Hepatitis B virus Subtype F4 isolate NOA_123, complete genome
TCATTTTGTGGGTCACCATATTCCTGGGAACAAGAGCTACAGCATGGGAGCACCTCTCTCAACGACAAGAAGGGGCATGGGACAGAATCTCTCTGTGCCCAATCCACTGGGATTCTTTCCAGAACATCAGCTGGATCCTCTTTTCAGAGCAAATTCCAGCAGTCCCGATTGGGACTTCAACAAAAACAAGGACACTTGGCCAATGGCAAACAAGGTAGGAGTGGGAGGTTACGGTCCAGGGTTCACACCCCCACACGGTGGCCTGTTGGGGTGGAGCCCTCAGGCACAAGGTGTTCTAACAACCTTGCCAGCAGATCCGCCTCCTGCTTCCACCAATCGGCGGTCCGGGAGGAAGCCAACCCCAGTCTCTCCACCTCTAAGAGACACACATCCACAGGCAATGCAGTGGAACTCAACCCAGTTCCACCAGGCCTTGTTGGATCCGAGGGTAAGGGCTCTGTATTTTCCTGCTGGTGGCTCCAGTTCAGAGACGCAGAACCCTGCTCCGACTATTGCCTCTCTCACATCATCAATCTTCTCGAAGACTGGGGGCCCTGCTATGAACATGGACAACATCACATCAGGACTCCTAGGACCCCTGCTCGTGTTACAG-------------------------------------------------------------------------------
>KP995114.1.2 Hepatitis B virus Subgenotype F2 isolate 2369-Chronic, complete genome
TCATTTTGTGGGTCACCATATTCCTGGGAACAAAAGCTACAGCATGGGAGCACCTCTCTCAACGACACGAAGAGGCAGGGGACAAAATCTCTCTGTGCCCAATCCTCTGGGATTCTTTCCGGACCATCAGCTGGATCCGCTATTCAAAGCAAATTCCAGCAGTCCCGACTGGGACTTCAACACGAACAAGGACAGTTGGCCAATGGCAAACAAGGTAGGAGTGGGAGGCTACGGTCCAGGGTTCACACCCCCACACGGTGGCCTGCTGGGGTGGAGCCCTCAAGCACAAGGTGTGTTAACAACCTTGCCAGCAGATCCGCCTCCTGCTTCCACCAATCGGCGGTCCGGGAGAAAGCCAACCCCAGTCTCTCCACCTCTAAGAGACACACATCCACAGGCAATGCAATGGAACTCAAGCAAGTTCCACCAGCATCTGTTGGAACCCGGGGTAAGGGCTCTGTGTCTCCCTGCTGGTGGCTCCAGTTCAGGGACACAGAACCCTGCTCCGACTATTGCCTCTCTCACATCATCAATCTTCTCGAAGACTGGGGGCCCTGCTATGAACATGGACAACATTACATCAGGACTCCTAAGACCCCTGCTCGTGTTACAG-------------------------------------------------------------------------------
>DQ899146.1.2 Hepatitis B virus Subgenotype F isolate Japreira80, complete genome
TCATTTTGTGGGTCACCATATTCCTGGGAACAAGAGCTACAGCATGGGAGCACCTCTCTCAACGACAAGAAGAGGCATGGGACAGAATCTCTCTGTGCCCAATCCTCTGGGATTCTTTCCAGACCATCAGCTGGATCCGCTATTCAAAGCAAATTCCAGCAGTCCCGACTGGGACTTCAACACAAACAAGGACAGTTGGCCAATGGCAAACAAGGTAGGAGTGGGAGGATACGGTCCAGGGTTCACACCCCCACACGGTGGCTTGCTAGGGTGGAGCCCTCAGGCACAAGGTATGTTGTCAACCGTGCCAGCAGATCCGCCTCCTGCTTCCACCAATCGGCGGTCCGGGAGAAAGCCAACCCCAGTCTCTCCACCTCTAAGAGACACTCATCCACAGGCAATGCAGTGGAACTCAACCCAGTTCCACCAGGCTCTGTTGGATCCCAGGGTAAAGGCTCTGTATTTTCCTGCTGGTGGCTCCAGTTCAGGAACACAAAACCCTGCTCCGACTATTGCCTCTCTCACATCATCAATCTACTCGAAGACTGGGGGCCCTGCTATGAACATGGACAACATTACATCAGGACTCCTAGGACCCCTGCTCGTGTTACAG-------------------------------------------------------------------------------
>DQ899147.1.2 Hepatitis B virus Subgenotype F isolate Japreira116, complete genome
TCATTTTGTGGGTCACCATATTCCTGGGAACAAGAGCTACAGCATGGGAGCACCTCTCTCAACGACAAGAAGAGGCATGGGACAGAATCTCTCTGTGCCCAATCCTCTGGGATTCTTTCCAGACCATCAGCTGGATCCGCTATTCAGAGCAAATTCCAGCAGTCCCGACTGGGACTTCAACACAAACAAGGACAGTTGGCCAATGGCAAACAAGGTAGGAGTGGGAGGATACGGTCCAGGGTTCACACCCCCACACGGTGGCCTGCTGGGGTGGAGCCCTCAGGCACAAGGTATGTTAACAACCTTGCCAGCAGATCCGCCTCGTGCTTCCACCAATCGGCGGTCCGGGAGAAAGCCAACCCCAGTCTCTCCACCTGTAAGAGACACTCATCCACAGGCAATGCAGTGGAACTCAACCCAGTTCCACCAGGCTCTGTTGGATCCCAGGGTAAGGGCTCTGTATCTTCCTGCTGGTGGCTCCAGTTCAAGGACACAAAACCCTGCTCCGACTATTGCCTCTCTCACATCATCAATCTACTCGAAGACTGGGGGCCCTGCTATGAACATGGACAACATTACATCAGGACTCCTAGGACCCCTGCTCGTGTTACAG-------------------------------------------------------------------------------
>DQ899144.1.2 Hepatitis B virus Subgenptype F isolate Japreira75, complete genome
TCATTTTGTGGGTCACCATATTCCTGGGAACAAGAGGTACAGCATGGGAGCACCTCTCTCAACGACAAGAAGAGGCATGGGACAGAATCTCTCTGTGCCCAATCCTCTGGGATTCTTTCCAGACCATCAGCTGGATCCGCTATTCAAAGCAAATTCCAGCAGTCCCGACTGGGACTTCAACACAAACAAGGACAGTTGGCCAATGGCAAACAAGGTAGGAGTGGGAGGATACGGTCCAGGGTTCACACCCCCACACGGTGGCCTGCTGGGGTGGAGCCCTCAGGCACAAGGTATGTTAACAACCTTGCCAGCAGATCCGCCTCCTGCTTCCACCAATCGGCGGTCCGGGAGAAAGCCAACCCCAGTCTCTCCACCTGTAAGAGACACTCATCCACAGGCAATGCAGTGGAACTCAACCCAGTTCCACCAGGCTCTGTTGGATCCCAGGGTAAAGGCTCTGTATTTTCCTGCTGGTGGCTCCAGTTCAGGAACACAAAACCCTGCTCCGACTATTGCCTCTCTCACATCATCAATCTACTCGAAGACTGGGGGCCCTGCTATGAACATGGACAACATTACATCAGGACTCCTAGGACCCCTGCTCGTGTTACAG-------------------------------------------------------------------------------
>DQ899145.1.2 Hepatitis B virus Subgenotype F isolate Japreira76, complete genome
TCATTTTGTGGGTCACCATATTCCTGGGAACAAGAGCTACAGCATGGGAGCACCTCTCTCAACGACAAGAAGAGGCATGGGACAGAATCTCTCTGTGCCCAATCCTCTGGGATTCTTTCCAGACCATCAGCTGGATCCGCTATTCAAAGCAAATTCCAGCAGTCCCGACTGGGACTTCAACACAAACAAGGACAGTTGGCCAATGGCAAACAAGGTAGGAGTGGGAGGATACGGTCCAGGGTTCACACCCCCACACGGTGGCCTGCTGGGGTGGAGCCCTCAGGCACAAGGTATGTTAACAACCTTGCCAGCAGATCCGCCTCCTGCTTCCACCAATCGGCGGTCCGGGAGAAAGCCAACCCCAGTCTCTCCACCTCTAAGAGACACTCATCCACAGGCAATGCAGTGGAACTCAACCCAGTTCCACCAGGCTCTGTTGGATCCCAGGGTAAGGGCTCTGTATTTTCCTGCTGGTGGCTCCAGTTCAGGAACACAAAACCCTGCTCCGACTATTGCCTCTCTCACATCATCAATCTACTCGAAGACTGGGGGCCCTGCTATGAACATGGACAACATTACATCAGGACTCCTAGGACCCCTGCTCGTGTTACAG-------------------------------------------------------------------------------
>KP995103.1.2 Hepatitis B virus Subgenotype F2 isolate 78-HCC, complete genome
TCATTCTGTGGGTCACCATATTCCTGGGAACAAGAGCTACAGCATGGGAGCACCTCTCTCAACGACACGAAGAGGCATGGGACAGAATCTCTCTGTGCCCAATCCTCTGGGATTCTTTCCAGACCATCAGCTGGATCCGCTATTCAGAGCAAATTCCAGCAGTCCCGACTGGGACTTCAACACAAACAAGGACAGTTGGCCAATGGCAAACAAGGTAGGAGTGGGAGGCTACGGTCCAGGGTTCACACCCCCACACGGTGGCCTACTGGGGTGGAGCCCTCAAGCACAAGGTATGTTAACAACCCTGCCAGCAGATCCGCCTCCTGCTTCCACCAATCGGCGGTCCGGGAGAAAGCCAACCCCAGTCTCTCCACCTCTAAGAGACACGCATCCACAGGCAATGCAGTGGAACTCAACCCAGTTCCACCAGGCTCTGTTGGATCCCAGGGTAAGGGCTCTGTACCTCCCTGCTGGTGGCTCCAGTTCAGGAACACAAAACCCTGTTCCGAATATTGCCTCTCTCACATCATCAATCTTCTCGAAGACTGGGGGCCCTGCTATGAACATGGACAACATTACATCAGGACTCCTAGGACCCCTGCTCGTGTTACAG-------------------------------------------------------------------------------
>KC494397.1.2 Hepatitis B virus Subgenotype F isolate BR9-SOUTHEAST, complete genome
TCATTTTGTGGGTCACCATATTCCTGGGAACAAGAGCTACAGCATGGGAGCACCTCTCTCAACGACACGAAGAGGCATGGGACAGAATCTCTCTGTGCCCAATCCTCTGGGATTCTTTCCAGACCATCAGCTGGATCCGCTATTCAGAGCAAATTCCAGCAGTCCCGACTGGGACTTCAACACAAACAAGGACAGTTGGCCAATGGCAAACAAGGTAGGAGTGGGAGGCTACGGTCCAGGGTTCACACCCCCACACGGTGGCCTGCTGGGGTGGAGCCCTCAAGCACAAGGTGTGTTAACAACCTTGCCAGCAGATCCGCCTCCTGCTTCCACCAATCGGCGGTCCGGGAGAAAGCCAACCCCAGTCTCTCCACCTCTAAGAGACACACATCCACAGGCAATGCAGTGGAACTCAACCCAGTTCCACCAAGCTCTGTTGGATCCCAGGGTAAGGGCTCTGTACTTCCCTGCTGGTGGCTCCAGTTCAGGGACACAGAACCCTGCTCCGACTATTGCCTCTCTCACATCATCAATCTTCTCGAAGACTGGGGGCCCTGCTATGAACATGGACAACACTTACTCAGGACTCCTAAGACCCCTGCTCGTGTCACAG-------------------------------------------------------------------------------
>KC494396.1.2 Hepatitis B virus Subgenotype F isolate BR10-SOUTHEAST, complete genome
TCATTTTGTGGGTCACCATATTCCTGGGAACAAGAGCTACAGCATGGGAGCACCTCTCTCAACGACACGAAGAGGCATGGGACAGAATCTCTCTGTGCCCAATCCTCTGGGATTCTTTCCAGACCATCAGCTGGATCCGCTATTCAGAGCAAATTCCAGCAGTCCCGACTGGGACTTCAACACAAACAAGGACAGTTGGCCAATGGCAAACAAGGTAGGAGTGGGAGGCTACGGTCCAGGGTTCACACCCCCACACGGTGGCCTGCTGGGGTGGAGCCCTCAAGCACAGGGTGTGTTAACAACCTTGCCAGCAGATCCGCCTCCTGCTTCCACCAATCGGCGGTCCGGGAGAAAGCCAACCCCAGTCTCTCCACCTCTAAGAGACACACATCCACAGGCAATGCAGTGGAACTCAACCCAGTTCCACCAGGCTCTGTTGGATCCCAGGGTATGGGCTCTGTACTTTCCTGCTGGTGGCTCCAGTTCAGGGACACAGAACCCTGCTCCGACTATTGCCTCTCTCACATCATCAATCTTTCCGAAGACTGGGGGCCCTGCTATGAACATGGACAACATTACATCAGGACTCCTAGGACCCCTGCTCGTGTTACAT-------------------------------------------------------------------------------
>KT896494.1.2 Hepatitis B virus Subgenotype F2 complete genome
TCATTTTGTGGGTCACCATATTCCTGGGAACAAGAGCTACAGCATGGGAGCACCTCTCTCAACGACACGAAGAGGCATGGGACAGAATCTYTCTGTGCCCAATCCTCTGGGATTCTTTCCAGACCATCAGCTGGATCCGCTATTCAGAGCAAATTCCAGCAGTCCCGACTGGGACTTCAACACAAACAAGGACAATTGGCCAATGGCAAACAAGGTAGGAGTGGGAGGCTACGGTCCAGGGTTCACACCCCCACACGGTGGCCTGCTGGGGTGGAGCCCTCAAGCACAAGGTGTGTTAACAACCTTGCCAGCAGATCCGCCTCCTGCTTCCACCAATCGGCGGTCCGGGAGAAAGCCAACCCCAGTCTCTCCACCTCTAAGAGACACACATCCACAGGCAATGCAGTGGAACTCAACCCAGTTCCACCAACTTCTGTTGGATCCCAGGGTAAGGGCTCTGTGCTTCCCTGCTGGTGGCTCCAGTTCAGGGACACAGAACCCTGCTCCGACTATTGCCTCTCTCACATCATCAATCTTCTCGACGACTGGGGGCCCTGCTATGAACATGGACAACATTACATCAGGACTCCTAGGACCCCTGCTCGTGTTACAG-------------------------------------------------------------------------------
>KC494399.1.2 Hepatitis B virus Subgenotype F isolate BR7-CENTRAL, complete genome
TCATTTTGTGGGTCACCATATTCCTGGGAACAAGAGCTACAGCATGGGAGCACCTCTCTCAACGACACGAAGAGGCATGGGACAGAATCTCTCTGTGCCCAATCCTCTGGGATTCTTTCCAGACCATCAGCTGGATCCGCTATTCAGAGCAAATTCCAGCAGTCCCGACTGGGACTTCAACACCAACAAGGACAGTTGGCCAATGGCAAACAAGGTAGGAGTGGGAGGCTACGGTCCAGGGTTCACACCCCCACACGGTGGCCTGCTGGGATGGAGCCCTCAAGCACAAGGTGTGTTAACAACCTTGCCAGCAGAACCGCCTCCTGCTTCCACCAATCGGAGGTCCGGGAGAAAGCCAACCCCGGTCTCTCCACCTCTAAGAGACACACATCCACAGGCAATGCAGTGGAACTCAACCCAGTTCCACCAGGCTCTGTTGGATCCCAGGGTAAGGGCTCTGTACTTCCCTGCTGGTGGCTCCAGTTCAGGAACACAGAACCCTGCTCCGACTATTGCCTCTCTCACATCATCAATCTTCTCGAAGACTGGGGGCCCTGCTATGAACATGGACAACATTACATCAGGACTCCTAGGACCCCTGCTCGTGTTACAG-------------------------------------------------------------------------------
>DQ899142.1.2 Hepatitis B virus Subgenotype F isolate Warao152, complete genome
TCATTTTGTGGGTCACCATATTCCTGGGAACAAGAGCTACAGCATGGGAGCACCTCTCTCAACGACACGAAGAGGCATGGGACAGAATCTCTCTGTGCCCAATCCTCTGGGATTCTTTCCAGACCATCAGCTGGATCCGCTATTCAGAGCAAATTCCAGCAGTCCCGACTGGGACTTCAACACAAACAAGGACAGTTGGCCAATGGCAAACAAGGTAGGAGTGGGAGGCTACGGTCCAGGGTTCACACCCCCACACGGTGGCCTGCTGGGGTGGAGCCCTCAAGCACAAGGTGTGCTAACAACCTTGTCAGCAGATCCGCCTCCTGCTTCCACCAATCGGCGGTCCGGGAGAAAGCCAACCCCAGTCTCTCCACCTCTAAGAGACACACATCCACAGGCAATGCAGTGGAACTCAACCCAGTTCCACCAGGCTCTGTTGGATCCCATGGTAAGGGCTCTGTATTTCCCTGCTGGTGGCTCCAGTTCAGGGACACAGAACCCTGCTCCGACTATTGCCTCTCTCACATCATCAATCTCCTCGAAGACTGGGGGCCCTGCTATGAGCATGGACAACATTACATCAGGACTCCTAGGACCCCTGCTCGTGTTACAG-------------------------------------------------------------------------------
>DQ899143.1.2 Hepatitis B virus Subgenotype F isolate Warao189, complete genome
TCATTTTGTGGGTCACCATATTCCTGGGAACAAGAGCTACAGCATGGGAGCACCTCTCTCAACGACACGAAGAGGCATGGGACAGAATCTCTCTGTGCCCAATCCTCTGGGATTCTTTCCAGACCATCAGCTGGATCCGCTATTCAGAGCAAATTCCAGCAGTCCCGACTGGGACTTCAACACAAACAAGGACAGTTGGCCAATGGCAAACAAGGTAGGAGTGGGAGGCTACGGTCCAGGGTTCACACCCCCACACGGTGGCCTGCTGGGGTGGAGCCCTCAAGCACAAGGTGTGCTAACAACCTTGTCAGCAGATCCGCCTCCTGCTTCCACCAATCGGCGGTCCGGGAGAAAGCCAACCCCAGTCTCTCCACCTCTAAGAGACACACATCCACAGGCAATGCAGTGGAACTCAACCCAGTTCCACCAGGCTCTGTTGGATCCCAGGGTAAGGGCTCTGTACTTCCCTGCTGGTGGCTCCAGTTCAGAGACACAGAACCCTGCTCCGACTATTGCCTCTCTCACATCATCAATCTTCTCGAAGACTGGGGGCCCTGCTATGAGCATGGACAACATTACATCAGGACTCCTAGGACCCCTGCTCGTGTTACAG-------------------------------------------------------------------------------
>KP995113.1.2 Hepatitis B virus Subgenotype F2 isolate 2351-Chronic, complete genome
TCATTTTGTGGGTCACCATATTCCTGGGAACAAGAGCTACAGCATGGGAGCACCTCTCTCAACGACACGAAGAGGCATGGGACAGAATCTCTCTGTGCCCAACCCTCTGGGATTCTTTCCAGACCATCAGCTGGATCCGCTATTCAGAACAAATTCCAGCAGTCCCGACTGGGACTTCAACACAAACAAGGACAGTTGGCCAATGGCAAACAAGGTAGGAGTGGGAGGCTACGGTCCAGGGTTCACACCCCCACACGGTGGCCTGCTGGGGTGGAGCCCTCAAGCACAAGGTGTGTTAACAACCTTGCCAGCAGATCCGCCTCCTGCTTCCACCAATCGGCGGTCCGGGAGAAAGCCAACCCCAGTCTCTCCACCTCTAAGAGACACACATCCACAGGCAATGCAGTGGAACTCAACCCAGTTCCACCAGGCTCTGTTGGATCCCAGGGTAAGGGCTCTGTACTTCCCTGCTGGTGGCTCCAGTTCAGGGACACAGAACCCTGCTCCGACTATTGCCTCTCTCACATCATCAATCTTCTCGAAGACTGGGGGCCCTGCTATGAACATGGACAACATTACATCAAAACTCCTAGGACCCCTGCTCGTGTTACAG-------------------------------------------------------------------------------
>KP995099.1.2 Hepatitis B virus Subgenotype F2 isolate 15-HCC, complete genome
TCATTTTGTGGGTCACCATATTCCTGGGAACAAGAGCTACAGCATGGGAGCACCTCTCTCAACGACACGAAGAGGCATGGGACAGAATCTCTCTGTGCCCAATCCTCTGGGATTCTTTCCAGACCATCAGCTGGATCCGCTATTCAGAGCAAATTCCAGCAGTCCCGACTGGGACTTCAACACAAACAAGGACAGTTGGCCAATGGCAAACAAGGTAGGAGTGGGAGGCTACGGTCCAGGGTTCACACCCCCACACGGTGGCCTGCTGGGGTGGAGCCCTCAAGCACAAGGTGTGTTAACAACCTTGCCAGCAGATCCGCCTCCTGCTTCCACCAATCGGCGGTCCGGGAGAAAGCCAACCCCAGTCTCTCCACCTCTAAGAGACACACATCCACAGGCAATACAGTGGAACTCAACCCAGTTCCACCAGGCTCCGGTGGATCCCAGGGTAAGGGCTCTGAACTTCCCTGCTGGTGGCTCCAGTTCAGGGACACAGAACCCTGCTCCGACTATTGCCTCTCTCACATCATCAATCTTCTCGAAGACTGGGGGCCCTGCTATGAACATGGACAACATTACATCAGGACTCCTAGGACCCCTGCTCGTGTTACAG-------------------------------------------------------------------------------
>KP995097.1.2 Hepatitis B virus Subgenotype F2 isolate 5-Chronic, complete genome
TCATTTTGTGGGTCACCATATTCCTGGGAACAAGAGCTACAGCATGGGAGCACCTCTCTCAACGACACGAAGAGGCATGGGACAGAATCTCTCTGTGCCCAATCCTCTGGGATTCTTTCCAGACCATCAGCTGGATCCGCTATTCAGAGCAAATTCCAGCAGTCCCGACTGGGACTTCAACACAAACAAGGACAGTTGGCCAATGGCAAACAAGGTAGGAGTGGGAGGCTACGGTCCAGGGTTCACACCCCCACACGGTGGCCTGCTGGGGTGGAGCCCTCAAGCACAGGGTGTGTTAACAACCTTGCCAGCAGATCCGCCTCCTGCTTCCACCAATCGGCGGTCCGGGAGAAAGCCGACCCCAGTCTCTCCACCTCTAAGAGACACACATCCACAGGCCATGCAGTGGAACTCAACCCAGTTCCACCAGGCTCTGTTGGATCCCAGGGTAAGGGCTCTGTACTTCCCTGCTGGTGGCTCCAGTTCAGGGACACAGAACCCTGCTCCGACTATTGCCTCTCTTACATCATCAATCTTCTCGAAGACTGGGGGCCCTGCTATGAACATGGACAACATTACATCAGGACTCCTAGGACCCCTGCTCGTGTTACAG-------------------------------------------------------------------------------
>KP995115.1.2 Hepatitis B virus Subgenotype F2 isolate 2370-Chronic, complete genome
TCATTTTGTGGGTCACCATATTCCTGGGAACAAGAGCTACAGCATGGGAGCACCTCACTCAACGAGACGAAGAGGCATGGGACAGAATCTCTCTGTGCCCAATCCTCTGGGATTCTTTCCAGACCATCAGCTGGATCCGCTATTCAGAGCAAATTCCAGCAGTCCCGACTGGGACTTCAACACAAACAAGGACAGTTGGCCAATGGCAAACAAGGTAGGAGTGGGAGGCTACGGTCCAGGGTTCACACCCCCACACGGTGGCCTGCTGGGGTGGAGCCCTCAAGCACAAGGTGTGTTAACAACCTTGCCAGCAAATCCGCCTCCTGCTTCCACCAATCGGCGGTCCGGGAGAAAGCCAACCCCAGTCTCTCCACCTCTAAGAGACACACATCCACAGGCGATGCAGTGGAACTCAACCCAGTTCCACCAGGCTCTGTTGGATCCCAGGGTAAGGGCTCTGTATTTCCCTGCTGGTGGCTCCAGTTCAGGGACACAGAACCCTGCTCCGACTATTGCCTCTCTCACATCATCAATCTTCTCGAAGACTGGGGGCCCTGCTATGAACATGGACAACATTACATCAGGACTCCTAGGACCCCTGCTCGTGTTACAG-------------------------------------------------------------------------------
>KP995107.1.2 Hepatitis B virus Subgenotype F2 isolate 201-HCC, complete genome
TCATTTTGTGGGTCACCATATTCCTGGGAACAAGAGCTACAGCATGGGAGCACCTCTCTCAACGACACGAAGAGGCATGGGACAGAATCTCTCTGTGCCCAATCCTCTGGGATTCTTTCCAGACCATCAGCTGGATCCGCTATTCAGAGCAAATTCCAGCAGTCCCGACTGGGACTTCAACACAAACAAGGACAGTTGGCCAATGGCAAACAAGGTAGGAGTGGGAGCCTACGGTCCAGGGTTCACACCCCCACACGGTGGCCTGCTGGGGTGGAGCCCTCAAGCACAAGGTGTGTTAACAACCTTGCCAGCAGATCCGCCTCCTGCTTCCACCAATCGGCGGTCCGGGAGAAAGCCAACCCCAGTCTCTCCACCTCTAAGAGACACACATCCACAGGCAATGCAGTGGAACTCAACCCAGTTCCACCAGGCTCTGTTGGATCCCAGGGTAAGGGCTCTGTACTTCCCTGCTGGTGGCTCCAGTTCAGGGACACAGAACCCTGCTCCGACTATTGCCTCTCTCACATCATCAATCTTCTCGAAGACTGGGGGCCCTGCTATGAACATGGACAACACCACATCAGGACTCCTAGGACCCCTGCTCGTGTTACAG-------------------------------------------------------------------------------
>KP995110.1.2 Hepatitis B virus Subgenptype F2 isolate 231-HCC, complete genome
TCATTTTGTGGGTCACCATATACCTGGGAACAAGAGCTACAGCATGGGAGCACCTCTCTCAACGACACGAAGAGGCATGGGACAGAATCTCTCTGTGCCCAATCCTCTGGGATTCTTTCCAGACCATCAGCTGGATCCGCTATTCAAAGCAAATTCCAGCAGTCCCGACTGGGACTTCAACACAAACAAGGACAGTTGGCCAATGGCAAACAAGGTAGGAGTGGGAGGCTACGGTCCAGGGTTCACACCCCCACACGGTGGCCTGCTGGGGTGGAGCCCTCAAGCACAAGGTGTGTTAACAACCTTGCCAGCAGATCCGCCTCCTGCTTCCACCAATCGGCGGTCCGGGAGAAAGCCAACCCCAGTCTCTCCACCTCTAAGAGACACACATCCACAGGCAATGCAGTGGAACTCAACCCAGTTCCACCAGGCTCTGTTGGATCCCAGGGTGAGGGCTCTGTACTTCCCTGCTGGTGGCTCCAGTTCAGGGACACAAAACCCTGCTCCGACTATTGCCTCTCTCACATCATCAATCTTCTCGAAGACTGGGGGCCCTGCTATGAACATGGACAACATTACATCAGGACTCCTAGGACCCCTGCTCGTGTTACAG-------------------------------------------------------------------------------
>KP995121.1.2 Hepatitis B virus Subgenotype F2 isolate 2585-Chronic, complete genome
TCATTTTGTGGGTCACCATATTCCTGGGAACAAGAGCTACAGCATGGGAGCACCTCTCTCAACGACACGAAGAGGCATGGGACAGAATCTCTCTGTGCCCAATCCTCTGGGATTCCTTCCAGACCATCAGCTGGATCCGCTATTCAGAGCAAATTCCAGCAGTCCCGACTGGGACTTCAACACAAACAAGGACAGTTGGCCAATGGCAAACAAGGTAGGAGTGGGAGGCTACGGTCCAGGGTTCACACCCCCACATGGTGGCCTGCTGGGGTGGAGCCCTCAAGCACAAGGTGTGTTAACAACCTTGCCAGCAGATCCGCCTCCTGCTTCCACCAATCGGCGGTCCGGGAGAAAGCCAACCCCAGTCTCTCCACCTCTAAGAGACACACATCCACAGGCAATGCAGTGGAACTCAACCCAGTTCCACCAGACTCTGTTGGATCCCAGGGTAAGGGCTCTGTACTTCCCTGCTGGTGGCTCCAGTTCAGGGACACAGAACCCTGCTCCGACTATTGCCTCTCTCACATCATCAATCTTCTCGAAGACTGGGGGCCCTGCTATGAACATGGACAACATTACATCAGGACTCCTAGGACCCCTGCTCGTGTTACAG-------------------------------------------------------------------------------
>KP995104.1.2 Hepatitis B virus Subgenotype F2 isolate 81-Cirrhosis, complete genome
TCATTTTGTGGGTCACCATATTCCTGGGAACAAGAGCTACAGCATGGGAGCACCTCTCTCAACGACACGAAGAGGCATGGGACAGAATCTCTCTGTGCCCAATCCTCTGGGATTCTTTCCAGACCATCAGCTGGATCCGCTATTCAGAGCAAATTCCAGCAGTCCCGACTGGGACTTCAACACAAACAAGGACAGTTGGCCAATGGCAAACAAGGTAGGAGTGGGAGGCTACGGTCCAGGGTTCACACCCCCACACGGTGGCCTGCTGGGGTGGAGCCCTCAAGCACAAGGTGTGTTAACAACCTTGCCAGCAGATCCGCCTCCTGCTTCCACCAATCGGCGGTCCGGGAGAAAGCCAACCCCAGTCTCTCCACCTCTAAGAGACACACATCCACAGGCAATGCAGTGGAACTCAACCCAGTTCCACCAGGCTCTGTTGGATCCCAGGGTAAGGGCTCTGTACCTCCCTGCTGGTGGCTCCAGTTCAGGGACACAAAACCCTGCTCCGACTATTGCCTCTCTCACATCATCAATCTTCTCGAAGACTGGGGGCCCTGCTATGAACATGGACAACATTACATCAGGACTCCTAGGACCCCTGCTCGTGTTACAG-------------------------------------------------------------------------------
>KC494394.1.2 Hepatitis B virus Subgenotype F isolate BR12-NORTH, complete genome
TCATTTTGTGGGTCACCATATTCCTGGGAACAAGAGCTACAGCATGGGAGCACCTCTCTCAACGACACGAAGAGGCATGGGACAGAATCTCTCTGTGCCCAATCCTCTGGGATTCTTTCCAGACCATCAGCTGGATCCGCTATTCAGAGCAAATTCCAGCAGTCCCGACTGGGACTTCAACACAAACAAGGACAGTTGGCCAATGGCAAACAAGGTAGGAGTGGGAGGCTACGGTCCAGGGTTCACACCCCCACACGGTGGCCTGCTGGGGTGGAGCCCTCAAGCACAAGGTGTGTTAACAACCTTGCCAGCAGATCCGCCTCCTGCTTCCACCAATCGGCGGTCCGGGAGAAAGCCAACCCCAGTCTCTCCACCTCTAAGAGACACACATCCACAGGCAATGCAGTGGAACTCAACCCAGTTCCACCAAGCTCTGTTGGATCCCAGGGTAAGGGCTCTGTACTTCCCTGCTGGTGGCTCCAGTTCAGGGACACAGAACCCTGCTCCGACTATTGCCTCTCTCACATCATCAATCTTCTCGAAGACTGGGGGCCCTGCTATGAACATGGACAACATTACATCAGGACTCCTAGGACCCCTGCTCGTGTTACAG-------------------------------------------------------------------------------
>KC494395.1.2 Hepatitis B virus Subgenotype F isolate BR11-SOUTHEAST, complete genome
TCATTTTGTGGGTCACCATATTCCTGGGAACAAGAGCTACAGCATGGGAGCACCTCTCTCAACGACACGAAGAGGCATGGGACAGAATCTCTCTGTGCCCAATCCTCTGGGATTCTTTCCAGACCATCAGCTGGATCCGCTATTCAGAGCAAATTCCAGCAGTCCCGACTGGGACTTCAACACAAACAAGGACAGTTGGCCAATGGCAAACAAGGTAGGAGTGGGAGGCTACGGTCCAGGGTTCACACCCCCACACGGTGGCCTGCTGGGGTGGAGCCCTCAAGCACAAGGTGTGTTAACAACCTTGCCAGCAGATCCGCCTCCTGCTTCCACCAATCGGCGGTCCGGGAGAAAGCCAACCCCAGTCTCTCCACCTCTAAGAGACACACATCCACAGGCAATGCAGTGGAACTCAACCCAGTTCCACCAAGCTCTGTTGGATCCCAGGGTAAGGGCTCTGTACTTCCCTGCTGGTGGCTCCAGTTCAGGGACACAGAACCCTGCTCCGACTATTGCCTCTCTCACATCATCAATCTTCTCGAAGACTGGGGGCCCTGCTATGAACATGGACAACATTACATCAGGACTCCTAGGACCCCTGCTCGTGTTACAG-------------------------------------------------------------------------------
>KC494405.1.2 Hepatitis B virus Subgenotype F isolate BR1-NORTHEAST, complete genome
TCATTTTGTGGGTCACCATATTCCTGGGAACAAGAGCTACAGCATGGGAGCACCTCTCTCAACGACACGAAGAGGCATGGGACAGAATCTCTCTGTGCCCAATCCTCTGGGATTCTTTCCAGACCATCAGCTGGATCCGCTATTCAGAGCAAATTCCAGCAGTCCCGACTGGGACTTCAACACAAACAAGGACAGTTGGCCAATGGCAAACAAGGTAGGAGTGGGAGGCTACGGTCCAGGGTTCACACCCCCACACGGTGGCCTGCTGGGGTGGAGCCCTCAAGCACAAGGTGTGTTAACAACCTTGCCAGCAGATCCGCCTCCTGCTTCCACCAATCGGCGGTCCGGGAGAAAGCCAACCCCAGTCTCTCCACCTCTAAGAGACACACATCCACAGGCAATGCAGTGGAACTCAACCCAGTTCCACCAAGCTCTGTTGGATCCCAGGGTAAGGGCTCTGTACTTCCCTGCTGGTGGCTCCAGTTCAGGGACACAGAACCCTGCTCCGACTATTGCCTCTCTCACATCATCAATCTTCTCGAAGACTGGGGGCCCTGCTATGAACATGGACAACATTACATCAGGACTCCTAGGACCCCTGCTCGTGTTACAG-------------------------------------------------------------------------------
>KC494403.1.2 Hepatitis B virus Subgenotype isolate F BR3-NORTHEAST, complete genome
TCATTTTGTGGGTCACCATATTCCTGGGAACAAGAGCTACAGCATGGGAGCACCTCTCTCAACGACACGAAGAGGCATGGGACAGAATCTCTCTGTGCCCAATCCTCTGGGATTCTTTCCAGACCATCAGCTGGATCCGCTATTCAGAGCAAATTCCAGCAGTCCCGATTGGGACTTCAACACAAACAAGGACAGTTGGCCAATGGCAAACAAGGTAGGAGTGGGAGGCTACGGTCCAGGGTTCACACCCCCACACGGTGGCCTGCTGGGGTGGAGCCCTCAAGCACAAGGTGTGTTAACAACCTTGCCAGCAGATCCGCCTCCTGCTTCCACCAATCGGCGGTCCGGGAGAAAGCCAACCCCAGTCTCTCCACCTCTAAGAGACACACATCCACAGGCAATGCAGTGGAACTCAACCCAGTTCCACCAAGCTCTGTTGGATCCCAGGGTAAGGGCTCTGTACTTCCCTGCTGGTGGCTCCAGTTCAGGGACACAGAACCCTGCTCCGACTATTGCCTCTCTCACATCATCAATCTTCTCGAAGACTGGGGGCCCTGCTATGAACATGGACAACATTACATCAGGACTCCTAGGACCCCTGCTCGTGTTACAG-------------------------------------------------------------------------------
>AY311369.1.2 Hepatitis B virus N/A isolate BD4139, complete genome
TCATTTTGTGGGTCACCATATACCTGGGAACAAGAGCTACAGCATGGGAGCACCTCTCTCAACGACACGAAGAGGCATGGGACAGAATCTCTCTGTGCCCAATCCTCTGGGATTCTTTCCAGACCATCAGCTGGATCCGCTATTCAGAGCAAATTCCAGCAGTCCCGACTGGGACTTCAACACAAACAAGGACAGTTGGCCAATGGCAAACAAGGTAGGAGTGGGAGGCTACGGTCCAGGGTTCACACCCCCACACGGTGGCCTGCTGGGGTGGAGCCCTCAAGCACAAGGTGTGTTAACAACCTTGCCAGCAGATCCGCCTCCTGCTTCCACCAATCGGCGGTCCGGGAGAAAGCCAACCCCAGTCTCTCCACCTCTAAGAGACACACATCCACAGGCAATGCAGTGGAACTCAACCCAGTTCCACCAGGCTCTGTTGGATCCCAGGGTAAGGGCTCTGTACTTCCCTGCTGGTGGCTCCAGTTCAGGGACACAGAACCCTGCTCCGACTATTGCCTCTCTCACATCATCAATCTTCTCGAAGACTGGGGGCCCTGCTATGAACATGGACAACATTACATCAGGACTCCTAGGACCCCTGCTCGTGTTACAG-------------------------------------------------------------------------------
>KC494401.1.2 Hepatitis B virus Subgenotype F isolate BR5-SOUTHEAST, complete genome
TCATTTTGTGGGTCACCATATTCCTGGGAACAAGAGCTACAGCATGGGAGCACCTCTCTCAACGACACGAAGAGGCATGGGACAGAATCTCTCTGTGCCCAATCCTCTGGGATTCTTTCCAGACCATCAGCTGGATCCGCTATTCAGAGCAAATTCCAGCAGTCCCGACTGGGACTTCAACACAAACAAGGACAGTTGGCCAATGGCAAACAAGGTAGGAGTGGGAGGCTACGGTCCAGGGTTCACACCCCCACACGGTGGCCTGCTGGGGTGGAGCCCTCAAGCACAAGGTGTGTTAACAACCTTGCCAGCAGATCCGCCTCCTGCTTCCACCAATCGGCGGTCCGGGAGAAAGCCAACCCCAGTCTCTCCACCTCTAAGAGACACACATCCACAGGCGATGCAGTGGAACTCAACCCAGTTCCACCAGGCTCTGTTGGATCCCAGGGTAAGGGCTCTGTACTTCCCTGCTGGTGGCTCCAGTTCAGGGACACAGAACCCTGCTCCGACTATTGCCTCTCTCACATCATCAATCTTCTCGAAGACTGGGGGCCCTGCTATGAACATGGACAACATTACATCAGGACTCCTAGGACCCCTGCTCGTGTTACAG-------------------------------------------------------------------------------
>KC494402.1.2 Hepatitis B virus Subgenotype F isolate BR4-NORTHEAST, complete genome
TCATTTTGTGGGTCACCATATTCCTGGGAACAAGAGCTACAGCATGGGAGCACCTCTCTCAACGACACGAAGAGGCATGGGACAGAATCTCTCTGTGCCCAATCCTCTGGGATTCTTTCCAGACCATCAGCTGGATCCGCTATTCAGAGCAAATTCCAGCAGTCCCGACTGGGACTTCAACACAAACAAGGACAGTTGGCCAATGGCAAACAAGGTAGGAGTGGGAGGCTACGGTCCAGGGTTCACACCCCCACACGGTGGCCTGCTGGGGTGGAGCCCTCAAGCACAAGGTGTGTTAACAACCTTGCCAGCAGATCCGCCTCCTGCTTCCACCAATCGGCGGTCCGGGAGAAAGCCAACCCCAGTCTCTCCACCTCTAAGAGACACACATCCACAGGCGATGCAGTGGAACTCAACCCAGTTCCACCAGGCTCTGTTGGATCCCAGGGTAAGGGCTCTGTACTTCCCTGCTGGTGGCTCCAGTTCAGGGACACAGAACCCTGCTCCGACTATTGCCTCTCTCACATCATCAATCTTCTCGAAGACTGGGGGCCCTGCTATGAACATGGACAACATTACATCAGGACTCCTAGGACCCCTGCTCGTGTTACAG-------------------------------------------------------------------------------
>KJ843191.1.2 Hepatitis B virus Subtype F2a isolate Ag30, complete genome
TCATTTTGTGGGTCACCATATTCCTGGGAACAAGAGCTACAGCATGGGAGCACCTCTCTCAACGACACGAAGAGGCATGGGACAGAATCTCTCTGTGCCCAATCCTCTGGGATTCTTTCCAGACCATCAGCTGGATCCGCTATTCAGAGCAAATTCCAGCAGTCCCGACTGGGACTTCAACACAAACAAGGACAGTTGGCCAATGGCAAACAAGGTAGGAGTGGGAGGCTACGGTCCAGGGTTCACACCCCCACACGGTGGCCTGCTGGGGTGGAGCCCCCAAGCACAAGGTGTGTTAACAACCTTGCCAGCAGATCCGCCTCCTGCTTCCACCAATCGGCGGTCCGGGAGAAAGCCAACCCCAGTCTCTCCACCTCTAAGAGACACACATCCACAGGCAATGCAGTGGAACTCAACCCAGTTCCACCAGGCTCTGTTGGATCCCAGGGTAAGGGCTCTGTACTTCCCTGCTGGTGGCTCCAGTTCAGGGACACAGAACCCTGCTCCGACTATTGCCTCTCTCACATCATCAATCTTCTCGAAGACTGGGGGCCCTGCTATGAACATGGACAACATTACATCAGGACTCCTAGGACCCCTGCTCGTGTTACAG-------------------------------------------------------------------------------
>KP995120.1.2 Hepatitis B virus Subgenptype F2 isolate 2579-Chronic, complete genome
TCATTTTGTGGGTCACCATATTCCTGGGAACAAGAGCTACAGCATGGGAGCACCTCTCTCAACGACACGAAGAGGCATGGGACAGAATCTCTCTGTGCCCAATCCTCTGGGATTCTTTCCAGACCATCAGCTGGATCCGCTATTCAGAGCAAATTCCAGCAGTCCCGACTGGGACTTCAACACAAACAAGGACAGTTGGCCAATGGCAAACAAGGTAGGAGTGGGAGGCTACGGTCCAGGGTTCACACCCCCACACGGTGGCCTGCTGGGGTGGAGCCCTCAAGCACAAGGTGTGTTAACAACCTTGCCAGCAGATCCGCCTCCTGCTTCCACCAATCGGCGGTCCGGGAGAAAGCCAACCCCAGTCTCTCCACCTCTAAGAGACACACATCCACAGGCAATGCAGTGGAACTCAACCCAGTTCCACCAGGCTCTGTTGGATCCCAGGGTAAGGGCTCTGTACTTCCCTGCTGGTGGCTCCAGTTCAGGGACACAGAACCCTGCTCCGACTATTGCCTCTCTCACATCATCAATCTTCTCGAAGACTGGGGGCCCTGCTATGAACATGGACAACATTACATCAGGACTCCTAGGACCCCTGCTCGTGTTACAG-------------------------------------------------------------------------------
>KX264497.1.2 Hepatitis B virus Subgenotype F2 isolate F2-ame, complete genome
TCATTTTGTGGGTCACCATATTCCTGGGAACAAGAGCTACAGCATGGGAGCACCTCTCTCAACGACACGAAGAGGCATGGGACAGAATCTCTCTGTGCCCAATCCTCTGGGATTCTTTCCAGACCATCAGCTGGATCCGCTATTCAGAGCAAATTCCAGCAGTCCCGACTGGGACTTCAACACAAACAAGGACAGTTGGCCAATGGCAAACAAGGTAGGAGTGGGAGGCTACGGTCCAGGGTTCACACCCCCACACGGTGGCCTGCTGGGGTGGAGCCCTCAAGCACAAGGTGTGTTAACAACCTTGCCAGCAGATCCGCCTCCTGCTTCCACCAATCGGCGGTCCGGGAGAAAGCCAACCCCAGTCTCTCCACCTCTAAGAGACACACATCCACAGGCAATGCAGTGGAACTCAACCCAGTTCCACCAGGCTCTGTTGGATCCCAGGGTAAGGGCTCTGTACTTCCCTGCTGGTGGCTCCAGTTCAGGGACACAGAACCCTGCTCCGACTATTGCCTCTCTCACATCATCAATCTTCTCGAAGACTGGGGGCCCTGCTATGAACATGGACAACATTACATCAGGACTCCTAGGACCCCTGCTCGTGTTACAG-------------------------------------------------------------------------------
>RIME1758 A new nucleotide sequence entered manually
-------------------------------------------------------------------AGAAGGGGCATGGGACTGAATCTTTCTGTGCCCAATCCTCTGGGCTTCTTGCCAGACCATCAGCTGGATCCGTTATTCAGGGCAAATTCCAGCAGTCCCGACTGGGACTTCAACACAAACAAGGACAGTTGGCCAACAGCAAACAAGGTAGGAGTGGGAGGCTACGGTCCAGGGTTCACACCCCCACACGGTGGCCTGTTGGGGTGGAGCCCTCAGGCACAGGGTGTTTTGACAACCTTGCCAGCAGATCCACCTCCTGCTTCCACCAATCGGAGGACCGGGAGAAAGCCAACCCCAGTCTCTCCACCTCTAAGAGACACACATCCACAGGCCATTCGGTGGAACTCACCCCAGTTCCACCAAGCTCTGTTAAATCCGAGGGTA-------------------------------------------------------------------------------------------------------------------------------------------------------------------------------------------------------------------------------------------------
>RV1600 A new nucleotide sequence entered manually
-------------------------------------------ATGGGAGCACCTCTCTCAACGACAAGAAGGGGCATGGGACTGAATCTTTCTGTGCCCAATCCTCTGGGCTTCTTGCCAGACCATCAGCTGGATCCGTTATTCAGGGCAAATTCCAGCAGTCCCGACTGGGACTTCAACACAAACAAGGACAGTTGGCCAACAGCAAACAAGGTAGGAGTGGGAGGCTACGGTCCAGGGTTCACACCCCCACACGGTGGCCTGTTGGGGTGGAGCCCTCAGGCACAGGGTGTTTTGACAACCTTGCCAGCAGATCCACCTCCTGCTTCCACCAATCGGAGGACCGGGAGAAAGCCAACCCCAGTCTCTCCACCTCTAAGAGACACACATCCACAGGCCATTCGGTGGAACTCAACCCAGTTCCACCAGGCTCTGTTAGATCCGAGGGTAAGGGCTCTGTATTTTCCTGCTGGTGGCTCCAGTTCAGGGACACCGAACGCTGCTCCGACAATAGCCTCTCTCATATAATCAATCTACTCGAGGACTGGGGGCCCTGACATGAACAT-----------------------------------------------------------------------------------------------------------------------------
>DQ899150.1.2 Hepatitis B virus Subgenotype F isolate Colombia8, complete genome
TCATTTTGTGGGTCACCATATTCCTGGGAACAAGAGCTACAGCATGGGAGCACCTCTCTCAACGACAAGAAGGGGCATGGGACTGAATCTTTCTGTGCCCAATCCTCTGGGCTTCTTTCCAGACCATCAGGTGGATCCGATATTCAGAGCAAATTCCAGCAGTTCCGAGTGGGACTTCAACACAAACAAGGACAGTTGGCCAATGGCAAACAAGGTAGGAGTGGGAGGCTACGGTCCAGGGTTCACACCCCCACACGGTGGCCTGATGGGGTGGAGCCCTCAGGCACAGGGTGTTTTAACAACCTTGCCAGCAGATCCGCCTCCTGCTTCCACCAATCGGCGGACCGGGAGAAAGCCAACCCCAGTCTCTCCACCTCTAAGAGACACACATCCCCAGGCCGTGCAGTGGAACTCAACCCAGTTCCACCAGGCTCTGTTAGATCCGAGGGTAAGGGCTCTGTATTTTCCTGCTGGTGGCTCCAGTTCAGGGACACAGAACCCTGCTCCGACTATTGCCTCTCTCACATCATCAATCTTCTCGAAGACTGGGGGCCCTGCAATGAACATGGAGAACATCACATCAGGACTCCTAGGACCCCTGCTCGTGTTACAG-------------------------------------------------------------------------------
>KP995105.1.2 Hepatitis B virus Subgenotype F3 isolate 134-Cirrhosis, complete genome
TCATTTTGTGGGTCACCATATTCCTGGGAACAAGAGCTACAGCATGGGAGCACCTCTCTCAACGACGAGAAGGGGCATGGGACTGAATCTTTCTGTGCCCAATCCTCTGGGCTTCTTACCAGACCATCAGCTGGATCCGCTATTCAGAGCAAATTCCAGCAGTCCCGACTGGGACTTCAACACAAACAAGGACAGTTGGCCAATGGCAAACAAGGTAGGAGTGGGAGGCTACGGCCCAGGGTTCACACCCCCACACGGTGGCCTGCTGGGGTGGAGCCCTCAGGCACAGGGTGTTTTAACAACCTTGCCAACAGATCCGCCTCCTGCTTCCACCAATCGGCGGTCCGAGAGAAAGCCAACCCCAGTCTCTCCACCTCTAAGAGACACACATCCACAGGCAATACAGTGGAACTCAACCCAGTTCCACCAGGCTCTGTTAGATCCGAGGGTAAGGGCTCTGTATCTTCCTGCTGGTGGCTCCAGTTCAGGGACACAGAACCCTGCTCCGACTATTGCCTCTCTCACATCATCAATCTTCTCGAAGACTGGGGGCCCTGCAATGAACATGGAGAACATCACATCAGGACTCCTAGGACCCCTGCTCGTGTTACAG-------------------------------------------------------------------------------
>DQ899149.1.2 Hepatitis B virus Subgenotype F isolate Piaroa3019, complete genome
TCATTTTGTGGGTCACCATATTCCTGGGAACAAGAGCTACAGCATGGGAGCACCTCTCTCAACCACAAGAAGGGGCATGGGACTGAATCTTTCTGTGCCCAATCCTCTGGGCTTCTTGCCAGACCATCAGCTGGATCCGGTATTCAGAGCAAATTCCAGCAGTCCCGATTGGGACTTCAACACAAACAAGGACAGTTGGCCAATGGCAAACAAGGTAGGAGTGGGAGGCTACGGTCCAGGGTTCACACCCCCACACGGTGGCCTGGTGGGGTGGAGCCCTCAGGCACAAGGTGTTCTAACTACCTTGCCAGCAGATCCGCCTCCTGCTTCCACCAATCGGCGGTCCGGGAGAAAGCCAACCCCAGTCTCTCCACCTCTAAGAGACACACATCCACAGGCCATGCAGTGGAACTCAACTCAGTTCCACCAGGCTCTGTTGGATCCGAGGGTAAGGGCTCTGTATTTTCCTGCTGGTGGCTCCAGTTCAGGGACACAGAACCCTGTTCCGACTATTGCCTCTCTCACATCATCAATCTTCTCGAAGACTGGGGGCCCTGCCATGAACATGGAGAACATCACATCAGGACTCCTAGGACCCCTGCTCGTGTTACAG-------------------------------------------------------------------------------
>KP995101.1.2 Hepatitis B virus Subgenotype F3 isolate 63-Chronic, complete genome
TCATTTTGTGGGTCACCATATTCCTGGGAACAAGAGCTACAGCATGGGAGCACCTCTCTCAACGACAAGAAGGGGCATGGGACTGAATCTTTCTGTGCCCAATCCTCTGGGCTTCTTGCCAGACCATCAGCTGGATCCGCTATTCAGAGCAAATTCCAGCAGTCCCGACTGGGACTTCAACACAAACAAGGACAGTTGGCCAATGGCAAACAAGGTAGGAGTGGGAGGCTACGGTCCAGGGTTCACACCCCCACACGGTGGCCTGCTGGGGTGGAGCCCTCAGGCACAGGGTGTTTTAACAACCTTGCCAGCAGATCCGCCTCCTGCTTCCACCAATCGGCGGTCCGGGAGAAAGCCAACCCCAATCTCTCCACCTCTAAGAGACACCCATCCACAGGCCATGCAGTGGAACTCAACCCAGTTCCACCAGGCTCTGTTAGATCCGAGGGTAAGGGCTCTGTATTTTCCTGCTGGTGGCTCCAGTCCAGGAACACAAAACCCTGTTCCGACTATTGCCTCTCTCACATCATCAATCTTCTCGAAGACTGGGGGCCCTGCCATGAACATGGAGAACATCACATCAGGACTCCTAGGACCCCTGCTCGTGTTACAG-------------------------------------------------------------------------------
>KP995109.1.2 Hepatitis B virus Subgenotype F3 isolate 209-Cirrhosis, complete genome
TCATTTTGTGGGTCACCATATTCCTGGGAACAAGAGCTACAGCATGGGAGCACCTCTCTCAACGACAAGAAGGGGCATGGGACTGAATCTTTCCGTGCCCAATCCCCTGGGCTTCTTGCCAGACCATCAGCTGGATCCGCTATTCAGAGCAAATTCCAGCAGTCCCGACTGGGACTTCAACACAAACAAGGACAGTTGGCCAATGGCAAACAAGGTAGGAGTGGGAGGCTACGGTCCAGGGTTCACACCCCCACACGGTGGCCTGCTGGGGTGGAGCCCTCAGGCACAGGGGGTTTTAACAACCTTGCCAGCAGATCCGCCTCCTGCTTCCACCAATCGGCGGTCCGGGAGAAAGCCAACCCCAGTCTCTCCACCTCTAAGAGACACACATCCACAGGCCATGCAATGGAATTCAACTCAGTTCCACCAGGCTCTGTTGGATCCGAGGGTAAGGGCTCTGTCTTTTCCTGCTGGTGGCTCCAGTTCAGGGACACAGAACCCTGCTCCGACTATTGCCTCTCTCACATCATCAATCTTCTCGAAGACTGGGGGCCCTGCCATGAACATGGAGAACATCACATCAGGACTCCTAGGACCCCTGCTCGTGTTACAG-------------------------------------------------------------------------------
>MG098584.1.2 Hepatitis B virus Subtype F6 isolate D42, complete genome
TCATTTTGTGGGTCACCATATTCCTGGGAASAAGAGCTACAGCATGGGAGCACCTCTATCAACGACGAGAAGGGGCATGGGACAGAATCTCTCTGTACCCAATCCCCTGGGATTCTTTCCAGACCATCAGCTGGATCCTCTATTCAGAGCAAATTCCAGCAGTCCCGACTGGGACTTCAACAAAAACAAGGACAATTGGCCAATGGCAAACAAGGTAGGAGTGGGGGGCTACGGTCCAGGGTTCACACCCCCACACGGTGGCTTGCTGGGGTGGAGCCCTCAGGCACAGGGTGTTCTAACAACCTTGCCAGCAAATCCGCCTCCTGCTTCCACCAATCGGCGGTCCGGGAGGAAGCCAACCCCAGTCTCTCCACCTCTAAGAGACACACATCCACAGGCCATGCAGTGGAACTCAACCCAGTTCCACCAGGCCCTGTTAGACCCAAGGGTAAGGGCTCTGTATTTTCCTGCTGGTGGCTCCAGTTCAGAGACGCAGAACCCTGCTCCGACTATTGCCTCTCTCACATCATCAATCTTCTCGAAGACTGGGGGCCCTGCTATGAACATGGACAACATCACATCAGGACTCCTAGGACCCCTGCTCGTATTACAG-------------------------------------------------------------------------------
>AC1719 A new nucleotide sequence entered manually
-----------------------------------------------------------------------------------------------------------------------------------------------------------------------------------------------------GGCCAATGGCAAACAAGGTAGGAGTGGGAGGCTACGGTCCAGGGTTCACACCCCCACACGGTGGCTTGCTGGGGTGGAGCCCTCAGGCACAGGGTGTTCTAACAACCTTGCCAGCAAATCCGCCTCCTGCTTCCACCAATCGGCGGTCCGGGAGAAAGCCAACCCCAGTCTCTCCACCTCTAAGAGACACACATCCACAGGCCATGCAGTGGAACTCAACCCAGTTCCACCAGG---------------------------------------------------------------------------------------------------------------------------------------------------------------------------------------------------------------------------------------------------------------------
>AB036913.1.2 Hepatitis B virus Subgenotype F isolate:VNZ8346
TCATTTTGTGGGTCACCATATTCCTGGGAACAAGAGCTACAGCATGGGAGCACCTCTCTCAACGACAAGAAGGGGCATGGGACTGAATCTTTCTGTGCCCAATCCTCTGGGCTTCCTGCCAGACCATCAGCTGGATCCGCTATTCAGGGCAAATTCCAGCAGTCCCGACTGGGACTTCAACACAAACAAGGACAGTTGGCCAATGGCAAACAAGGTAGGAGTGGGAGGCTACGGCCCAGGGTTTACACCCCCACACGGTGGCCTGCTGGGGTGGAGCCCTCAGGCACAGGGTGTTTTAACAACCTTGCCAGCAGATCCGCCTCCTGCTTCCACCAATCGGCGGTCCGGGAGAAAGCCAACCCCAGTCTCTCCACCTCTAAGAGACACACATCCACAGGCCATGCAGTGGAACTCAACCCAGTTCCACCAGGCTCTGTTAGATCCGAGGGTAAGGGCTCTGTATTTTCCTGCTGGTGGCTCCAGTTCAGGGACACAGAACCCTGTTCCGACTATTGCCTCTCTCACATCATCAATCTTCTCGAAGACTGGGGGCCCTGCTATGAACATGGAGAACATCACATCAGGACTCCYAGGACCCCTGCTCGTGTTACAG-------------------------------------------------------------------------------
>AB036915.1.2 Hepatitis B virus Subgenotype F isolate:VNZ8351
TCATTTTGTGGGTCACCATATTCCTGGGAACAAGAGCTACAGCATGGGAGCACCTCTCTCAACGACAAGAAGGGGCATGGGACTGAATCTTTCTGTGCCCAATCCTCTGGGCTTCCTGCCAGACCATCAGCTGGATCCGCTATTCAGGGCAAATTCCAACAGTCCCGACTGGGACTTCAACACAAACAAGGACAGTTGGCCAATGGCAAACAAGGTAGGAGTGGGAGGCTACGGCCCAGGGTTTACACCCCCACACGGTGGCCTGCTGGGGTGGAGCCCTCAGGCACAGGGTGTTTTAACAACCTTGCCAGCAGATCCGCCTCCTGCTTCCACCAATCGGCGGTCCGGGAGAAAGCCAACCCCAGTCTCTCCACCTCTAAGAGACACACATCCACAGGCCATGCAGTGGAACTCAACCCAGTTCCACCAGGCTCTGTTAGATCCGAGGGTAAGGGCTCTGTATTTTCCTGCTGGTGGCTCCAGTTCAGGGACACAGAACCCTGTTCCGACTATTGCCTCTCTCACATCATCAATCTTCTCGAAGACTGGGGGCCCTGCTATGAACATGGAGAACATCACATCAGGACTCCTAGGACCCCTGCTCGTGTTACAG-------------------------------------------------------------------------------
>AB036916.1.2 Hepatitis B virus Subgenotype F isolate:VNZ8371
TCATTTTGTGGGTCACCATATTCCTGGGAACAAGAGCTACAGCATGGGAGCACCTCTCTCAACGACAAGAAGGGGCATGGGACTGAATCTTTCTGTGCCCAATCCTCTGGGCTTCCTGCCAGACCATCAGCTGGATCCGCTATTCAGGGCAAATTCCAGCAGTCCCGACTGGGACTTCAACACAAACAAGGACAGTTGGCCAATGGCAAACAAGGTAGGAGTGGGAGGCTACGGCCCAGGGTTTACACCCCCACACGGTGGCCTGCTGGGGTGGAGCCCTCAGGCACAGGGTGTTTTAACAACCTCGCCAGCAGATCCGCCTCCTGCTTCCACCAATCGGCGGTCCGGGAGAAAGCCAACCCCAGTCTCTCCACCTCTAAGAGACACACATCCACAGGCCATGCAGTGGAACTCAACCCAGTTCCACCAGGCTCTGTTAGATCCGAGGGTAAGGGCTCTGTATTTTCCTGCTGGTGGCTCCAGTTCAGGGACACAGAACCCTGTTCCGACTATTGCCTCTCTCACATCATCAATCTTCTCGAAGACTGGGGGCCCTGCTATGAACATGGAGAACATCACATCAGGACTCCTAGGACCCCTGCTCGTGTTACAG-------------------------------------------------------------------------------
>AB036917.1.2 Hepatitis B virus Subgenotype F isolate:VNZ8375-1
TCATTTTGTGGGTCACCATATTCCTGGGAACAAGAGCTACAGCATGGGAGCACCTCTCTCAACGACAAGAAGGGGCATGGGACTGAATCTTTCTGTGCCCAATCCTCTGGGCTTCCTGCCAGACCATCAGCTGGATCCGCTATTCAGGGCAAATTCCAGCAGTCCCGACTGGGACTTCAACACAAACAAGGACAGTTGGCCAATGGCAAACAAGGTAGGAGTGGGAGGCTACGGCCCAGGGTTTACACCCCCACACGGTGGCCTGCTGGGGTGGAGCCCTCAGGCACAGGGTGTTTTAACAACCTCGCCAGCAGATCCGCCTCCTGCTTCCACCAATCGGCGGTCCGGGAGAAAGCCAACCCCAGTCTCTCCACCTCTAAGAGACACACATCCACAGGCCATGCAGTGGAACTCAACCCAGTTCCACCAGGCTCTGTTAGATCCGAGGGTAAGGGCTCTGTATTTTCCTGCTGGTGGCTCCAGTTCAGGGACACAGAACCCTGTTCCGACTATTGCCTCTCTCACATCATCAATCTTCTCGAAGACTGGGGGCCCTGCTATGAACATGGAGAACATCACATCAGGACTCCTAGGACCCCTGCTCGTGTTACAG-------------------------------------------------------------------------------
>AB036918.1.2 Hepatitis B virus Subgenotype F isolate:VNZ8375-2
TCATTTTGTGGGTCACCATATTCCTGGGAACAAGAGCTACAGCATGGGAGCACCTCTCTCAACGACAAGAAGGGGCATGGGACTGAATCTTTCTGTGCCCAATCCTCTGGGCTTCCTGCCAGACCATCAGCTGGATCCGCTATTCAGGGCAAATTCCAGCAGTCCCGACTGGGACTTCAACACAAACAAGGACAGTTGGCCAATGGCAAACAAGGTAGGAGTGGGAGGCTACGGCCCAGGGTTTACACCCCCACACGGTGGCCTGCTGGGGTGGAGCCCTCAGGCACAGGGTGTTTTAACAACCTCGCCAGCAGATCCGCCTCCTGCTTCCACCAATCGGCGGTCCGGGAGAAAGCCAACCCCAGTCTCTCCACCTCTAAGAGACACACATCCACAGGCCATGCAGTGGAACTCAACCCAGTTCCACCAGGCTCTGTTAGATCCGAGGGTAAGGGCTCTGTATTTTCCTGCTGGTGGCTCCAGTTCAGGGACACAGAACCCTGTTCCGACTATTGCCTCTCTCACATCATCAATCTTCTCGAAGACTGGGGGCCCTGCTATGAACATGGAGAACATCACATCAGGACTCCTAGGACCCCTGCTCGTGTTACAG-------------------------------------------------------------------------------
>AB036920.1.2 Hepatitis B virus Subgenotype F isolate:VNZ8624
TCATTTTGTGGGTCACCATATTCCTGGGAACAAGAGCTACAGCATGGGAGCACCTCTCTCAACGACAAGAAGGGGCATGGGACTGAATCTTTCTGTGCCCAATCCTCTGGGCTTCCTGCCAGACCATCAGCTGGATCCGCTATTCAGGGCAAATTCCAGCAGTCCCGACTGGGACTTCAACACAAACAAGGACAGTTGGCCAATGGCAAACAAGGTAGGAGTGGGAGGCTACGGCCCAGGGTTTACACCCCCACACGGTGGCCTGCTGGGGTGGAGCCCTCAGGCACAGGGTGTTTTAACAACCTTGCCAGCAGATCCGCCTCCTGCCTCCACCAATCGGCGGTCCGGGAGAAAGCCAACCCCAGTCTCTCCACCTCTAAGAGACACACATCCACAGGCCATGCAGTGGAACTCAACCCAGTTCCACCAGGCTCTGTTAGATCCGAGGGTAAGGGCTCTGTATTTTCCTGCTGGTGGCTCCAGTTCAGGGACACAGAACCCTGTTCCGACTATTGCCTCTCTCACATCATCAATCTTCTCGAAGACTGGGGGCCCTGCTATGAACATGGAGAACATCACATCAGGACTCCTAGGACCCCTGCTCGTGTTACAG-------------------------------------------------------------------------------
>AB036911.1.2 Hepatitis B virus Subgenotype F isolate:VNZ8255
TCATTTTGTGGGTCACCATATTCCTGGGAACAAGAGCTACAGCATGGGAGCACCTCTCTCAACGACAAGAAGGGGCATGGGACTGAATCTTTCTGTGCCCAATCCTCTGGGCTTCCTGCCAGACCATCAGCTGGATCCGCTATTCAGGGCAAATTCCAGCAGTCCCGACTGGGACTTCAACACAAACAAGGACAGTTGGCCAATGGCAAACAAGGTAGGAGTGGGAGGCTACGGCCCAGGGTTTACACCCCCACACGGTGGCCTGCTGGGGTGGAGCCCTCAGGCACAGGGTGTTTTAACAACCTTGCCAGCAGATCCGCCTCCTGCTTCCACCAATCGGCGGTCCGGGAGAAAGCCAACCCCAGTCTCTCCACCTCTAAGAGACACACATCCACAGGCCATGCAGTGGAACTCAACCCAGTTCCACCAGGCTCTGTTAGATCCGAGGGTAAGGGCTCTGTATTTTCCTGCTGGTGGCTCCAGTTCAGGGACACAGAACCCTGTTCCGACTATTGCCTCTCTCACATCATCAATCTTCTCGAAGACTGGGGGCCCTGCTATGAACATGGAGAACATCACATCAGGACTCCTAGGACCCCTGCTCGTGTTACAG-------------------------------------------------------------------------------
>AB036912.1.2 Hepatitis B virus Subgenotype F isolate:VNZ8323
TCATTTTGTGGGTCACCATATTCCTGGGAACAAGAGCTACAGCATGGGAGCACCTCTCTCAACGACAAGAAGGGGCATGGGACTGAATCTTTCTGTGCCCAATCCTCTGGGCTTCCTGCCAGACCATCAGCTGGATCCGCTATTCAGGGCAAATTCCAGCAGTCCCGACTGGGACTTCAACACAAACAAGGACAGTTGGCCAATGGCAAACAAGGTAGGAGTGGGAGGCTACGGCCCAGGGTTTACACCCCCACACGGTGGCCTGCTGGGGTGGAGCCCTCAGGCACAGGGTGTTTTAACAACCTTGCCAGCAGATCCGCCTCCTGCTTCCACCAATCGGCGGTCCGGGAGAAAGCCAACCCCAGTCTCTCCACCTCTAAGAGACACACATCCACAGGCCATGCAGTGGAACTCAACCCAGTTCCACCAGGCTCTGTTAGATCCGAGGGTAAGGGCTCTGTATTTTCCTGCTGGTGGCTCCAGTTCAGGGACACAGAACCCTGTTCCGACTATTGCCTCTCTCACATCATCAATCTTCTCGAAGACTGGGGGCCCTGCTATGAACATGGAGAACATCACATCAGGACTCCTAGGACCCCTGCTCGTGTTACAG-------------------------------------------------------------------------------
>AB036914.1.2 Hepatitis B virus Subgenotype F isolate:VVNZ8349
TCATTTTGTGGGTCACCATATTCCTGGGAACAAGAGCTACAGCATGGGAGCACCTCTCTCAACGACAAGAAGGGGCATGGGACTGAATCTTTCTGTGCCCAATCCTCTGGGCTTCCTGCCAGACCATCAGCTGGATCCGCTATTCAGGGCAAATTCCAGCAGTCCCGACTGGGACTTCAACACAAACAAGGACAGTTGGCCAATGGCAAACAAGGTAGGAGTGGGAGGCTACGGCCCAGGGTTTACACCCCCACACGGTGGCCTGCTGGGGTGGAGCCCTCAGGCACAGGGTGTTTTAACAACCTTGCCAGCAGATCCGCCTCCTGCTTCCACCAATCGGCGGTCCGGGAGAAAGCCAACCCCAGTCTCTCCACCTCTAAGAGACACACATCCACAGGCCATGCAGTGGAACTCAACCCAGTTCCACCAGGCTCTGTTAGATCCGAGGGTAAGGGCTCTGTATTTTCCTGCTGGTGGCTCCAGTTCAGGGACACAGAACCCTGTTCCGACTATTGCCTCTCTCACATCATCAATCTTCTCGAAGACTGGGGGCCCTGCTATGAACATGGAGAACATCACATCAGGACTCCTAGGACCCCTGCTCGTGTTACAG-------------------------------------------------------------------------------
>AB036919.1.2 Hepatitis B virus Subgenotype F isolate:VNZ8381
TCATTTTGTGGGTCACCATATTCCTGGGAACAAGAGCTACAGCATGGGAGCACCTCTCTCAACGACAAGAAGGGGCATGGGACTGAATCTTTCTGTGCCCAATCCTCTGGGCTTCCTGCCAGACCATCAGCTGGATCCGCTATTCAGGGCAAATTCCAGCAGTCCCGACTGGGACTTCAACACAAACAAGGACAGTTGGCCAATGGCAAACAAGGTAGGAGTGGGAGGCTACGGCCCAGGGTTTACACCCCCACACGGTGGCCTGCTGGGGTGGAGCCCTCAGGCACAGGGTGTTTTAACAACCTTGCCAGCAGATCCGCCTCCTGCTTCCACCAATCGGCGGTCCGGGAGAAAGCCAACCCCAGTCTCTCCACCTCTAAGAGACACACATCCACAGGCCATGCAGTGGAACTCAACCCAGTTCCACCAGGCTCTGTTAGATCCGAGGGTAAGGGCTCTGTATTTTCCTGCTGGTGGCTCCAGTTCAGGGACACAGAACCCTGTTCCGACTATTGCCTCTCTCACATCATCAATCTTCTCGAAGACTGGGGGCCCTGCTATGAACATGGAGAACATCACATCAGGACTCCTAGGACCCCTGCTCGTGTTACAG-------------------------------------------------------------------------------
>AB036905.1.2 Hepatitis B virus Subgenotype F isolate: VNZ8248-1
TCATTTTGTGGGTCACCATATTCCTGGGAACAAGAGCTACAGCATGGGAGCACCTCTCTCAACGACAAGAAGGGGCATGGGACTGAATCTTTCTGTGCCCAATCCTCTGGGCTTCCTGCCAGACCATCAGCTGGATCCGCTATTCAGGGCAAATTCCAGCAGTCCCGACTGGGACTTCAACACAAACAAGGACAGTTGGCCAATGGCAAACAAGGTAGGAGTGGGAGGCTACGGCCCAGGGTTTACACCCCCACACGGTGGCCTGCTGGGGTGGAGCCCTCAGGCACAGGGTGTTTTRACAACCTTGCCAGCAGATCCGCCTCCTGCTTCCACCAATCGGCGGTCCGGGAGAAAGCCAACCCCAGTCTCTCCACCTCTAAGAGACACACATCCACAGGCCATGCAGTGGAACTCAACCCAGTTCCACCAGGCTCTGTTAGATCCGAGGGTAAGGGCTCTGTATTTTCCTGCTGGTGGCTCCAGTTCAGGGACACAGAACCCTGTTCCGACTATTGCCTCTCTCACATCATCAATCTTCTCGAAGACTGGGGGCCCTGCTATGAACATGGAGAACATCACATCAGGACTCCTAGGACCCCTGCTCGTGTTACAG-------------------------------------------------------------------------------
>AB036906.1.2 Hepatitis B virus Subgenotype F isolate: VNZ8248-2
TCATTTTGTGGGTCACCATATTCCTGGGAACAAGAGCTACAGCATGGGAGCACCTCTCTCAACGACAAGAAGGGGCATGGGACTGAATCTTTCTGTGCCCAATCCTCTGGGCTTCCTGCCAGACCATCAGCTGGATCCGCTATTCAGGGCAAATTCCAGCAGTCCCGACTGGGACTTCAACACAAACAAGGACAGTTGGCCAATGGCAAACAAGGTAGGAGTGGGAGGCTACGGCCCAGGGTTTACACCCCCACACGGTGGCCTGCTGGGGTGGAGCCCTCAGGCACAGGGTGTTTTRACAACCTTGCCAGCAGATCCGCCTCCTGCTTCCACCAATCGGCGGTCCGGGAGAAAGCCAACCCCAGTCTCTCCACCTCTAAGAGACACACATCCACAGGCCATGCAGTGGAACTCAACCCAGTTCCACCAGGCTCTGTTAGATCCGAGGGTAAGGGCTCTGTATTTTCCTGCTGGTGGCTCCAGTTCAGGGACACAGAACCCTGTTCCGACTATTGCCTCTCTCACATCATCAATCTTCTCGAAGACTGGGGGCCCTGCTATGAACATGGAGAACATCACATCAGGACTCCTAGGACCCCTGCTCGTGTTACAG-------------------------------------------------------------------------------
>AB036907.1.2 Hepatitis B virus Subgenotype F isolate: VNZ8339-2
TCATTTTGTGGGTCACCATATTCCTGGGAACAAGAGCTACAGCATGGGAGCACCTCTCTCAACGACAAGAAGGGGCATGGGACTGAATCTTTCTGTGCCCAATCCTCTGGGCTTCCTGCCAGACCATCAGCTGGATCCGCTATTCAGGGCAAATTCCAGCAGTCCCGACTGGGACTTCAACACAAACAAGGACAGTTGGCCAATGGCAAACAAGGTAGGAGTGGGAGGCTACGGCCCAGGGTTTACACCCCCACACGGTGGCCTGCTGGGGTGGAGCCCTCAGGCACAGGGTGTTTTRACAACCTTGCCAGCAGATCCGCCTCCTGCTTCCACCAATCGGCGGTCCGGGAGAAAGCCAACCCCAGTCTCTCCACCTCTAAGAGACACACATCCACAGGCCATGCAGTGGAACTCAACCCAGTTCCACCAGGCTCTGTTAGATCCGAGGGTAAGGGCTCTGTATTTTCCTGCTGGTGGCTCCAGTTCAGGGACACAGAACCCTGTTCCGACTATTGCCTCTCTCACATCATCAATCTTCTCGAAGACTGGGGGCCCTGCTATGAACATGGAGAACATCACATCAGGACTCCTAGGACCCCTGCTCGTGTTACAG-------------------------------------------------------------------------------
>AB036909.1.2 Hepatitis B virus Subgenotype F isolate: VNZ8339-1
TCATTTTGTGGGTCACCATATTCCTGGGAACAAGAGCTACAGCATGGGAGCACCTCTCTCAACGACAAGAAGGGGCATGGGACTGAATCTTTCTGTGCCCAATCCTCTGGGCTTCCTGCCAGACCATCAGCTGGATCCGCTATTCAGGGCAAATTCCAGCAGTCCCGACTGGGACTTCAACACAAACAAGGACAGTTGGCCAATGGCAAACAAGGTAGGAGTGGGAGGCTACGGCCCAGGGTTTACACCCCCACACGGTGGCCTGCTGGGGTGGAGCCCTCAGGCACAGGGTGTTTTRACAACCTTGCCAGCAGATCCGCCTCCTGCTTCCACCAATCGGCGGTCCGGGAGAAAGCCAACCCCAGTCTCTCCACCTCTAAGAGACACACATCCACAGGCCATGCAGTGGAACTCAACCCAGTTCCACCAGGCTCTGTTAGATCCGAGGGTAAGGGCTCTGTATTTTCCTGCTGGTGGCTCCAGTTCAGGGACACAGAACCCTGTTCCGACTATTGCCTCTCTCACATCATCAATCTTCTCGAAGACTGGGGGCCCTGCTATGAACATGGAGAACATCACATCAGGACTCCTAGGACCCCTGCTCGTGTTACAG-------------------------------------------------------------------------------
>AB036908.1.2 Hepatitis B virus Subgenotype F isolate:VNZ8337
TCATTTTGTGGGTCACCATATTCCTGGGAACAAGAGCTACAGCATGGGAGCACCTCTCTCAACGACAAGAAGGGGCATGGGACTGAATCTTTCTGTGCCCAATCCTCTGGGCTTCCTGCCAGACCATCAGCTGGATCCGCTATTCAGGGCAAATTCCAGCAGTCCCGACTGGGACTTCAACACAAACAAGGACAGTTGGCCAATGGCAAACAAGGTAGGAGTGGGAGGCTACGGCCCAGGGTTTACACCCCCACACGGTGGCCTGCTGGGGTGGAGCCCTCAGGCACAGGGTGTTTTGACAACCTTGCCAGCAGATCCGCCTCCTGCTTCCACCAATCGGCGGTCCGGGAGAAAGCCAACCCCAGTCTCTCCACCTCTAAGAGACACACATCCACAGGCCATGCAGTGGAACTCAACCCAGTTCCACCAGGCTCTGTTAGATCCGAGGGTAAGGGCTCTGTATTTTCCTGCTGGTGGCTCCAGTTCAGGGACACAGAACCCTGTTCCGACTATTGCCTCTCTCACATCATCAATCTTCTCGAAGACTGGGGGCCCTGCTATGAACATGGAGAACATCACATCAGGACTCCTAGGACCCCTGCTCGTGTTACAG-------------------------------------------------------------------------------
>KP995111.1.2 Hepatitis B virus Subgenotype F3 isolate 234-Cirrhosis, complete genome
TCATTTTGTGGGTCACCATATTCCTGGGAACAAAAGCTACAGCATGGGAGCACCTCTCTCAACGACAAGAAGGGGCATGGGACTGAATCTTTCTGTGCCCAATCCTCTGGGCTTCTTGCCAGACCATCAGCTGGATCCGCTATTCAAAGCAAATTCCAGCAATCCCGACTGGGACTTCAACACAAACAAGGACAGTTGGCCAATGGCAAACAAGGTAGGAGTGGGAGGCTACGGTCCAGGGTTCACACCCCCACACGGTGGCCTGCTGGGATGGAGCCCTCAGGCACAGGGTGTTTTAACAACCTTGCCAGCAGATCCGCCTCCTGCTTCCACCAATCGGCGGTCCGGGAGAAAGCCAACCCCAGTCTCTCCACCTCTAAGAGACACACATCCACAGGCCATGCAGTGGAACTCAACCCAGTTCCACCAGGCTCTGTTAGATCCGAAGGTAACGGCTCTGTATTTTCCTGCTGGTGGCTCCAGTTCAGGGACACAGAACCCTGCTCCGACTATTGCCTCTCTCACATCATCAATCTTCTCGACGACTGGGGGCCCTGCCATGAACATGGAGAACATCACATCAGGACTCCTAGGACCCCTGCTCGTGTTACAG-------------------------------------------------------------------------------
>LUZA1715 A new nucleotide sequence entered manually
-------------------------------------------------------------------AGAAGGGGCATGGGACTGAATCTTTCTGTGCCCAATCCTCTGGGCTTCTTGCCAGACCATCAGCTGGATCCTCTGTTCAGAGCAAATTCCAGCAGTCCCGATTGGGACTTCAACACAAACAAGGACAGTTGGCCAATGGCAAACAAGGTAGGAGTGGGAGGCTACGGTCCAGGGTTCACACCCCCACACGGTGGCCTGCTGGGGTGGAGCCCTCAGGCACAGGGTGTTTTGACAACCTTGCCAGCAAATCCGCCTCCTGCTTCCACCAATCGGCGGTCCGGGAGAAAGCCAACCCCAGTCTCTCCACCTCTAAGAGACACACATCCACAGGCCATGCAGTGGAACTCAACCCAGTTCCACCAGGCTCTGTTAGATCCGAGGGTAAGGGCTCTGTATTTTCCTGCTGGTGGCTCCAGTTCAGGGACACAGAACCCTGCTCCGACTATTGCCTCTCTCACATCATCAATCTTCTCGAAGACTGGGGGCCCTGCCATGAACATGGAGAACATCACATCAGGACTCCTAGGACCCCTGCTCGTGTT-----------------------------------------------------------------------------------
>SIAV1201 A new nucleotide sequence entered manually
----------------------------------------AGCATGGGAGCACCTCTCTCAACGACAAGAAGGGGCATGGGTCTGAATCTTTCTGTGCCCAATCCTCTGGGCTTCTTGCCAGACCATCAGCTGGATCCGCTGTTCAGAGCAAATTCCAGCAGTCCCGATTGGGACTTCAACACAAACAAGGACAGCTGGCCAATGGCAAACAAGGTAGGAGTGGGAGGCTACGGTCCAGGGTTCACACCCCCACACGGTGGCCTGCTGGGGTGGAGCCCTCAGGCACAGGGTGTTTTGACAACCTTGCCAGCAAATCCGCCTCCTGCTTCCACCAATCGACGGTCCGGGAGAAAGCCAACCCCAGTCTCTCCACCTCTAAGAGACACACATCCACAGGCCATGCAGTGGAACTCAACCCAGTTCCACCAGGCTCTGTTAGATCCGAGGGTAAGGGCTCTGTATTTTCCTGCTGGTGGCTCCAGTTCAGGGACACAGAACCCTGCTCCGACTATTGCCTCTCTCACATCATCAATCTTCTCGAAGACTGGGGGCCCTGCCTTGAACATGGAGAACATCACATCAGGACTCCTAGGACCCC---------------------------------------------------------------------------------------------
>CM1313 A new nucleotide sequence entered manually
-------------------------------------------------------------------AGAAGGGGCATGGGACTGAATCTTTCTGTGCCCAATCCTCTGGGCTTCTTGCCAGACCATCAGCTGGATCCGCTGTTCAGAGCAAATTCCAGCAGTCCCGATTGGGACTTCAACACAAACAAGGACAGCTGGCCAATGGCAAACAAGGTAGGAGTGGGAGGCTACGGTCCAGGGTTCACACCCCCACACGGTGGCCTGCTGGGGTGGAGCCCTCAGGCACAGGGTGTTTTGACAACCTTGCCAGCAAATCCGCCTCCTGCTTCCACCAATCGGCGGTCCGGGAGAAAGCCAACCCCAGTCTCTCCACCTCTAAGAGACACACATCCACAGGCCATGCAGTGGAACTCAACCCAGTTCCACCAGGCTCTGTTAGATCCGAGGGTAAGGGCTCTGTATTTTCCTGCTGGTGGCTCCAGTTCAGGGACACAGAACCCTGCTCCGACTATTGCCTCTCTCACATCATCAATCTTCTCGAAGACTGGGGGCCCTGCCTTGAACATGGAGAACATCACATCAGGACTCCTAGGACCACTGCTCGTGTTACAGGCGGTGTGTTTCTTGTTGACAAAAATCCTCACAATACCACAGAGTCTAGACTCGTGGTGGACATATGTTGTACTCACGT
>MALO0802 A new nucleotide sequence entered manually
-------------------------------------------ATGGGAGCACCTCTCTCAACGACAAGAAGGGGCATGGGACTGAATCTTTCTGTGCCCAATCCTCTGGGCTTCTTGCCAGACCATCAGCTGGATCCGCTGTTCAGAGCAAATTCCAGCAGTCCCGATTGGGACTTCAACACAAACAAGGACAGCTGGCCAATGGCAAACAAGGTAGGAGTGGGAGGCTACGGTCCAGGGTTCACACCCCCACACGGTGGCCTGCTGGGGTGGAGCCCTCAGGCACAGGGTGTTTTGACAACCTTGCCAGCAAATCCGCCTCCTGCTTCCACCAATCGGCGGTCCGGGAGAAAGCCAACCCCAGTCTCTCCACCTCTAAGAGACACACATCCACAGGCCATGCAGTGGAACTCAACCCAGTTCCACCAGGCTCTGTTAGATCCGAGGGTAAGGGCTCTGTATTTTCCTGCTGGTGGCTCCAGTTCAGGGACACAGAACCCTGCTCCGACTATTGCCTCTCTCACATCATCAATCTTCTCGAAGACTGGGGGCCCTGCCTTG----------------------------------------------------------------------------------------------------------------------------------
>MACU1716 A new nucleotide sequence entered manually
----------------------------------------AGCATGGGAGCACCTCTCTCAACGACAAGAAGGGGCATGGGACTGAATCTTTCTGTGCCCAATCCTCTGGGCTTCTTGCCAGACCATCAGCTGGATCCGCTGTTCAGAGCAAATTCCAGCAGTCCCGATTGGGACTTCAACACAAACAAGGACAGCTGGCCAATGGCAAACAAGGTAGGAGTGGGAGGCTACGGTCCAGGGTTCACACCCCCACACGGTGGCCTGCTGGGGTGGAGCCCTCAGGCACAGGGTGTTTTGACAACCTTGCCAGCAAATCCGCCTCCTGCTTCCACCAATCGGCGGTCCGGGAGAAAGCCAACCCCAGTCTCTCCACCTCTAAGAGACACACATCCACAGGCCATGCAGTGGAACTCAACCCAGTTCCACCAGGCTCTGTTAGATCCGAGGGTAAGGGCTCTGTATTTTCCTGCTGGTGGCTCCAGTTCAGGGACACAGAACCCTGCTCCGACTATTGCCTCTCTCACATCATCAATCTTCTCGAAGACTGGGGGCCCTGCCTTGAACATGGAGAACATCACATCAGGACTCCTAGGACCC----------------------------------------------------------------------------------------------
>DC1400 A new nucleotide sequence entered manually
-------------------------------------------ATGGGAGCACCTCTCTCAACGACAAGAAGGGGCATGGGACTGAATCTTTCTGTGCCCAATCCTCTGGGCTTCTTGCCAGACCATCAGCTGGATCCGCTGTTCAGAGCAAATTCCAGCAGTCCCGATTGGGACTTCAACACAAACAAGGACAGCTGGCCAATGGCAAACAAGGTAGGAGTGGGAGGCTACGGTCCAGGGTTCACACCCCCACACGGTGGCCTGCTGGGGTGGAGCCCTCAGGCACAGGGTGTTTTGACAACCTTGCCAGCAAATCCGCCTCCTGCTTCCACCAATCGGCGGTCCGGGAGAAAGCCAACCCCAGTCTCTCCACCTCTAAGAGACACACATCCACAGGCCATGCAGTGGAACTCAACCCAGTTCCACCAGGCTCTGTTAGATCCGAGGGTAAGGGCTCTGTATTTTCCTGCTGGTGGCTCCAGTTCAGGGACACAGAACCCTGCTCCGACTATTGCCTCTCTCACATCATCAATCTTCTCGAAGACTGGGGGCCCTGCCTTGAACATGGAGAACATCACATCAGGACTCCTAGGACCCCTGCTC----------------------------------------------------------------------------------------
>LB1313 A new nucleotide sequence entered manually
---------------------------------------------------------------GACAAGAAGGGGCATGGGACTGAATCTTTCTGTGCCCAATCCTCTGGGCTTCTTGCCAGACCATCAGCTGGATCCGCTGTTCAGAGCAAATTCCAGCAGTCCCGATTGGGACTTCAACACAAACAAGGACAGCTGGCCAATGGCAAACAAGGTAGGAGTGGGAGGCTACGGTCCAGGGTTCACACCCCCACACGGTGGCCTGCTGGGGTGGAGCCCTCAGGCACAGGGTGTTTTGACAACCTTGCCAGCAAATCCGCCTCCTGCTTCCACCAATCGGCGGTCCGGGAGAAAGCCAACCCCAGTCTCTCCACCTCTAAGAGACACACATCCACAGGCCATGCAGTGGAACTCAACCCAGTTCCACCAGGCTCTGTTAGATCCGAGGGTAAGGGCTCTGTATTTTCCTGCTGGTGGCTCCAGTTCAGGGACACAGAACCCTGCTCCGACTATTGCCTCTCTCACATCATCAATCTTCTCGAAGACTGGGGGCCCTGCCTTGAACATGGAGAACATCACATCAGGACTCCTAGGACCCC---------------------------------------------------------------------------------------------
>JUMO0906 A new nucleotide sequence entered manually
---------------------------------------------------------------------AAGGGGCATGGGACTGAATCTTTCTGTGCCCAATCCTCTGGGCTTCTTGCCAGACCATCAGCTGGATCCGCTGTTCAGAGCAAATTCCAGCAGTCCCGATTGGGACTTCAACACAAACAAGGACAGCTGGCCAATGGCAAACAAGGTAGGAGTGGGAGGCTACGGTCCAGGGTTCACACCCCCACACGGTGGCCTGCTGGGGTGGAGCCCTCAGGCACAGGGTGTTTTGACAACCTTGCCAGCAAATCCGCCTCCTGCTTCCACCAATCGGCGGTCCGGGAGAAAGCCAACCCCAGTCTCTCCACCTCTAAGAGACACACATCCACAGGCCATGCAGTGGAACTCAACCCAGTTCCACCAGGCTCTGTTAGATCCGAGGGTAAGGGCTCTGTATTTTCCTGCTGGTGGCTCCAGTTCAGGGACACAGAACCCTGCTCCGACTATTGCCTCTCTCACATCATCAATCTTCTCGAAGACTGGGGGCCCTGCCTTGAACATGGAGAACATCACATCAGGACTCCTAGGACCCCTGC------------------------------------------------------------------------------------------
>NT2200 A new nucleotide sequence entered manually
---------------------------------------------------------------------AAGGGGCATGGGACTGAATCTTTCTGTGCCCAATCCTCTGGGCTTCTTGCCAGACCATCAGCTGGATCCGCTGTTCAGAGCAAATTCCAGCAGTCCCGATTGGGACTTCAACACAAACAAGGACAGCTGGCCAATGGCAAACAAGGTAGGAGTGGGAGGCTACGGTCCAGGGTTCACACCCCCACACGGTGGCCTGCTGGGGTGGAGCCCTCAGGCACAGGGTGTTTTGACAACCTTGCCAGCAAATCCGCCTCCTGCTTCCACCAATCGGCGGTCCGGGAGAAAGCCAACCCCAGTCTCTCCACCTCTAAGAGACACACATCCACAGGCCATGCAGTGGAACTCAACCCAGTTCCACCAGGCTCTGTTAGATCCGAGGGTAAGGGCTCTGTATTTTCCTGCTGGTGGCTCCAGTTCAGGGACACAGAACCCTGCTCCGACTATTGCCTCTCTCACATCATCAATCTTCTCGAAGACTGGGGGCCCTGCCTTGAACATGGAGAACATCACATCAGGACTCCTAGGACC-----------------------------------------------------------------------------------------------
>JOBU1701 A new nucleotide sequence entered manually
-------------------------------------------------------------------AGAAGGGGCATGGGACTGAATCTTTCTGTGCCCAATCCTCTGGGCTTCTTGCCAGACCATCAGCTGGATCCGCTGTTCAGAGCAAATTCCAGCAGTCCCGATTGGGACTTCAACACAAACAAGGACAGCTGGCCAATGGCAAACAAGGTAGGAGTGGGAGGCTACGGTCCAGGGTTCACACCCCCACACGGTGGCCTGCTGGGGTGGAGCCCTCAGGCACAGGGTGTTTTGACAACCTTGCCAGCAAATCCGCCTCCTGCTTCCACCAATCGGCGGTCCGGGAGAAAGCCAACCCCAGTCTCTCCACCTCTAAGAGACACACATCCACAGGCCATGCAGTGGAACTCAACCCAGTTCCACCAGGCTCTGTTAGATCCGAGGGTAAGGGCTCTGTATTTTCCTGCTGGTGGCTCCAGTTCAGGGACACAGAACCCTGCTCCGACTATTGCCTCTCTCACATCATCAATCTTCTCGAAGACTGGGGGCCCTGCCTTGAACATGGAGAACATCACATCAGGACTCCTAGGACCCCTGCTCGTG-------------------------------------------------------------------------------------
>ES0803 A new nucleotide sequence entered manually
-------------------------------------------ATGGGAGCACCTCTCTCAACGACAAGAAGGGGCATGGGACTGAATCTTTCTGTGCCCAATCCTCTGGGCTTCTTGCCAGACCATCAGCTGGATCCGCTATTCAGAGCAAATTCCAGCAGTCCCGACTGGGACTTCAACACAAACAAGGACAGTTGGCCAATGGCAAACAAGGTAGGAGTGGGAGGCTACGGTCCAGGGTTCACACCCCCACACGGTGGCCTGCTGGGGTGGAGCCCTCAGGCACAGGGTGTTTTAACAACCTTGCCAGCAAATCCGCCTCCTGCTTCCACCAATCGGCGGTCCGGGAGAAAGCCAACCCCAGTCTCTCCACCTCTAAGAGACACACATCCACAGGCCATGCAGTGGAACTCAACCCAGTTCCACCAGGCTCTGTTAGATCCGAGGGTAAGGGCTCTGTATTTTCCTGCTGGTGGCTCCAGTTCAGGGACACAGAACCCTGCTCCGACTATTGCCTCTCTCACATCATCAATCTTCTCGAAGACTGGGGGCCCTGCCATGAACATGGAGAACATCACATCACGACTCCTAGGACCCCTGATCGAGTTACAGG------------------------------------------------------------------------------
>AC0959 A new nucleotide sequence entered manually
-------------------------------------------------------------------AGAAGGGGCATGGGACTGAATCTTTCTGTGCCCAATCCTCTGGGCTTCTTGCCAGACCATCAGCTGGATCCGCTATTCAGAGCAAATTCCAGCAGTCCCGACTGGGACTTCAACACAAACAAGGACAGTTGGCCAATGGCAAACAAGGTAGGAGTGGGAGGCTACGGTCCAGGGTTCACACCCCCACACGGTGGCCTGCTGGGGTGGAGCCCTCAGGCACAGGGTGTTTTGACAACCTTGCCAGCAAATCCGCCTCCTGCTTCCACCAATCGGCGGTCCGGGAGAAAGCCAACCCCAGTCTCTCCACCTCTAAGAGACACACATCCACAGGCCATGCAGTGGAACTCAACCCAGTTCCACCAGGCTCTGTTAGATCCGAGGGTAAAGGCTCTGTATTTTCCTGCTGGTGGCTCCAGTTCAGGGACACAGAACCCTGCTCCGACTATTGCCTCTCTCACATCATCAATCTCCTCGAAGACTGGGGGCCCTGCTATGAACATGGAGAACATCACATCAGGACTCCTAGGACCCCTG-------------------------------------------------------------------------------------------
>BT1401 A new nucleotide sequence entered manually
-------------------------------------------------------------------AGAAGGGGCATGGGACTGAATCTTTCTGTGCCCAATCCTCTGGGCTTCTTGCCAGACCATCAGCTGGATCCGCTATTCAGAGCAAATTCCAGCAGTCCCGACTGGGACTTCAACACAAACAAGGACAGTTGGCCAATGGCAAACAAGGTAGGAGTGGGAGGCTACGGTCCAGGGTTCACACCCCCACACGGTGGCCTGCTGGGGTGGAGCCCTCAGGCACAGGGTGTTTTGACAACCTTGCCAGCAAATCCGCCTCCTGCTTCCACCAATCGGCGGTCCGGGAGAAAGCCAACCCCAGTCTCTCCACCTCTAAGAGACACACATCCACAGGCCATGCAGTGGAACTCAACCCAGTTCCACCAGGCTCTGTTAGATCCGAGGGTAAGGGCTCTGTATTTTCCTGCTGGTGGCTCCAGTTCAGGGACACAGAACCCTGCTCCGACTATTGCCTCTCTCACATCATCAATCTTCTCGAAGACTGGGGGCCCTGCCATGAACATGGAGAACATCACATCAGGACTCCTAGGACCCCTGCTCGTTGTT----------------------------------------------------------------------------------
>FLAN1703 A new nucleotide sequence entered manually
-------------------------------------------------------------------AGAAGGGGCATGGGACTGAATCTTTCTGTGCCCAATCCTCTGGGCTTCTTGCCAGACCATCAGCTGGATCCGCTATTCAGAGCAAATTCCAGCAGTCCCGACTGGGACTTCAACACAAACAAGGACAGTTGGCCAATGGCAAACAAGGTAGGAGTGGGAGGCTACGGTCCAGGGTTCACACCCCCACACGGTGGCCTGCTGGGGTGGAGCCCTCAGGCACAGGGTGTTTTGACAACCTTGCCAGCAAATCCGCCTCCTGCTTCCACCAATCGGCGGTCCGGGAGAAAGCCAACCCCAGTCTCTCCACCTCTAACAGACACACATCCACAGGCCATGCAGTGGAACTCAACCCAGTTCCACCAGGCTCTGTTAGATCCGAGGGTA-------------------------------------------------------------------------------------------------------------------------------------------------------------------------------------------------------------------------------------------------
>MH051986.1.2 Hepatitis B virus Subgenotype F3 isolate B106W, complete genome
TCATTTTGTGGGTCACCGTATTCCTGGGAACAAGAGCTACAGCATGGGAGCACCTCTCTCAACGACAAGAAGGGGCATGGGACTGAATCTTTCTGTGCCCAATCCTCTGGGCTTCTTGCCAGACCATCAGCTGGATCCGCTATTCAAAGCAAATTCCAGCAGTCCCGACTGGGACTTCAACACAAACAAGGACAGTTGGCCAATGGCAAACAAGGTAGGAGTGGGAGGCTACGGTCCAGGGTTCACACCCCCACACGGTGGCCTGCTGGGGTGGAGCCCTCAGGCCCAGGGTGTTTTAACAACTTTGCCAGCAGATCCGCCTCCTGCTTCCACCAATCGGCGGTCCGGGAGAAAGCCAACCCCTGTCTCTCCACCTCTAAGAGACACACATCCACAGGCCATGCAGTGGAACTCAACCCAGTTCCACCAGGCTCTGTTAGATCCGAGGGTAAGGGCTCTGTATTTTCCTGCTGGTGGCTCCAGTTCAGGGACGCAGAACCCTGCTCCGACTATTGCCTCTCTCACATCATCAATCTTCTCGAAGACTGGGGGCCCTGCCATGAACATGGAGAACATCACATCAGGACTCCTAGGACCCCTGCTCGTGTTACAG-------------------------------------------------------------------------------
>MH051987.1.2 Hepatitis B virus Subgenptype F3 isolate B127W, complete genome
TCATTTTGTGGGTCACCGTATTCCTGGGAACAAGAGCTACAGCATGGGAGCACCTCTCTCAACGACAAGAAGGGGCATGGGACTGAATCTTTCTGTGCCCAATCCTCTGGGCTTCTTGCCAGACCATCAGCTGGATCCGCTATTCAAAGCAAATTCCAGCAGTCCCGACTGGGACTTCAACACAAACAAGGACAGTTGGCCAATGGCAAACAAGGTAGGAGTGGGAGGCTACGGTCCAGGGTTCACACCCCCACACGGTGGCCTGCTGGGGTGGAGCCCTCAGGCCCAGGGTGTTTTAACAACTTTGCCAGCAGATCCGCCTCCTGCTTCCACCAATCGGCGGTCCGGGAGAAAGCCAACCCCTGTCTCTCCACCTCTAAGAGACACACATCCACAGGCCATGCAGTGGAA-----------------------------------------------------------------------------------------------------------------------------------------------------------------------------------------------------------------------------------------------------------------------------------------
>KP995106.1.2 Hepatitis B virus Subgenotype F3 isolate 143-Cirrhosis, complete genome
TCATTTTGTGGATCACCATATTCCTGGGAACAAGAGATACAGCATGGGAGCACCTCTCTCAACGACAAGAAGGGGCATGGGACTGAATCTTTCTGTGCCCAATCCTCTGGGCTTCTTGCCAGACCATCAGCTGGATCCGCTATTCAAAGCAAATTCCAGCAGTCCCGACTGGGACTTCAACACAAACAAGGACAGTTGGCCAATGGCAAACAAGGTAGGAGTGGGAGGCTACGGGCCAGGGTTCACACCCCCACACGGTGGCCTGCTGGGGTGGAGCCCTCAGGCACAGGGTGTTTTAACAACCTTGCCAGCAGATCCGCCTCCTGCTTCCACCAATCGGCGGTCCGGGAGAAAGCCAACCCCAGTCTCTCCACCTCTAAGAGACACACATCCACAGGCCATGCAGTGGAACTCAACCCAGTTCCACCAGGCTCTGTTAGATCCGCGGGTAAGGGCTCTGTATCTTCCTGCTGGTGGCTCCAGTTCAGGGACACAGAACCCTGCTCCGACTATTGCCTCTCTCACATCATCAATCTTCTCGAAGACTGGGGGCCCTGCCATGAACATGGAGAACATCACATCAGGACTCCTAGGACCCCTGCTCGTGTTACAG-------------------------------------------------------------------------------
>KP995123.1.2 Hepatitis B virus Subgenotype F3 isolate X10-Chronic, complete genome
TCATTTTGTGGGTCACCATATTCCTGGGAACAAGAGCTACAGCATGGGAGCACCTCTCTCAACGACAAGAAGGGGCATGGGACTGAATCTTTCTGTGCCCAATCCTCTGGGCTTCTTGCCAGACCATCAGCTGGATCCACTATTCAGAGCAAATTCCAGCAGTCCAGACTGGGACTTCAACACAAACAAGGACAGTTGGCCAATGGCAAACAAGGTAGGAGTGGGAGGCTACGGTCCAGGGTTCACACCCCCACACGGTGGCCTGCTGGGGTGGAGCCCTCAGGCACAGGGTGTTTTAACAACCTTGCCAGCAGATCCGCCTCCTGCTTCCACCAATCGGCGGACCGGGAGAAAGCCAACCCCAGTCTCTCCACCTCTAAGAGACACACATCCACAGGCCATGCAGTGGAACTCAACCCAGTTCCACCAGGCTCTGTTAGATCCGAGGGTAAGGGCTCTGTATTTTCCTGCTGGTGGCTCCAGTTCAGGGACACAGAACCCTGCTCCGACTATTGCCTCTCTCACATCATCAATCTTCTCGAAGACTGGGGGCCCTGCAATGAACATGGAGAACATCACATCAGGACTCCTAGGACCCCTGCTCGTGTTACAG-------------------------------------------------------------------------------
>KP995125.1.2 Hepatitis B virus Subgenotype F3 isolate X13-Chronic, complete genome
TCATTTTGTGGGTCACCATATTCCTGGGAACAAGAGCTACAGCATGGGAGCACCTCTCTCAACGACAAGAAGGGGCATGGGACTGAATCTTTCTGTGCCCAATCCTCTGGGCTTCTTGCCAGACCATCAGCTGGATCCACTATTCAGAGCAAATTCCAGCAGTCCAGACTGGGACTTCAACACAAACAAGGACAGTTGGCCAATGGCAAACAAGGTAGGAGTGGGAGGCTACGGTCCAGGGTTCACACCCCCACACGGTGGCCTGCTGGGGTGGAGCCCTCAGGCACAGGGTGTTTTAACAACCTTGCCAGCAGATCCGCCTCCTGCTTCCACCAATCGGCGGACCGGGAGAAAGCCAACCCCAGTCTCTCCACCTCTAAGAGACACACATCCACAGGCCATGCAGTGGAACTCAACCCAGTTCCACCAGGCTCTGTTAGATCCGAGGGTAAGGGCTCTGTATTTTCCTGCTGGTGGCTCCAGTTCAGGGACACAGAACCCTGCTCCGACTATTGCCTCTCTCACATCATCAATCTTCTCGAAGACTGGGGGCCCTGCAATGAACATGGAGAACATCACATCAGGACTCCTAGGACCCCTGCTCGTGTTACAG-------------------------------------------------------------------------------
>FC0803 A new nucleotide sequence entered manually
------------------------------------------CATGGGAGCACCTCTCTCAACGACAAGAAGGGGCATGGGACGGAATCTTTCTGTGCCCAATCCTCTGGGCTTCTTGCCAGACCATCAGCTGGATCCGCTATTCAGAGCAAATTCCAGCAGTCCCGACTGGGACTTCAACACAAACAAGGACAGTTGGCCAATGGCAAACAAGGTAGGAGTGGGAGGCTACGGTCCAGGGTTCACACCCCCACACGGTGGCCTGCTGGGGTGGAGCCCTCAGGCACAGGGTGTTTTAACAACCTTGCCAGCAGATCCGCCTCCTGCTTCCACCAATCGGCGGTCCGGGAGAAGGCCAACCCCAGTCTCTCCACCTCTAAGAGACACACATCCACAGGCCATGCAGTGGAACTCAACCCAGTTCCACCAGACTCTGTTAGATCCGAGGGTAAGGGCTCTGTATTTTCCTGCTGGTGGCTCCAGTTCAGGGACACAGAACCCTGCTCCGACTATTGCCTCTCTCACATCATCAATCTTCTCGAAGACTGGGGGCCCTGCCATGAACATGGAGAACATCACATCAGGACTCCTAGGACC-----------------------------------------------------------------------------------------------
>AY311370.1.2 Hepatitis B virus N/A isolate BD14999, complete genome
TCATTTTGTGGGTCACCATATTCCTGGGAACAAGAGCTACAGCATGGGAGCACCTCTCTCAACGACAAGAAGGGGCATGGGACTGAATCTTTCTGTGCCCAATCCTCTGGGCTTCTTGCCAGACCATCAGCTGGATCCGCTATTCAGAGCAAATTCCAGCAGTCCCGACTGGGACTTCAACACAAACAAGGACAGTTGGCCAATGGCAAACAAGGTAGGAGTGGGAGGCTACGGTCCAGGGTTCACACCCCCACACGGTGGCCTGCTGGGGTGGAGCCCTCAGGCACAGGGTGTTTTGACAACCTTGCCAGCAGATCCACCTCCTGCTTCCACCAATCGGCGGTCCGGGAGAAAGCCAACCCCAGTCTCTCCACCTCTAAGAGACACACATCCACAGGCCATGCAGTGGAACTCAACCCAGTTCCACCAGGCTCTGTTAGATCCGAGGGTAAGGGCTCTGTATCTTCCTGCTGGTGGCTCCAGTTCAGGGACACAGAACCCTGCTCCGACTATTGCCTCTCTCACATCATCAATCTTCTCGAAGACTGGGGGCCCTGCCATGAACATGGAGAACATCACATCAGGACTCCTAGGACCCCTGCTCGTGTTACAG-------------------------------------------------------------------------------
>KP995124.1.2 Hepatitis B virus Subgenotype F3 isolate X11-Chronic, complete genome
TCATTTTGTGGGTCACCATATTCCTGGGAACAAGAGCTACAGCATGGGAGCACCTCTCTCAACGACAAGAAGGGGCATGGGACTGAATCTTTCTGTGCCCAATCCTCTGGGCTTCTTGCCAGACCATCAGCTGGATCCGCTATTCAGAGCAAATTCCAGCAGTCCCGACTGGGACTTCAACACAAACAAGGACAGTTGGCCAATGGCAAACAAGGTAGGAGTGGGAAGCTACGGTCCAGGGTTCACACCCCCACACGGTGGCCTGCTGGGGTGGAGCCCTCAGGCACAGGGTGTTTTGACAACCTTGCCAGCAGATCCACCTCCTGCTTCCACCAATCGGCGGTCCGGGAGAAAGCCAACCCCAGTCTCTCCACCTCTAAGAGACACACATCCACAGGCCATGCAGTGGAACTCAACCCAGTTCCATCAGGCTCTGTTAGATCCGAGGGTAAGGGCTCTGTATCTTCCTGCTGGTGGCTCCAGTTCAGGGACACAGAACCCTGCTCCGACTATTGCCTCTCTCACATCATCAATCTTCTCGAAGACTGGGGGCCCTGCCATGAACATGGAGAACATCACATCAGGACTCCTAGGACCCCTGCTCGTGTTACAG-------------------------------------------------------------------------------
>KP995126.1.2 Hepatitis B virus Subgenotype F3 isolate X14-Chronic, complete genome
TCATTTTGTGGGTCACCATATTCCTGGGAACAAGAGCTACAGCATGGGAGCACCTCTCTCAACGACAAGAAGGGGCATGGGACTGAATCTTTCTGTGCCCAATCCTCTGGGCTTCTTGCCAGACCATCAGCTGGATCCGCTATTCAGAGCAAATTCCAGCAGTCCCGACTGGGACTTCAACACAAACAAGGACAGTTGGCCAATGGCAAACAAGGTAGGAGTGGGAGGCTACGGTCCAGGGTTCACACCCCCACACGGTGGCCTGCTGGGGTGGAGCCCTCAGGCACAGGGTGTTTTGACAACCTTGCCAGCAGATCCACCTCCTGCTTCCACCAATCGGCGGTCCGGGAGAAAGCCAACCCCAGTCTCTCCACCTCTAAGAGACACACATCCACAGGCCATGCAGTGGAACTCAACCCAGTTCCATCAGGCTCTGTTAGATCCGAGGGTAAGGGCTCTGTATCTTCCTGCTGGTGGCTCCAGTTCAGGGACACAGAACCCTGCTCCGACTATTGCCTCTCTCACATCATCAATCTTCTCGAAGACTGGGGGCCCTGCCATGAACATGGAGAACATCACATCAGGACTCCTAGGACCCCTGCTCGTGTTACAG-------------------------------------------------------------------------------
>AB036910.1.2 Hepatitis B virus Subgenotype F isolate:VNZ8251
TCATTTTGTGGGTCACCATATTCCTGGGAACAAGAGCTACAGCATGGGAGCACCTCTCTCAACGACAAGAAGGGGCATGGGACTGAATCTTTCTGTGCCCAATCCTCTGGGCTTCTTGCCAGACCATCAGCTGGATCCGCTATTCAGAGCAAATTCCAGCAGTCCCGACTGGGACTTCAACACAAACAAGGACAGTTGGCCAATGGCAAACAAGGTAGGAGTGGGAGGCTACGGTCCAGGGTTCACACCCCCTCACGGTGGCCTGCTGGGGTGGAGCCCTCAGGCACAGGGTGTTTTAACAACCTTGCCAGCAGATCCGCCTCCTGCTTCCACCAATCGGCGGTCCGGGAGAAAGCCAACCCCAGTCTCTCCACCTCTAAGAGACACACATCCACAGGCCATGCAGTGGAACTCAACTCAGTTCCACCAGGCTCTGTTGGATCCGAGGGTAAGGGCTCTGTATTTTCCTGCTGGTGGCTCCAGTTCAGGGACACAGAACCCTGCTCCGACTATTGCCTCTCTCACATCATCAACCTTCTCGAAGACTGGGGGCCCTGCCATGAACATGGAGAACATCACATCAGGACTCCTAGGACCCCTGCTCGTGTTACAG-------------------------------------------------------------------------------
>FJ589067.1.2 Hepatitis B virus Subgenotype F3 isolate UdeA_083, complete genome
TCATTTTGTGGGTCACCATATTCCTGGGAACAAGAGCTACAGCATGGGAGCACCTCTCTCAACGACAAGAAGGGGCATGGGACTGAATCTTTCTGTGCCCAATCCTCTGGGCTTCTTGCCAGACCATCAGCTGGATCCGCTATTCAGAGCAAATTCCAGCAGTCCCGACTGGGACTTCAACACAAACAAGGACACTTGGCCAATGGCAAACAAGGTAGGAGTGGGAGGCTACGGTCCAGGGTTCACACCCCCACACGGTGGCCTGCTGGGGTGGAGCCCTCAGGCACAGGGTGTTTTAACAACCTTGCCAGCAGATCCGCCTCCTGCTTCCACCAATCGGCGGTCCGGGAGAAAGCCAACCCCAGTCTCTCCACCTCTAAGAGACACACATCCACAGGCCATGCAGTGGAACTCAACTCAGTTCCACCAGGCTCTGTTGGATCCGAGGGTAAGGGCTCTGTATTTTCCTGCTGGTGGCTCCAGTTCAGGGACACAGAACCCTGCTCCGACTATTGCCTCTCTCACATCATCAATCTTCTCGAAGACTGGGGGCCCTGCCATGAACATGGAGAACATCACATCAGGACTCCTAGGACCCCTGCTCGTGTTACAG-------------------------------------------------------------------------------
>DQ899148.1.2 Hepatitis B virus Subgenotype F isolate Yanomami114, complete genome
TCATTTTGTGGGTCACCATATTCCTGGGAACAAGAGCTACAGCATGGGAGCACCTCTCTCAACGACAAGAAGGGGCATGGGACTGAATCTTTCTGTGCCCAATCCTCTGGGCTTCTTGCCAGACCATCAGCTGGATCCGCTATTCAGAGCAAATTCCAGCAGTCCCGACTGGGACTTCAACACAAACAAGGACAGTTGGCCAATGGCAAACAAGGTAGGAGTGGGAGGCTACGGTCCAGGGTTCACACCCCCACACGGTGGCCTGCTGGGGTGGAGCCCTCAGGCACAGGGTGTTTTAACAACCTTGCCAGCAGATCCGCCTCCTGCTTCCACCAATCGGCGGTCCGGGAGAAAGCCAACCCCAGTCTCTCCACCTCTAAGAGACACACACCCACAGGCCATGCAGTGGAACTCAACCCAGTTCCACCAGGCTCTGTCAGATCCGAGGGTAAGGGCTCTGTATCTTCCTGCTGGTGGCTCCAGTTCAGGGACACAGAACCCTGCTCCGACTATTGCCTCTCTCACATCATCAATCTTCTCGAAGACTGGGGGCCCTGCCATGAACATGGAGAACATCACATCAGGACTCCTAGGACCCCTGCTCGTGTTACAG-------------------------------------------------------------------------------
>KP995117.1.2 Hepatitis B virus Subgenptype F3 isolate 2504-Chronic, complete genome
TCATTTTGTGGGTCACCATATTCCTGGGAACAAGAGCTACAGCATGGGAGCACCTCTCTCAACGACAAGAAGGGGCATGGGACTGAATCTTTCTGTGCCCAATCCTCTGGGCTTCTTGCCAGACCATCAGTTGGATCCGCTATTCAGAGCAAATTCCAGCAGTCCCGACTGGGACTTCAACACAAACAAGGACAGTTGGCCAATGGCAAACAAGGTAGGAGTGGGAGGCTACGGTCCAGGGTTCACACCCCCACACGGTGGCCTGCTGGGGTGGAGCCCTCAGGCACAGGGTGTTTTAACAACCTTGCCAGCAGATCCGCCTCCTGCTTCCACCAATCGGCGGTCCGGGAGAAAGCCAACCCCAGTCTCTCCACCTCTAAGAGACACACATCCACAGGCCATGCAGTGGAACTCAACCCAGTTCCACCAGGCTCTGTTAAATCCGAGGGTAAGGGCTCTGTATTTTCCTGCTGGTGGCTCCAGTTCAGGGACACAGAACCCTGCTCCGACTATTGCCTCTCTCACATCATCAACCTTCTCGAAGACTGGGGGCCCTGCCATGAACATGGAGAACATCACATCAGGACTCCTAGGACCCCTGCTCGTGTTACAG-------------------------------------------------------------------------------
>KP995119.1.2 Hepatitis B virus Subgenotype F3 isolate 2524-Chronic, complete genome
TCATTTTGTGGGTCACCATATTCCTGGGAACAAGAGCTACAGCATGGGAGCACCTCTCTCAACGACAAGAAGGGGCATGGGACTGAATCTTTCTGTGCCCAATCCTCTGGGCTTCTTGCCAGACCATCAGCTGGATCCGCTATTCAAAGCAAATTCCAGCAGTCCCGACTGGGACTTCAACACAAACAAGGACAGTTGGCCAATGGCAAACAAGGTAGGAGTGGGAGGCTACGGTCCAGGGTTCACACCCCCACACGGTGGCCTGCTGGGGTGGAGCCCTCAGGCACAGGGTGTTTTAACAACCTTGCCAGCAGATCCGCCTCCTGCTTCCACCAATCGGCGGTCCGGGAGAAAGCCAACCCCAGTCTCTCCACCTCTAAGAGACACACATCCACAGGCCATGCAGTGGAACTCAACCCAGTTCCACCAGGCTCTGTTAGATCCGAGGGTAAGGGCTCTGTATTTTCCTGCTGGTGGCTCCAGTTCAGGGACACAGAACCCTGCTCCGACTATTGCCTCTCTCACATCATCAATCTTCTCGAAGACTGGGGGCCCTGCCATGAACATGGAGAACATCACATCAGGACTCCTAGGACCCCTGCTCGTGTTACAG-------------------------------------------------------------------------------
>FJ589066.1.2 Hepatitis B virus Subgenotype F3 isolate UdeA_054, complete genome
TCATTTTGTGGGTCACCATATTCCTGGGAACAAGAGCTACAGCATGGGAGCACCTCTCTCAACGACAAGAAGGGGCATGGGACTGAATCTTTCTGTGCCCAATCCTCTGGGCTTCTTGCCAGACCATCAGCTGGATCCGCTATTCAGAGCAAATTCCAGCAGTCCCGACTGGGACTTCAACACAAACAAGGACAGTTGGCCAATGGCAAACAAGGTAGGAGTGGGAGGCTTCGGCCCAGGGTTCACACCCCCACACGGTGGCCTGCTGGGGTGGAGCCCTCAGGCACAGGGTGTTTTAACAACCTTGCCAGCAGATCCGCCTCCTGCTTCCACCAATCGGCGGTCCGGGAGAAAGCCAACCCCAGTCTCTCCACCTCTAAGAGACACACATCCACAGGCCATGCAGTGGAACTCAACCCAGTTCCACCAGGCTCTGTTAGATCCGAGGGTAAGGGCTCTGTATTTTCCTGCTGGTGGCTCCAGTTCAGGGACACAGAACCCTGCTCCGACTATTGCCTCTCTCACATCATCAATCTTCTCGAAGACTGGGGGCCCTGCCATGAACATGGAGAACATCACATCAGGACTCCTAGGACCCCTGCTCGTGTTACAG-------------------------------------------------------------------------------
>KP995122.1.2 Hepatitis B virus Subgenotype F3 isolate 3008-Chronic, complete genome
TCATTTTGTGGGTCACCATATTCCTGGGAACAAGAGCTACAGCATGGGAGCACCTCTCTCAACGACAAGAAGGGGCATGGGACTGAATCTTTCTGTGCCCAATCCTCTGGGCTTCTTGCCAGACCATCAGCTGGATCCGCTATTCAGAGCAAATTCCAGCAGTCCCGACTGGGACTTCAACACAAACAAGGACAGTTGGCCAATGGCAAACAAGGTAGGAGTGGGAGGCTTCGGCCCAGGGTTCACACCCCCACACGGTGGCCTGCTGGGGTGGAGCCCTCAGGCACAGGGTGTTTTAACAACCTTGCCAGCAGATCCGCCTCCTGCTTCCACCAATCGGCGGTCCGGGAGAAAGCCAACCCCAGTCTCTCCACCTCTAAGAGACACACATCCAGAGGCCATGCAGTGGAACTCAACCCAGTTCCACCAGGCTCTGTTAGATCCGAGGGTAAGGGCTCTGTATTTTCCTGCTGGTGGCTCCAGTTCAGGGACACAGAACCCTGCTCCGACTATTGCCTCTCTCACATCATCAATCTTCTCGAAGACTGGGGGCCCTGCCATGAACATGGAGAACATCACATCAGGACTCCTAGGACCCCTGCTCGTGTTACAG-------------------------------------------------------------------------------
>UFBU1201 A new nucleotide sequence entered manually
-------------------------------------------------------------------AGAAGGGGCATGGGACTGAATCTTTCTGTGCCCAATCCTCTGGGATTCTTGCCAGACCATCAGCTGGATCCGTTATTCAGAGCAAATTCCAGCAGTCCCGACTGGGACTTCAACACAAACAAGGACAGTTGGCCAATGGCCAACAAGGTAGGAGTGGGAGGCTACGGTCCAGGGTTCACACCCCCACACGGTGGCCTGTTGGGGTGGAGCCCTCAGGCACAGGGTGTTTTGACAACCTTGCCAGCAG------------------------------------------------------------------------------------------------------------------------------------------------------CTCCTGCTGGTGGCTCCA-----------------------CCA----------------------------------------------------------------------------------------------------------------------------------------------------------------------------------------
>ANCA1313 A new nucleotide sequence entered manually
-------------------------------------------------------------------AGAAGGGGCATGGGACTGAATCTTTCTGTGCCCAATCCTCTGGGCTTCTTGCCAGACCATCAGCTGGATCCGTTATTCAGAGCAAATTCCAGCAGTCCCGACTGGGACTTCAACACAAACAAGGACAGTTGGCCAATGGCAAACAAGGTAGGAGTGGGAGGCTACGGTCCAGGGTTCACCCCCCCACACGGTGGCCTGTTGGAGTGGAGCCCTAAGGCACAGGGTGTTTTTGCAACCTTGCCAGCATCACCGACTCCT-------------------------------------------------------------------------------------------------------------------------------------------------------------------------------------------------------------------------------------------------------------------------------------------------------------------------------------------------------------------------------
>DM2200 A new nucleotide sequence entered manually
-------------------------------------------ATGGGAGCACCTCTCTCAACGACAAGAAGGGGCATGGGACTGAATCTTTCTGTGCCCAATCCTCTGGGCTTCTTGCCAGACCATCAGCTGGATCCGTTATTCAGAGCAAATTCCAGCAGTCCCGTCTGGGACTTCAACACAAACAAGGACAGTTGGCCAATGGCAAACAAGGTAGGAGTGGGAAGCTACGGTCCAGGGT------------------------------------------------------------------------------------------------------------------------------------------------------------------------------------------------------------------------------------------------------------------------------------------------------------------------------------------------------------------------------------------------------------------------------------------------------------------
>TE1308 A new nucleotide sequence entered manually
------------------------------------------------------------------------------------------TTCTGTGCCCAATCCTCTGGGCTTCTTGCCAGACCATCAGCTGGATCCGTTATTCAGAGCAAATTCCAGCAGTCCCGACTGGGACTTCAACACAAACAAGGACAGTTGGCCAATGGCAAACAAGGTAGGAGTGGGAGGCTACGGTCCAGGGTTCACACCCCCACACGGTGGCCTGTTGGGGTGGAGCCCTCAGGCACAGGGTGTTTTTACAACCTTGCCAGCATATCCGCCTCCTGCTTCCGCCAATCGGCGGACCGGGAGAAAGCCAACCCCATTCTCTCCAACTCTAAGAGACACACATCAACAGGCCAAGCAGTGGAACTCAACTCAGTTCCACCATGCTCTGGTTAATCCAAGGGTAAGGGCTCTGTATTTTCCTGCTGGTGGCTCCAGTTCAGGGACACAGAACCCTGCTCCGACTATTGCCTCTCTCACATCATCAATCTTCTCGAAGACTGGGGGCCCTGCCATGAACATGGAGAACATCACATCAGGACTCCTAGGACCCCTGCTCGTG-------------------------------------------------------------------------------------
>NY1400 A new nucleotide sequence entered manually
-----------------------------------------GCATGGGAGCACCTCTCTCAACGACAAGAAGGGGCATGGGACTGAATCTTTCTGTGCCCAATCCTCTGGGCTTCTTGCCAGACCATCAGCTGGATCCGTTATTCAGGGCAAATTCCAGCAGTCCCGACTGGGACTTCAACACAAACAAGGACAGTTGGCCAACAGCAAACAAGGTAGGAGTGGGAGGCTACGGTCCAGGGTTCACACCCCCACACGGTGGCCTGTTGGGGTGGAGCCCTCAGGCACAGGGTGTTTTGACAACCTTGCCAGCAGATCCGCCTCCTGCTTCCACCAATCGGCGGACCGGGAGAAAGCCAACCCCAGTCTCTCCACCTCTAAGAGACACACATCCACAGGCCATGCAGTGGAATTCAACCCAGTTCCACCAGGCTCTGTTAGATCCGAGGGTAAGGGCTCTGTATTTTCCTGCTGGTGGCTCCAGTTCAGGGACACAGAACCCTGCTCCGACTATTGCCTCTCTCACATCATCAATCTTCTCGAAGACTGGGGGCCCTGCCATGAACATGGAGAACATCACATCAGGACTCCTAGGAC------------------------------------------------------------------------------------------------
>MG1310 A new nucleotide sequence entered manually
-----------------------------------------GCATGGGAGCACCTCTCTCAACGACAAGAAGGGGCATGGGACTGAATCTTTCTGTGCCCAATCCTCTGGGCTTCTTGCCAGACCATCAGCTGGATCCGTTATTCAGAGCAAATTCCAGCAGTCCCGACTGGGACTTCAACACAAACAAGGACAGTTGGCCAATGGCAAACAAGGTAGGAGTGGGAGGCTACGGTCCGGGGTTCACACCCCCACACGGTGGCCTGTTGGGGTGGAGCCCTCAGGCACAGGGTGTTTTGACAACCTTGCCAGCAGATCCGCCTCCTGCTTCCACCAATCGGCGGACCGGGAGAAAGCCAACCCCAGTCTCTCCACCTCTAAGAGACACACATCCACAGGCCATACAGTGGAACTCAACCCAGTTCCACCAGG---------------------------------------------------------------------------------------------------------------------------------------------------------------------------------------------------------------------------------------------------------------------
>GC0803 A new nucleotide sequence entered manually
-------------------------------------------------------------------AGAAGGGGCATGGGACTGAATCTTTCTGTGCCCAATCCTCTGGGCTTCTTGCCAGACCATCAGCTGGATCCGTTATTCAGAGCAAATTCCAGCAGTCCCGACTGGGACTTCAACACAAACAAGGACAGTTGGCCAATGGCAAACAAGGTAGGAGTGGGAGGCTACGGTCCAGGGTTCACACCCCCACACGGTGGCCTGTTGGGGTGGAGCCCTCAGGCACAGGGTGTTTTGACAACCTTGCCAGCAGCTCCG------------------------------------------------------------------------------------------------------------------------------------------------------GCTGGTGCCTCCA------------------------------------------------------------------------------------------------------------------------------------------------------------------------------------------------------------------
>YR2200 A new nucleotide sequence entered manually
------------------------------------------CATGGGAGCACCTCTCTCAACGACAAGAAGGGGCATGGGACTGAATCTTTCTGTGCCCAATCCTCTGGGCTTCTTGCCAGACCATCAGCTGGATCCGTTATTCAGAGCAAATTCCAGCAGTCCCGACTGGGACTTCAACACAAACAAGGACAGTTGGCCAATGGCAAACAAGGTAGGAGTGGGAGGCTACGGTCCAGGGTTCACACCCCCACACGGTGGCCTGTTGGGGTGGAGCCCTCAGGCACAGGGTGTTTTGACAACCTTGCCAGCAGATCCGCCTCCTGCTTCCACCAATCGGCGGACCGGGAGAAAGCCAACCCCAGTCTCTCCACCTCTAAGAGACACACATCCACAGGCCATGCAGTGGAACTCAACCCAGTTCCACCAGGCTCTGTTAGATCCGAGGGTAAGGGCTCTGTATTTTCCTGCTGGTGGCTCCAGTTCAGGGACACAGAACCCTGTTCCGACTATTGCCTCTCTCACATCATCAATCTCCTCGAAGACTGGGGGCCCTGCCATGAACATGGAGAACATCACATCAGGACTCCTAGGACTCCTGTCCGTG-------------------------------------------------------------------------------------
>RERI1711 A new nucleotide sequence entered manually
-------------------------------------------ATGGGAGCACCTCTCTCAACGACAAGAAGGGGCATGGGACTGAATCTTTCTGTGCCCAATCCTCTGGGCTTCTTGCCAGACCATCAGCTGGATCCGTTATTCAGAGCAAATTCCAGCAGTCCCGACTGGGACTTCAACACAAACAAGGACAGTTGGCCAATGGCAAACAAGGTAGGAGTGGGAGGCTACGGTCCAGGGTTCACACCCCCACACGGTGGCCTGTTGGGGTGGAGCCCTCAGGCACAGGGTGTTTTGACAACCTTGCCAGCAGATCCGCCTCCTGCTTCCACCAATGGGAGGGAGGGGAGAGAACCAACCCTAGTCTCTCTCCCTCTAAGAGAC-------------------------------------------------------------------------------------------------------------------------------------------------------------------------------------------------------------------------------------------------------------------------------------------------------------------
>NAAS0703 A new nucleotide sequence entered manually
----------------------------------------------------------------ACAAGAAGGGGCATGGGACTGAATCTTTCTGTGCCCAATCCTCTGGGCTTCTTGCCAGACCATCAGCTGGATCCGTTATTCAGAGCAAATTCCAGCAGTCCCGACTGGGACTTCAACACAAACAAGGACAGTTGGCCAATGGCAAACAAGGTAGGAGTGGGAGGCTACGGTCCAGGGTTCACACCCCCACACGGTGGCCTGTTGGGGTGGAGCCCTCAGGCACAGGGTGTTTTGACAACCTTGCCAGCAAATCC--------------------------------------------------------------------------------------------------------------------------------------------------------------------------------------------------------------------------------------------------------------------------------------------------------------------------------------------------------------------------------------
>KEBA0900 A new nucleotide sequence entered manually
----------------------------------------------------------------ACAAGAAGGGGCATGGGACTGAATCTTTCTGTGCCCAATCCTCTGGGCTTCTTGCCAGACCATCAGCTGGATCCGTTATTCAGAGCAAATTCCAGCAGTCCCGACTGGGACTTCAACACAAACAAGGACAGTTGGCCAATGGCAAACAAGGTAGGAGTGGGAGGCTACGGTCCAGGGTTCACACCCCCACACGGTGGCCTGTTGGGGTGGAGCCCTAAGGCACAGGGTGTTTTGACAACCTTGCCAGCA-------------------------------------------------------------------------------------------------------------------------------------------------------------------------------------------------------------------------------------------------------------------------------------------------------------------------------------------------------------------------------------------
>AG1600 A new nucleotide sequence entered manually
-------------------------------------------ATGGGAGCACCTCTCTCAACGACAAGAAGGGGCATGGGACTGAATCTTTCTGTGCCCAATCCTCTGGGCTTTTTGCCAGACCATCAGCTGGATCCTTTATTCAGAGCAAATTCCAGCAGTCCCGACTGGGACTTCAACACAAACAAGGACAGTTGGCCAATGGCAAACAAGGTAGGAGTGGGAGGCTACGGTCCAGGGTTCACACCCCCACACGGTGGCCTGTTGGGGTGGAGCCCTCAGGCACAGGGTGTTTTGACAACCTTGCCAGCAGATCCGCCTCCTGCTTCCACCAATCGGCGGACCGGGAGAAAGCCAACCCCAGTCTCTCCACCTCTAAGAGACACACATCCACAGGCCATGCAGTGGAACTCAACCCAGTTCCACCAGGCTCTGTTAGATCCGAGGGTAAGGGCTCTGTATTTTCCTGCTGGTGGCTCCAGTTCAGGGACACAGAACCCTGCTCCGACTATTGCCTCTCTCACATCATCAATCTTCTCGAAGACTGGGGGCCCTGCCATGAACATGGAGAACATCACATCAGGACTCCTAGGACCCC---------------------------------------------------------------------------------------------
>JH1600 A new nucleotide sequence entered manually
----------------------------------------AGCATGGGAGCACCTCTCTCAACGACAAGAAGGGGCATGGGACTGAATCTTTCTGTGCCCAATCCTCTGGGCTTTTTGCCAGACCATCAGCTGGATCCTTTATTCAGAGCAAATTCCAGCAGTCCCGACTGGGACTTCAACACAAACAAGGACAGTTGGCCAATGGCAAACAAGGTAGGAGTGGGAGGCTACGGTCCAGGGTTCACACCCCCACACGGTGGCCTGTTGGGGTGGAGCCCTCAGGCACAGGGTGTTTTGACAACCTTGCCAGCAGATCCGCCTCCTGCTTCCACCAATCGGCGGACCGGGAGAAAGCCAACCCCAGTCTCTCCACCTCTAAGAGACACACATCCACAGGCCATGCAGTGGAACTCAACCCAGTTCCACCAGGCTCTGTTAGATCCGAGGGTAAGGGCTCTGTATTTTCCTGCTGGTGGCTCCAGTTCAGGGACACAGAACCCTGCTCCGACTATTGCCTCTCTCACATCATCAATCTTCTCGAAGACTGGGGGCCCTGCCATGAACATGGAGAACATCACATCAGGACTCCTAGGACCCCTG-------------------------------------------------------------------------------------------
>KP995118.1.2 Hepatitis B virus Subgenotype F4 isolate 2517-Chronic, complete genome
TCATTTTGTGGGTCACCATATTCCTGGGAACAAGAGCTACAGCATGGGAGCACCTCTCTCAACGACTCGAAGGGGCATGGGACTGAATCTTTCTGTGCCCAATCCTCTGGGCTTCTTGCCAGACCATCAGCTGGATCCGTTATTCAAAGCAAATTCCAGCAGTCCCGACTGGGACTTCAACACAAACAAGGACAGTTGGCCAATGGCAAACAAGGTAGGAGTGGGAGGCTACGGTCCAGGGTTCACACCCCCACACGGTGGCCTGTTGGGGTGGAGCCCTCAGGCACAGGGTGTTTTGACAACCTTGCCAGCAGATCCGCCTCCTGCTTCCACCAATCGGCGGACCGGGAGAAAGCCAACCCCAGTCTCTCCACCTCTAAGAGACACACATCCACAGGCCATGCAGTGGAACTCAACCCAGTTCCACCAGGCTCTGTTAGATCCGAGGGTAAGGGCTCTGTATTTTCCTGCTGGTGGCTCCAGTTCAGGGACACAGAACCCTGCTCCGACTATTGCCTCTCTCACATCATCAATCTTCTCGAAGACTGGGGGCCCTGCCATGAACATGGAGAACATCACATCAGGACTCCTAGGACCCCTGCTCGTGTTACAG-------------------------------------------------------------------------------
>VITI1724 A new nucleotide sequence entered manually
---------------------------------------CAGCATGGGAGCACCTCTCTCAACGACAAGAAGGGGCATGGGACTGAATCTTTCTGTGCCCAATCCTCTGGGCTTCTTGCCAGACCATCAGCTGGATCCGTTATTCAGAGCAAATTCCAGCAGTCCCGACTGGGACTTCAACACAAACAAGGACAGTTGGCCAATGGCAAACAAGGTAGGAGTGGGAGGCTACGGTCCAGGGTTCACACCCCCACACGGTGGCCTGTTGGGGTGGAGCCCTCAGGCACAGGGTGTTTTGACAACCTTGCCAGCAGATCCGCCTCCTGCTTCCACCAATCGGCGGACCGGGAGAAAGCCAACCCCAGTCTCTCCACCTCTAAGAGACACACATCCACAGGCCATGCAGTGGAACTCAACCCAGTTCCACCAGACTCTGTTAGATCCGAGGGTAAGGGCTCTGTATTTTCCTGCTGGTGGCTCCAGTTCAGGGACACAGAACCCTGCTCCGACTATTGCCTCTCTCACATCATCAATCTTCTCGAAGACTGGGGGCCCTGCCATGAACATGGAGAACATCACATCAGGACTCCTAGGACCC----------------------------------------------------------------------------------------------
>NC1401 A new nucleotide sequence entered manually
-------------------------------------------------------------------AGAAGGGGCATGGGACTGAATCTTTCTGTGCCCAATCCTCTGGGCTTCTTGCCAGACCATCAGCTGGATCCGTTATTCAGAGCAAATTCCAGCAGTCCCGACTGGGACTTCAACACAAACAAGGACAGTTGGCCAATGGCAAACAAGGTAGGAGTGGGAGGCTACGGTCCAGGGTTCACACCCCCACACGGTGGCCTGTTGGGGTGGAGCCCTCAGGCACAGGGTGTTTTGACAACCTTGCCAGCAGATCCGCCTCCTGCTTCCACCAATCGGCGGACCGGGAGAAAGCCAACCCCAGTCTCTCCACCTCTAAGAGACACACATCCACAGGCCATGCAGTGGAACTCAACCCAGTTCCACCAGGCTCTGTTAGATCCGAGGGTAAGGGCTCTGTATTTTCCTGCTGGTGGCTCCAGTTCAGGGACACAGAACCCTGCTCCGACTATTGCCTCTCTCACATCATCAATCTTCTCGAAGACTGGGGGCCCTGCCATGAACATGGAGAACATCACATCAGGACTCCTAGGACCCCTG-------------------------------------------------------------------------------------------
>MC0803 A new nucleotide sequence entered manually
-------------------------------------------------------------------AGAAGGGGCATGGGACTGAATCTTTCTGTGCCCAATCCTCTGGGCTTCTTGCCAGACCATCAGCTGGATCCGTTATTCAGAGCAAATTCCAGCAGTCCCGACTGGGACTTCAACACAAACAAGGACAGTTGGCCAATGGCAAACAAGGTAGGAGTGGGAGGCTACGGTCCAGGGTTCACACCCCCACACGGTGGCCTGTTGGGGTGGAGCCCTCAGGCACAGGGTGTTTTGACAACCTTGCCAGCAGATCCGCCTCCTGCTTCCACCAATCGGCGGACCGGGAGAAAGCCAACCCCAGTCTCTCCACCTCTAAGAGACACACATCCACAGGCCATGCAGTGGAACTCAACCCAGTTCCACCAGGCTCTGTTAGATCCGAGGGTAAGGGCTCTGTATTTTCCTGCTGGTGGCTCCAGTTCAGGGACACAGAACCCTGCTCCGACTATTGCCTCTCTCACATCATCAATCTTCTCGAAGACTGGGGGCCCTGCCATGAACATGGAGAACATCACATCAGGACTCCTAGGACCCCTG-------------------------------------------------------------------------------------------
>CEBA0803 A new nucleotide sequence entered manually
--------------------------------------------TGGGAGCACCTCTCTCAACGACAAGAAGGGGCATGGGACTGAATCTTTCTGTACCCAATCCTCTGGGATTCTTTCCAGACCATCAGCTGGATCCTCTATTCAGAGCAAATTCCAGCAGTCCCGACTGGGACTTCAACAAAAACAAGGACAAGTGGCCAATGGCCAACAAGGTAGGAGCGGGAGGTTACGGTCCAGGGTTCACACCCCCCCCCGGGG------------------------------------------------------------------------------------------------------------------------------------------------------------------------------------------------------------------------------------------------------------------------------------------------------------------------------------------------------------------------------------------------------------------------------------------------
>MERO2200 A new nucleotide sequence entered manually
---------------------------------------------------------------GACAAGAAGGGGCATGGGACAGAATCTCTCTGTACCCAATCCTCTGGGATTCTTTCCAGACCATCAGCTGGATCCTCTATTCAGAGCAAATTCCAGCAGTCCCGACTGGGACTTCAACAAAAACAAGGACAATTGGCCAATGGCCAACAAGGTAGGAGTGGGAGGTTACGGTCCAGGGTTCACACCCCCACACGGTGGCTTGCTGGGGTGGAGCCCCCAGGCACAAGGTGTTCTAACAACCTTGCCAGCAAATCCGCCTCCTGCTTCCACCAATCGGCGGTCAGGGAGGAAGCCCACCCCAGTCTCTCCACCTCTAAGAGACACACATCCACAGGCCATGCAGTGGAACTCAACCCAGTTCCACCAGGCCCTGTTAGACCCAAGGGTAAGGGCTCTGTATTTTCCTGCTGGTGGCTCCAGTTCAGAGACGCAGAACCCTGCTCCGACTATTGCCTCTCTCACATCATCAACCTCCTCGAAGACTGGGGGCCCTGCTATGAACATGGACAACATCACATCAGGACTCCAAGGACCCCT--------------------------------------------------------------------------------------------
>ME1400 A new nucleotide sequence entered manually
--------------------------------------------TGGGAGCACCTCTCTCAACGACAAGAAGGGGCATGGGACAGAATCTCTCTGTACCCAATCCTCTGGGATTCTTTCCAGACCATCAGCTGGATCCTCTATTCAGAGCAAATTCCAGCAGTCCCGACTGGGACTTCAACAAAAACAAGGACAATTGGCCAATGGCCAACAAGGTAGGAGTGGGAGGTTACGGTCCAGGGTTCACACCCCCACACGGTGGCTTGCTGGGGTGGAGCCCCCAGGCACAAGGTGTTCTAACAACCTTGCCAGCAAATCCGCCTCCTGCTTCCACCAATCGGCGGTCAGGGAGGAAGCCCACCCCAGTCTCTCCACCTCTAAGAGACACACATCCACAGGCCATGCAGTGGAACTCAACCCAGTTCCACCAGGCCCTGTTAGACCCAAGGGTAAGGGCTCTGTATTTTCCTGCTGGTGGCTCCAGTTCAGAGACGCAGAACCCTGCTCCGACTATTGCCTCTCTCACATCATCAACCTCCTCGAAGACTGGGGGCCCTGCTATGAACATGGACAACATCACATCAGGACTCCAAGGAC------------------------------------------------------------------------------------------------
>TS2200 A new nucleotide sequence entered manually
--------------------------------------------------------------------GAAGGGGCATGGGACAGAATCTTTCTGTACCCAATCCTCTGGGATTCTTTCCAGACCATCAGCTGGATCCTCTATTCAGAGCAAATTCCAGCAGTCCCGACTGGGACTTCAACAAAAACAAGGACAATTGGCCAATGGCCAACAAGGTAGGAGTGGGAGGTTACGGTCCAGGGTTCACACCCCCACACGGTGGCTTGCTGGGGTGGAGCCCCCAGGCACAAGGTGTTCTAACAACCTTGCCAGCAAATCCGCCTCCTGCTTCCACCAATCGGCGGTCAGGGAGGAAGCCCACCCCAGTCTCTCCACCTCTAAGAGACACACATCCACAGGCCATGCAGTGGAACTCAACCCAGTTCCACCAGGCCCTGTTAGACCCAAGGGTAAGGGCTCTGTATTTTCCTGCTGGTGGCTCCAGTTCAGAGACGCAGAACCCTGCTCCGACTATTGCCTCTCTCACATCATCAATCTCCTCGAAGACTGGGGGCCCTGCTATGAACATGGACAACATCACATCAGGACTCCTAGGACCCCTGC------------------------------------------------------------------------------------------
>NN1600 A new nucleotide sequence entered manually
--------------------------------------------------------------------GAAGGGGCATGGGACTGAATCTTTCTGTACCCAATCCTCTGGGATTCTTTCCAGACCATCAGCTGGATCCTCTATTCAGAGCAAATTCCAGCAGTCCCGACTGGGACTTCAACAAAAACAAGGACAATTGGCCAATGGCCAACAAGGTAGGAGTGGGAGGTTACGGTCCAGGGTTCACACCCCCACACGGTGGCTTGCTGGGGTGGAGCCCCCAGGCACAAGGTGTTCTAACAACCTTGCCAGCAAATCCGCCTCCTGCTTCCACCAATCGGCGGTCAGGGAGGAAGCCCACCCCAGTCTCTCCACCTCTAAGAGACACACATCCACAGGCCATGCAGTGGAACTCAACCCAGTTCCACCAGGCCCTGTTAGACCCAAGGGTAAGGGCTCTGTATTTTCCTGCTGGTGGCTCCAGTTCAGAGACGCAGAACCCTGCTCCGACTATTGCCTCTCTCACATCATCAACCTCCTCGAAGACTGGGGGCCCTGCTATGAACATGGACAACATCACATCAGGACTCCTAGGACCCCTGC------------------------------------------------------------------------------------------
>KJ676694.1.2 Hepatitis B virus Subtype F4 isolate F4_03, complete genome
TCATTTTGTGGGTCACCATATTCCTGGGAACAAGAGCTACAGCATGGGAGCACCTCTCTCAACGACAAGAAGGGGCATGGGACAGAATCTCTCTGTACCCAATCCTCTGGGATTCTTTCCAGACCATCAGCTGGATCCTCTATTCAGAGCAAATTCCAGCAGTCCCGACTGGGACTTCAACAAAAACAAGGACAATTGGCCAATGGCAAACAAGGTAGGAGTGGGGGGCTACGGTCCAGGGTTCACACCCCCACACGGTGGCTTGCTGGGATGGAGCCCTCAGGCACAAGGTGTTCTAACAACCTTGCCAGCAAATCCGCCTCCTGCTTCCACCAATCGGCGGTCCGGGAGGAAGCCAACCCCAGTCTCTCCACCTCTAAGAGACACACATCCACAGGCCRTGCAGAACAACTCAACCCAGTTTCACCAGGCCCTGTTAGACCCAAGGGTAAGGGCTCTGTATTTTCCTGCTGGTGGCTCCAGTTCAGAGACGCAGAACCCTGCTCCGACTATTGCCTCTCTCACATCATCAATCTTCTCGAAGACTGGGGGCCCTGCTATGAACATGGACAACATCACATCAGGACTCCTAGGACCCCTGCTCGTATTACAG-------------------------------------------------------------------------------
>KJ676692.1.2 Hepatitis B virus Subtype F4 isolate F4_01, complete genome
TCATTTTGTGGGTCACCATATTCCTGGGAACAAGAGCTACAGCATGGGAGCACCTCTCTCAACGACAAGAAGGGGCATGGGACAGAATCTCTCTGTACCCAATCCTCTGGGATTCTTTCCAGACCATCAGCTGGATCCTCTATTCAGAGCAAATTCCAGCAGTCCCGACTGGGACTTCAACAAAAACAAGGACAATTGGCCAATGGCAAACAAGGTAGGAGTGGGAGGCTACGGTCCAGGGTTCACACCCCCACACGGTGGCTTGCTGGGGTGGAGCCCTCAGGCACAAGGTGTTCTAACAACCTTGCCAGCAAATCCGCCTCCTGCTTCCACCAATCGGCGGTCCGGGAGGAAGCCAACCCCAGTCTCTCCACCTCTAAGAGACACACATCCTCAGGCCATGCAGKGGAACTCAACCCAGTTCCACCAGGCCCTGTTAGACCCAAGGGTAAGGGCTCTGTATTTTCCTGCTGGTGGCTCCAGTTCAGAGACACAGAACCCTGCTCCGACTATTGCCTCTCTCACATCATCAATCTTCTCGAAGACTGGGGRCCCTGCTATGAACATGGACAACATCACATCAGGACTCCTAGGACCCCTGCTCGTATTACAG-------------------------------------------------------------------------------
>KJ676693.1.2 Hepatitis B virus Subtype F4 isolate F4_02, complete genome
TCATTTTGTGGGTCACCATATTCCTGGGAACAAGATCTACAGCATGGGAGCACCTCTCTCAACGACAAGAAGGGGCATGGGACAGAATCTCTCTGTACCCAATCCTCTGGGATTCTTTCCAGACCATCAGCTGGATCCTCTATTCAGAGCAAATTCCAGCAGTCCCGACTGGGACTTCAACAAAAACAAGGACAATTGGCCAATGGCAAACAAGGTAGGAGTGGGAGGCTACGGTCCAGGGTTCACACCCCCACACGGTGGCTTGCTGGGGTGGAGCCCTCAGGCACAAGGTGTCCTAACAACCTTGCCAGCAAATCCGCCTCCTGCTTCCACCAATCGGCGGTCCGGGAGGAAGCCAACCCCAGTCTCTCCACCTCTAAGAGACACGCATCCACAGGCCATGCAGTGGAACTCAACCCAGTTCCACCAGGCCCTGTTAGACCCAAGGGTAAGGGCTCTGTATCTTCCTGCTGGTGGCTCCAGTTCAGAGACGCAGAACCCTGCTCCGACTATTGCCTCTCTCACATCATCAATCTTCTCGAAGACTGGGGGCCCTGCTATGAACATGGACAACATCACATCAGGACTCCTAGGACCCCTGCTCGTATTACAG-------------------------------------------------------------------------------
>KJ843165.1.2 Hepatitis B virus Subtype B2  isolate Ag03, complete genome
TCATTTTGCGGGTCACCATATTCTTGGGAACAAGATCTACAGCATGGGAGGTTGGTCTTCCAAACCTCGAAAAGGCATGGGGACAAATCTTTCTGTCCCCAATCCCCTGGGATTCTTCCCCGATCATCAGTTGGACCCTGCATTCAAAGCCAACTCAGAAAATCCAGATTGGGACCTCAACCCGCACAAGGACAACTGGCCGGACGCCAACAAGGTGGGAGTGGGAGCATTCGGGCCAGGGTTCATCCCTCCCCATGGGGGACTGTTGGGGTGGAGCCCTCAGGCTCAGGGCATACTCACAACTGTGCCAGCAGCTCCTCCTCCTGCCTCCACCAATCGGCAGTCAGGCAGGCAGCCTACTCCCTTAACTCCACCTCTAAGGGACACTCATCCTCAGGCCGTGCAGTGGAACTCCAGAACTTTCCACCAAACTCTTCAAGATCCAAGAGTCAGGGCCCTGTACTTTCCTGCTGGTGGCTCCAGTTCAGGAACAGTGAGCCCTGCTCAGAATACTGTCTCTGCCATATCGTCAATCTCATCGAAGACTGGGGACCCTGTACCGAACATGGAGAACATCGCATCAGGACTCCTAGGACCCCTGCTCGTGTTACAG-------------------------------------------------------------------------------
>AB365445.1.2 Hepatitis B virus Subtype Ba DNA, complete genome, isolate: BOL1
TCATTTTGCGGGTCACCATATTCTTGGGAACAAGATCTACCGCATGGGAGGTTGGTCTTCCAAACCTCGAAAAGGCATGGGGACAAATCTTTCTGTCCCCAATCCCCTGGGATTCTTCCCCGATCATCAGTTGGACCCTGCATTCAAAGCCAACTCAGAAAATCCAGATTGGGACCTCAACCCGTACAAGGACAATTGGCCGGACGCCAACAAGGTGGGAGCGGGAGCATTCGGGCCAGGGTTCACCCCTCCCCATGGGGGACTGTTGGGGTGGAGTCCTCAGGCTCAGGGCCTACTCACAACTGTGCCAGCAGCTCCTCCTCCTGCCTCCACCAATCGGCAGTCAGGAAGGCAGCCTACTCCCTTATCTCCACCTCTAAGGGACACTCATCCTCAAGCCATGCAGTGGAACTCAACAACTTTCCACCAAACTCTTCAAGATCCCAGAGTCAGGGCCCTGTACTTTCCTGCTGGTGGCTCCAGTTCAGGAACAGTGAGCCCTGCTCAGAATACTGTCTCTGCCATATCGTCAATCTTATCGAAGACTGGGGACCCTGTACCGAACATGGAGAACATCGCATCAGGACTCCTAGGACCCCTGCTCGTGTTACAG-------------------------------------------------------------------------------
>KM359440.1.2 Hepatitis B virus Subtype B2isolate FF3, complete genome
TCATTTTGCGGGTCACCATATTCTTGGGAACAAGATCTACAGCATGGGGGGTTGGTCTTCCAAACCTCGAAAAGGCATGGGGACAAATCTTTCTGTCCCCAATCCCCTGGGATTCTTCCCCGATCATCAGTTGGATCCTGCATTCAAAGCCAACTCAGAAAATCCAGATTGGGACCTCAACCCGCACAAGGACAACTGGCCGGACGCCAACAAGGTGGGAGTGGGAGCATTCGGGCCAGGGTTCACCCCTCCCCATGGGGGACTGTTGGGGTGGAGCCCTCAGGCTCAGGGCCTACTCACAACTGTGCCAGCAGTTCCTCCTCCTGCCTCCACCAATCGGCAGTCAGGAAGGCAGCCTACTCCCTTATCTCCACCTCTAAGGGACACTCATCCTCAGGCCATGCAGTGGAACTCCACCACTTTCCACCAAACTCTTCAAGATCCCAGAGTCAGGGCCCTGTACTTTCCTGCTGGTGGCTCCAGTTCAGGAACAGTGAGCCCTGCTCAGAATACTGTCTCTGCCATATCGTCAATCTTATCGAAGACTGGGGACCCTGTACCGAACATGGAGAACATCGCATCAGGACTCCTAGGACCCCTGCTCGTGTTACAG-------------------------------------------------------------------------------
>EF464098.1.2 Hepatitis B virus Subgenotype G isolate 09hgg, complete genome
TCATTTTGTGGGTCACCATATACTTGGGAACAAGATCTACAGCATGGGG---CTTTCTTGGACGGTCCCTCTCGAGTGGGGAAAGAACCTTTCCACCAGCAATCCTCTAGGATTCCTTCCCGATCACCAGTTGGACCCAGCATTCAGAGCAAATACCAACAATCCAGATTGGGACTTCAATCCCAAAAAGGACCCTTGGCCAGAGGCCAACAAGGTAGGAGTTGGAGCCTATGGACCCGGGTTCACCCCTCCACACGGAGGCCTTTTGGGGTGGAGCCCTCAGTCTCAGGGCACACTAACAACTTTGCCAGCAGATCCGCCTCCTGCCTCCACCAATCGTCAGTCAGGGAGGCAGCCTACTCCCATCTCTCCACCACTAAGAGACAGTCATCCTCAGGCCATGCAGTGGAACTCCACCCAGTTCCACCAAGCTCTACAAAATCCCAAAGTCAGGGGCCTGTATTTTCCTGCTGGTGGCTCCAGTTCAGAGACAGCAGAACCTGCTCCGACTATTGCCTCTCTCACATCATCAATCTTCTCGAAGACTGGGGGCCCTGCACCGAACATGGAGAACATCACATCAGGACTCCTAGGACCCCTGCTCGTGTTACAG-------------------------------------------------------------------------------
>EF464099.1.2 Hepatitis B virus Subgenotype G isolate 05hgg, complete genome
TCATTTTGTGGGTCACCATATACTTGGGAACAAGATCTACAGCATGGGG---CTTTCTTGGACGGTCCCTCTCGAGTGGGGAAAGAACCTTTCCACCAGCAATCCTCTAGGATTCCTTCCCGATCACCAGTTGGACCCAGCATTCAGAGCAAATACCAACAATCCAGATTGGGACTTCAATCCCAAAAAGGACCCTTGGCCAGAGGCCAACAAGGTAGGAGTTGGAGCCTATGGACCCGGGTTCACCCCTCCACACGGAGGCCTTTTGGGGTGGAGCCCTCAGTCTCAGGGCACACTAACAACTTTGCCAGCAGATCCGCCTCCTGCCTCCACCAATCGTCAGTCAGGGAGGCAGCCTACTCCCATCTCTCCACCACTAAGAGACAGTCATCCTCAGGCCATGCAGTGGAATTCCACAGCTTTCCACCAAGCTCTGCAAGATCCCAGAGTCAGGGGCCTGTATTTTCCTGCTGGTGGCTCCAGTTCAGGAACACTCAACCCTGTTCCAAATATTGCCTCTCACATCTCGTCAATCTCCTCGAGGACTGGGGACCCTGCGACGAACATGGAGAACATCACATCAGGATTCCTAGGACCCCTGCTCGTGTTACAG-------------------------------------------------------------------------------
>HE981172.1.2 Hepatitis B virus Subtype G, clone BR22 complete genome
TCATTTTGTGGGTCACCATATACTTGGGAACAAGATCTACAGCATGGGG---CTTTCTTGGACGGTCCCTCTCGAGTGGGGAAAGAACCTTTCCACCAGCAATCCTCTAGGATTCCTTCCCGATCACCAGTTGGACCCAGCATTCAGAGCAAATACCAACAATCCAGATTGGGACTTCAATCCCAAAAAGGACCCTTGGCCAGAGGCCAACAAGGTAGGAGTTGGAGCCTATGGACCCGGGTTCACCCCTCCACACGGAGGCCTTTTGGGGTGGAGCCCTCAGTCTCAGGGCACACTAACAACTTTGCCAGCAGATCCGCCTCCTGCCTCCACCAATCGTCAGTCAGGGAGGCAGCCTACTCCCATCTCTCCACCACTAAGAGACAGTCATCCTCAGGCCATGCAGTGGAACTCTACAGCATTCCACCAAGCTCTACAAAATCCCAAAGTCAG------------TCCTGCTGGTGGCTCCAGTTCAGGGATAGTGAACCTTGTTCCGACTATTGCCTCTCACATCTCGTCAATCTTCTCCAGGATTGGGGACCCTGTACCGAACATGGAGAACATCACATCAGGATTCCTAGGACCCCTGCTCGTGTTACAG-------------------------------------------------------------------------------
>HE981174.1.2 Hepatitis B virus, Subtype G, clone ARG56.1.5 complete genome
TCATTTTGTGGGTCACCATATACTTGGGAACAAGATCTACAGCATGGGG---CTTTCTTGGACGGTCCCTCTCGAGTGGGGAAAGAACCTTTCCACCAGCAATCCTCTAGGATTCCTTCCCGATCACCAGTTGGACCCAGCATTCAGAGCAAATACCAACAATCCAGATTGGGACTTCAATCCCAAAAAGGACCCTTGGCCAGAGGCCAACAAGGTAGGAGTTGGAGCCTATGGACCCGGGTTCACCCCTCCACACGGAGGCCTTTTGGGGTGGAGCCTTCAATCTCAGGGCACACTAACAACTTTGCCAGCAGATCCGCCTCCTGCCTCCACCAATCGTCAGTCAGGGAGGCAGCCTACTCCCATCTCTCCACCACTAAGAGACAGTCATCCTCAGGCCATGCAGTGGAACTCTACAGCATTCCACCAAGCTCTACAAAATCCCAAAGTCAGGGGCCTGTATCTTCCTGCTGGTGGCTCCAGTTCAGGGATAGTGAACCCTGTTCCGACTATTGCCTCTCACATCTCGTCAATCTTCTCCAGGATTGGGGACCCTGCACCGAACATGGAGAACATCACATCAGGATTCCTAGGACCCCTGCTCGTGTTACAG-------------------------------------------------------------------------------
>HE981175.1.2 Hepatitis B virus, Subtype G, clone ARG56.5.7 complete genome
TCATTTTGTGGGTCACCATATACTTGGGAACAAGATCTACAGCATGGGG---CTTTCTTGGACGGTCCCTCTCGAGTGGGGAAAGAACCTTTCCACCAGCAATCCTCTAGGATTCCTTCCCGATCACCAGTTGGACCCAGCATTCAGAGCAAATACCAACAATCCAGATTGGGACTTCAATCCCAAAAAGGACCCTTGGCCAGAGGCCAACAAGGTAGGAGTTGGAGCCTATGGACCCGGGTTCACCCCTCCACACGGAGGCCTTTTGGGGTGGAGCCTTCAGTCTCAGGGCACACTAACAACTTTGCCAGCAGATCCGCCTCCTGCCTCCACCAATCGTCAGTCAGGGAGGCAGCCTACTCCCATCTCTCCACCACTAAGAGACAGTCATCCTCAGGCCATGCAGTGGAACTCTACAGCATTCCACCAAGCTCTACAAAATCCCAAAGTCAGGGGCCTGTATTTTCCTGCTGGTGGCTCCAGTTCAGGGATAGTGAACCCTGTTCCGACTATTGCCTCTCACATCTCGTCAATCTTCTCCAGGATTGGGGACCCTGCACCGAACATGGAGAACATCACATCAGGATTCCTAGGACCCCTGCTCGTGTTACAG-------------------------------------------------------------------------------
>HE981176.1.2 Hepatitis B virus, Subtype G, clone ARG56.5.9 complete genome
TCATTTTGTGGGTCACCATATACTTGGGAACAAGATCTACAGCATGGGG---CTTTCTTGGACGGTCCCTCTCGAGTGGGGAAAGAACCTTTCCACCAGCAATCCTCTAGGATTCCTTCCCGATCACCAGTTGGACCCAGCATTCAGAGCAAATACCAACAATCCAGATTGGGACTTCAATCCCAAAAAGGACCCTTGGCCAGAGGCCAACAAGGTAGGAGTTGGAGCCTATGGACCCGGGTTCACCCCTCCACACGGAGGCCTTTTGGGGTGGAGCCTTCAGTCTCAGGGCACACTAACAACTTTGCCAGCAGATCCGCCTCCTGCCTCCACCAATCGTCAGTCAGGGAGGCAGCCTACTCCCATCTCTCCACCACTAAGAGACAGTCATCCTCAGGCCATGCAGTGGAACTCTACAGCATTCCACCAAGCTCTACAAAATCCCAAAGTCAGGGGCCTGTATTTTCCTGCTGGTGGCTCCAGTTCAGGGATAGTGAACCCTGTTCCGACTATTGCCTCTCACATCTCGTCAATCTTCTCCAGGATTGGGGACCCTGCACCGAACATGGAGAACATCACATCAGGATTCCTAGGACCCCTGCTCGTGTTACAG-------------------------------------------------------------------------------
>KF414679.1.2 Hepatitis B virus Subgenotype G isolate B213, complete genome
TCATTTTGTGGGTCACCATATACTTGGGAACAAGATCTACAGCATGGGG---CTTTCTTGGACGGTCCCTCTCGAGTGGGGAAAGAACCTTTCCACCAGCAATCCTCTAGGATTCCTTCCCGATCACCAGTTGGACCCAGCATTCAGAGCAAATACCAACAATCCAGATTGGGACTTCAATCCCAAAAAGGACCCTTGGCCAGAGGCCAACAAGGTAGGAGTTGGAGCCTATGGACCCGGGTTCACCCCTCCACACGGAGGCCTTTTGGGGTGGAGCCCTCAGTCTCAGGGCACACTAACAACTTTGCCAGCAGATCCGCCTCCTGCCTCCACCAATCGTCAGTCAGGGAGGCAGCCTACTCCCATCTCTCCACCACTAAGAGACAGTCATCCTCAGGCCATGCAGTGGAACTCTACAGCATTCCACCAAGCTCTACAAAATCCCAAAGTCAGGGGCCTGTATCTTCCTGCTGGTGGCTCCAGTTCAGGGATAGTGAACCCTGTTCCGACTATTGCCTCTCACATCTCGTCAATCTTCTCCAGGATTGGGGACCCTGCACCGAACATGGAGAACATCACATCAGGATTCCTAGGACCCCTGCTCGTGTTACAG-------------------------------------------------------------------------------
>KX264500.1.2 Hepatitis B virus Subgenotype G isolate G-aej, complete genome
TCATTTTGTGGGTCACCATATACTTGGGAACAAGATCTACAGCATGGGG---CTTTCTTGGACGGTCCCTCTCGAGTGGGGAAAGAACCTTTCCACCAGCAATCCTCTAGGATTCCTTCCCGATCACCAGTTGGACCCAGCATTCAGAGCAAATACCAACAATCCAGATTGGGACTTCAATCCCAAAAAGGACCCTTGGCCAGAGGCCAACAAGGTAGGAGTTGGAGCCTATGGACCCGGGTTCACCCCTCCACACGGAGGCCTTTTGGGGTGGAGCCCTCAGTCTCAGGGCACACTAACAACTTTGCCAGCAGATCCGCCTCCTGCCTCCACCAATCGTCAGTCAGGGAGGCAGCCTACTCCCATCTCTCCACCACTAAGAGACAGTCATCCTCAGGCCATGCAGTGGAACTCTACAGCATTCCACCAAGCTCTACAAAATCCCAAAGTCAGGGGCCTGTATTTTCCTGCTGGTGGCTCCAGTTCAGGGATAGTGAACCCTGTTCCGACTATTGCCTCTCACATCTCGTCAATCTTCTCCAGGATTGGGGACCCTGCACCGAACATGGAGAACATCACATCAGGATTCCTAGGACCCCTGCTCGTGTTACAG-------------------------------------------------------------------------------
>HE981171.1.2 Hepatitis B virus Subtype G, clone BR21 complete genome
TCATTTTGTGGGTCACCATATACTTGGGAACAAGATCTACAGCATGGGG---CTTTCTTGGACGGTCCCTCTCGAGTGGGGAAAGAACCTTTCCACCAGCAATCCTCTAGGATTCCTTCCCGATCACCAGTTGGACCCAGCATTCAGAGCAAATACCAACAATCCAGATTGGGACTTCAATCCCAAAAAGGACCCTTGGCCAGAGGCCAACAAGGTAGGAGTTGGAGCCTATGGACCCGGGTTCACCCCTCCACACGGAGGCCTTTTGGGGTGGAGCCCTCAGTCTCAGGGCACACTAACAACTTTGCCAGCAGATCCGCCTCCTGCCTCCACCAATCGTCAGTCAGGGAGGCAGCCTACTCCCATCTCTCCACCACTAAGAGACAGTCATCCTCAGGCCATGCAGTGGAACTCTACAGCATTCCACCAAGCTCTACAAAATCCCAAAGTCAG------------TCCTGCTGGTGGCTCCAGTTCAGGGATAGTGAACCCTGTTCCGACTATTGCCTCTCACATCTCGTCAATCTTCTCCAGGATTGGGGACCCTGCACCGAACATGGAGAACATCACATCAGGATTCCTAGGACCCCTGCTCGTGTTACAG-------------------------------------------------------------------------------
>HE981173.1.2 Hepatitis B virus Subtype G, clone BR9.2 complete genome 
TCATTTTGTGGGTCACCATATACTTGGGAACAAGATCTACAGCATGGGG---CTTTCTTGGACGGTCCCTCTCGAGTGGGGAAAGAACCTTTCCACCAGCAATCCTCTAGGATTCCTTCCCGATCACCAGTTGGACCCAGCATTCAGAGCAAATACCAACAATCCAGATTGGGACTTCAATCCCAAAAAGGACCCTTGGCCAGAGGCCAACAAGGTAGGAGTTGGAGCCTATGGACCCGGGTTCACCCCTCCACACGGAGGCCTTTTGGGGTGGAGCCCTCAGTCTCAGGGCACACTAACAACTTTGCCAGCAGATCCGCCTCCTGCCTCCACCAATCGTCAGTCAGGGAGGCAGCCTACTCCCATCTCTCCACCACTAAGAGACAGTCATCCTCAGGCCATGCAGTGGAACTCTACAGCATTCCACCAAGCTCTACAAAATCCCAAAGTCAG------------TCCTGCTGGTGGCTCCAGTTCAGGGATAGTGAACCCTGTTCCGACTATTGCCTCTCACATCTCGTCAATCTTCTCCAGGATTGGGGACCCTGCACCGAACATGGAGAACATCACATCAGGATTCCTAGGACCCCTGCTCGTGTTACAG-------------------------------------------------------------------------------
>JQ023660.1.2 Hepatitis B virus Subgenotype A1 isolate 1160, complete genome
TCATTTTGCGGGTCACCATATTCTTGGGAACAAGAGCTACAGCATGGGAGGTTGGTCATCAAAACCTCGCAAAGGCATGGGGACGAACCTTTCTGTTCCCAACCCTCTGGGATTCTTTCCCGATCATCAGTTGGACCCTGCATTCGGAGCCAATTCAAACAATCCAGATTGGGACTTCAACCCCATCAAGGACCACTGGCCACAAGCCAACCAGGTAGGAGTGGGAGCATTCGGGCCAGGGTTCACTCCCCCACACGGAGGTGTTTTGGGGTGAAGCCCTCAGGCTCAGGGCATATTGGCCACGGTGCCAGCAGTTCCTCCTCCTGCCTCCACCAATCGGCAGTCAGGAAGGAAGCCTACTCCCATCTCTCCACCTCTAAGAGACAGTCATCCTCAGGCCATGCAGTGGAATTCCACAGCTTTCCACCAAGCTCTGCAAGATCCCAGAGTCAGGGGCCTGTATTTTCCTGCTGGTGGCTCCAGTTCAGGAACACTCAACCCTGTTCCGAATATTGCCTCTCACATATCATCAATCTCCTCGAGGACTGGGGGCCCTGCCACGAACATGGAGAACATCACATCAGGATTCCTAGGACCCCTGCTCGTGTTACAG-------------------------------------------------------------------------------
>JQ023662.1.2 Hepatitis B virus Subgenotype A1 isolate 1164, complete genome
TCATTTTGCGGGTCACCATATTCCTGGGAACAAGAGCTACAGCATGGGAGGTTGGTCATCAAAACCTCGCAAAGGCATGGGGACGAACCTTTCTGTTCCCAACCCTCTGGGATTCTTTCCCGATCATCAGTTGGACCCTGCATTCGGAGCCAATTCAAACAATCCAGATTGGGACTTCAACCCCATCAAGGACCACTGGCCACAAGCCAACCAGGTAGGAGTGGGAGCATTCGGGCCAGGGTTCACTCCCCCACACGGAGGTGTTTTGGGGTGGAGCCCTCATGCTCAGGGCATATTGGCCACGGTGCCAGCAGTTCCTCCTCCTGCCTCCACCAATCGGCAGTCAGGAAGGCAGCCTACTCCCATCTCTCCACCTCTAAAAGACAGTCATCCTCAGGCCATGCAGTGGAATTCCACAGCTTTTCACCAAGCTCTGCAAGATCCCAGAGTCAGGGGCCTGTATTTTCCTGCTGGTGGCTCCAGTTCAGGAACACTGAACCCTGTTCCGAATATTGCCTCTCTCATATCATCAATCTCCTCGAGGACTGGGGGCCCTGCCACGAACATGGAGAACATCACATCAGGATTCCTAGGACCCCTGCTCGTGTTACAG-------------------------------------------------------------------------------
>EU366129.2.2 Hepatitis B virus Subtype A2 isolate BA92, complete genome
TCATTTTGCGGGTCACCATATTCTTGGGAACAAGAGCTACATCATGGGAGGTTGGTCATCAAAACCTCGCAAAGGCATGGGGACGAACCTTTCTGTTCCCAATCCTCTGGGATTCTTTCCCGATCATCAGTTGGACCCTGCATTCGGAGCCAATTCAAACAATCCAGATTGGGACTTCAACCCCATCAAGGACCACTGGCCTCAAGCCAATCAGGTAGGAGTGGGAGCATTCGGGCCAGGGTTCACTCCCCCACACGGAGGTGTTCTGGGGTGGAGCCCTCAGGCTCAGGGCATACTGRCCACRGYGCCAGCAGTTCCTCCTCCTGCCTCCACCAATCGGCAGTCAGGAAGGCAGCCTACTCCCATCTCTCCACCTCTAAGAGACAGTCATCCTCAGGCCATGCAGTGGAATTCCACAGCTTTCCACCAAGCCCTGCAAGATCCCAGAGTAAGGGGCCTGTATTTTCCTGCTGGTGGCTCCAGTTCAGGAACACTCAACCCTGTTCCAAATATTGCCTCTCACATCTCGTCAATCTCCTCGAGGACTGGGGACCCTGCGACGAACATGGAGAACATCACATCAGGATTCCTAGGACCCCTGCTCGTGTTACAG-------------------------------------------------------------------------------
>KJ854701.1.2 Hepatitis B virus Subgenotype A1 isolate 349-SE-BRA, complete genome
TCATTTTTCGGGTCACCATATTCTTGGGAACAAGAGCTACATCATGGGAGGTTGGTCATCGAAACCTCGCAAAGGCATGGGGACGAACCTTTCGGTTCCCAACCCTCTGGGATTCTTTCCCGATCATCAGTTGGATCCCGCATTCGGAGCCAATTCAAACAATCCAGATTGGGACTTCAACCCCATCAAGGACCACTGGCCACAAGCCAACCAGGTAGGAGTGGGAGCATTCGGGCCAGGGTTCACTCCCCCACACGGAGGTGTTTTGGGGTGGAGCCCTCAGGCTCAGGGCATATTGGCCACAGTGCCAGCAGTTCCTCCTCCTGCCTCCACCAATCGGCAGTCAGGAAGGCAGCCCACTCCCATCTCTCCACCTCTAAGAGACAGTCATCCTCAGGCCATGCAGTGGAATTCCACAGCTTTTCACCAAGCTCTGCAAGATCCCAGAGTCAGGGGCCTGTATTTTCCTGCTGGTGGCTCCAGTTCAGGAACACTCAACCCTGTTCCCAATATTGCCTCTCACATCTCGTCAATCTCCTCGAGGACTGGGGACCCTGTGCCGAACATGGAGAACATCACATCAGGATTCCTAGGACCCCTGCTCGTGTTACAG-------------------------------------------------------------------------------
>JQ023661.1.2 Hepatitis B virus Subgenotype A1 isolate 1158, complete genome
TCATTTTGCGGGTCACCTTATTCCTGGGAACAAGAGCTACAGCATGGGAGGTTGGTCATCAAAACCTCGCAAAGGCATGGGGACGAACCTTTCTGTTCCCAACCCTCTGGGATTCTTTCCCGATCATCAGTTGGACCCTGCATTCGGAGCCAATTCAAACAATCCAGATTGGGACTTCAACCCCATCAAGGACCACTGGCCACAAGCCAACCAGGTAGGAGTGGGAGCATTCGGGCCAGGGTTCACTCCCCCACACGGAGGTGTTTTGGGGTGGAGCCCTCATGCTCAGGGCATATTGGCCACGGTGCCAGCAGTTCCTCCTCCTGCCTCCACCAATCGGCAGTCAGGAAGGCAGCCTACTCCCATCTCTCCACCTCTAAAAGACAGTCATCCTCAGGCCATGCAGTGGAATTCCACAGCTTTCCACCAAGCTCTGCAAGATCCCAGAGTCAGGGGCCTGTATCTTCCTGCTGGTGGCTCCAGTTCAGGAACACTCAACCCTGTTCCAAATATTGTCTCTCACATCTCGTCAATCTCCTCGAGGACTGGGGACCCTGCCCCGAACATGGAGAACATCACATCAGGATTCCTAGGACCCCTGCTCGTGTTACAG-------------------------------------------------------------------------------
>JQ023663.1.2 Hepatitis B virus Subgenotype A1 isolate 1159, complete genome
TCATTTTGCGGGTCACCATATTCCTGGGAACAAGAGCTACAGCATGGGAGGTTGGTCATCAAAACCTCGCAAAGGCATGGGGACGAACCTTTCTGTTCCCAACCCTCTGGGATTCTTTCCCGATCATCAGTTGGACCCTGCATTCGGAGCCAATTCAAACAATCCAGATTGGGACTTCAACCCCATCAAGGACCACTGGCCACAAGCCAACCAGGTAGGAGTGGGAGCATTCGGGCCAGGGTTCACTCCCCCACACGGAGGTGTTTTGGGGTGGAGCCCTCATGCTCAGGGCATATTGGCCACGGTGCCAGCAGTTCCTCCTCCTGCCTCCACCAATCGGCAGTCAGGAAGGCAGCCTACTCCCATCTCTCCACCTCTAAAAGACAGTCATCCTCAGGCCATGCAGTGGAATTCCACAGCTTTCCACCAAGCTCTGCAAGATCCCAGAGTCAGGGGCCTGTATTTTCCTGCTGGTGGCTCCAGTTCAGGAACACTCAACCCTGTTCCAAATATTGCCTCTCACATCTCGTCAATCTCCTCGAGGACTGGGGACCCTGCGCCGAACATGGAGAACATCACATCAGGATTCCTAGGACCCCTGCTCGTGTTACAG-------------------------------------------------------------------------------
>KJ854688.1.2 Hepatitis B virus Subgenotype A1 isolate 1379-SE-BRA, complete genome
TCATTTTGCGGGTCACCATATTCTTGGGAACAAGAGCTACATCATGGGAGGTTGGTCATCAAAACCTCGCAAAGGCATGGGGACGAACCTTTCTGTTCCCAACCCTCTGGGATTCTTTCCCGATCATCAGTTGGACCCTGCATTCGGAGCCAATTCAAACAATCCAGATTGGGACTTCAACCCCGTCAAGGACCACTGGCCACAAGCCAATCAGGTAGGAGTGGGAGCATTCGGGCCAGGGTTCACTCCCCCACACGGAGGTGTTTTGGGGTGGAGCCCTCAGGCTCAGGGCATATTGGCCACAGTGCCATTAGTTCCTCCTCCTGCCTCCACCAATCGGCAGTCAGGAAGGCAGCCTACTCCCATCTCTCCACCTCTAAGAGACAGTCATCCTCAGGCCATGCAGTGGAATTCCACAGCTTTTCACCAAGCTCTGCAAGATCCCAGAGTCAGGGGCCTGTATTTTCCTGCTGGTGGCTCCAGTTCAGGAACACTCAACCCTGTTCCAAATATTGCCTCTCACATCTCGTCAATCTCCTCGAGGACTGGGGACCCTGCGCTGAACATGGAGAACATCACATCAGGATTCCTAGGACCCCTGCTCGTGTTACAG-------------------------------------------------------------------------------
>KJ854699.1.2 Hepatitis B virus Subgenotype A1 isolate 2340-N-BRA, complete genome
TCATTTTGCGGGTCACCATATTCTTGGGAACAAGAGCTACATCATGGGAGGTTGGTCATCAAAACCTCGCAAAGGCATGGGGACGAACCTTTCTGTTCCCAACCCTCTGGGATTCTTTCCCGATCATCAGTTGGATCCTGCATTCGGAGCCAATTCAAACAATCCAGATTGGGACTTCAACCCCATCAAGGACCACTGGCCACAAGCCAACCAGGTAGGAGTGGGAGCATTCGGGCCAGGGTTCACTCCCCCACACGGAGGTGTTTTGGGGTGGAGCCCTCAGGCTCAGGGCATATTGGCCACAGTGCCAGCAGTTCCTCCTCCTGCCTCCACCAATCGGCAGTCAGGAAGGCAGCCTACTCCCATCTCTCCACCTCTAAGAGACAGTCATCCTCAGGCCATGCAGTGGAATTCCACAGCTTTCCACCAAGCTCKGAAAGATCCCAGAGTCAGGGGCCTGTATCTTCCTGCTGGTGGCTCCAGTTCAGGAACACTCAACCCTGTTCCAAATATTGCCTCTCACATCTCGTCAATCTCCTCGAGGACTGGGGACCCTGCGCCGAACATGGAGAACATCACATCAGGATTCCTAGGACCCCTGCTCCTGTTACAG-------------------------------------------------------------------------------
>KJ854695.1.2 Hepatitis B virus Subgenotype A1 isolate 1814-N-BRA, complete genome
TCATTTTGCGGGTCACCATATTCTTGGGAACAAGAGCTACATCATGGGAGGTTGGTCATCAAAACCTCGCAAAGGCATGGGGACGAACCTGTCTGTTCCCAACCCTCTGGGATTCTTTCCCGATCATCAGTTGGATCCTGCATTCGGAGCCAATTCAAACAATCCAGATTGGGACTTCAACCCCATCAAGGACCACTGGCCACAAGCCAACCAGGTAGGAGTGGGAGCATTCGGGCCAGGGTTCACTCCCCCACACGGAGGTGTGTTGGGGTGGAGCCCTCAGGCTCAGGGCATATTGACCACAGTGCCAGCAGTTCCTCCTCCTGCCTCCACCAATCGGCAGTCAGGAAGGCAGCCTACTCCCATCTCTCCACCTCTAAGAGACAGTCATCCTCAGGCCATACAGTGGAATTCCACAGCTTTTCACCAAGCTCTGCAAGATCCCAGAGTCAGGGGCCTGTATCTTCCTGCTGGTGGCTCCAGTTCAGGAACACTCAACCCTGTTCCAAATATTGCCTCTCACATCTCGTCAATCTCCTCGAGGACTGGGGACCCTGCGCCGAACATGGAGAACATCACATCAGGATTCCTAGGACCCCTGCTCGTGTTACAG-------------------------------------------------------------------------------
>KJ854686.1.2 Hepatitis B virus Subgenotype A1 isolate 1356-SE-BRA, complete genome
TCATTTTGCGGGTCACCATATTCTTGGGAACAAGAGCTACATCATGGGAGGTTGGTCATCAAAACCTCGCAAAGGCATGGGGACGAACCTTTCTGTCCCAAACCCTCTGGGATTCTTTCCCGATCATCAGTTGGACCCTGCATTCGGAGCCAATTCAAACAATCCAGATTGGGACTTCAACCCCATCAAGGACCACTGGCCACAAGCCAACCAGGTAGGAGTGGGAGCATTCGGGCCAGGGTTCACTCCCCCACACGGAGGTGTTTTGGGGTGGAGCCCTCAGGCTCAGGGCATATTGGCCACAGTGCCAGCAGTTCCTCCTCCTGCCTCCACCAATCGGCAGTCAGGAAGGCAGCCTACTCCCATCTCTCCACCTCTAAGAGACAGTCATCCTCAGGCCATGCAGTGGAATTCCACAGCTTTCCACCAAGCTCTGCAAGATCCCAGAGTCAGGGGCCTGTATTTTCCTGCTGGTGGCTCCAGTTCAGGAACACTCAACCCTGTTCCAAATATTGCCTCGCACATCTCGTCAATCTCCTCGAGGACTGGGGACCCTGCGACGAATATGGAGAACATCACATCAGGATTCCTAGGACCCCTGCTCGTGTTACAG-------------------------------------------------------------------------------
>KJ854691.1.2 Hepatitis B virus Subgenotype A1 isolate 16650-NE-BRA, complete genome
TCATTTTGCGGGTCACCATATTCTTGGGAACAAGAGCTACATCATGGGAGGTTGGTCATCAAAACCTCGCAAAGGCATGGGGACGAATCTTTCTGTTCCCAATCCTCTGGGATTCTTTCCCGATCATCAGTTGGACCCTGCATTCGGAGCCAATTCAAACAATCCAGATTGGGACTTCAACCCCATCAAGGACCACTGGCCACAAGCCAACCAGGTAGGAGTGGGAGCATTCGGGCCAGGGTTCACTCCCCCACACGGAGGTGTTTTGGGGTGGAGCCCTCAGGCTCAGGGCATATTGGCCACAGTGCCAGCAGTTCCTCCTCCTGCCTCCACCAATCGGCAGTCAGGAAGGCAGCCTACTCCCATCTCTCCACCTCTAAGAGACAGTCATCCTCAGGCCATACAGTGGAATTCCACAGCTTTCCACCAAGCTCTGCAAGATCCCAGAGTCAGGGGCCTGTATCTACCTGCTGGTGGCTCCAGTTCAGGAACACTCAACCCTGTTCCAAATATTGCCTCTCACATCTCGTCAATCTCCTCGAGGACTGGGGACCCTGCGACGAACATGGAGAACATCACATCAGGATTCCTAGGACCCCTGCTCGTGTTACAG-------------------------------------------------------------------------------
>KJ854685.1.2 Hepatitis B virus Subgenotype A1 isolate 116-SE-BRA, complete genome
TCATTTTGCGGGTCACCATATTCTTGGGAACAAGAGCTACATCATGGGAGGTTGGTCATCAAAACCTCGCAAAGGCATGGGGACGAACCTTTCTGTTCCCAACCCTCTGGGATTCTTTCCCGATCATCAGTTGGACCCTGCATTCGGAGCCAATTCAAACAATCCAGATTGGGACTTCAACCCCATCAAGGACCACTGGCCACAAGCCAACCAGGTAGGAGTGGGAGCATTCGGGCCAGGATTCACTCCCCCACACGGAGGTGTTTTGGGGTGGAGCCCTCAGGCTCAGGGCATATTGGCTACAGTGCCAGCAGTTCCTCCTCCTGCCTCCACCAATCGGCAGTCAGGAAGGCAGCCTACTCCCATCTCTCCACCTCTAAGAGACAGTCATCCTCAGGCCATRCAGTGGAATTCCACAGCTTTCCACCAAGCTCTGCAAGATCCCAGAGTCAGGGGCCTGTATTCTCCTGCTGGTGGCTCCAGTTCAGGAACACTCAACCCTGTTCCAAATATTGCCTCTCACATCTCGTCAATCTCCTCGAGGACTGGGGACCCTGCGACGAACATGGAGAACATCACATCAGGATTCCTAGGACCCCTGCTCGTGTTACAG-------------------------------------------------------------------------------
>KJ854693.1.2 Hepatitis B virus Subgenotype A1 isolate 17545-NE-BRA, complete genome
TCATTTTGCGGGTCACCATATTCTTGGGAACAAGAGCTACATCATGGGAGGTTGGTCATCAAAACCTCGCAAAGGCATGGGGACGAACCTTTCTGTTCCCAACCCTCTGGGATTCTTCCCCGATCATCAGTTGGATCCAGCATTCGGAGCCAATTCAAACAATCCAGATTGGGACTTCAACCCCATCAAGGATCACTGGCCACAAGCCAACCAGGTAGGAGTGGGAGCATTCGGGCCAGGGTTTACTCCCCCACACGGAGGTGTTTTGGGGTGGAGCCCTCAGGCTCAGGGCATATTGGCCACAGTGCCAGCAGTTCCTCCTCCTGCCTCCACCAATCGGCAGTCAGGAAGGCAGCCTACTCCCATCTCTCCACCTCTAAGAGACAGTCATCCTCAGGCCATGCAGTGGAATTCCACAGCTTTTCACCAAGCTCTGCAAGATCCCAGAGTCAGGGGCCTGTATTTTCCTGCTGGTGGCTCCAGTTCAGGAACACTCAACCCTGTTCCAAATATTGCCTCTCACATCTCGTCAATCTCCTCGAGGACTGGGGACCCTGCGCCGAACATGGAGAACATCACATCAGGATTCCTAGGACCCCTGCTCGTGTTACAG-------------------------------------------------------------------------------
>KJ854706.1.2 Hepatitis B virus Subgenotype A1 isolate 753-CW-BRA, complete genome
TCATTTTGCGGGTCACCATATTCTTGGGAACAAGAGCTACATCATGGGAGGTTGGTCATCAAAACCTCGCAAAGGCATGGGGACGAATCTTTCTGTTCCCAACCCTCTGGGATTCTTTCCCGATCATCAGTTGGACCCTGCATTCGGAGCCAATTCAAACAATCCAGATTGGGACTTCAACCCCATCAAGGACCACTGGCCACAAGCCAACCAGGTAGGAGTGGGAGCATTCGGGCCAGGGTTCACTCCCCCACACGGAGGTGTTTTGGGGTGGAGCCCTCAGGCTCAGGGCATATTGACCACAGTGCCAGTAGTTCCTCCTCCTGCCTCCACCAATCGGCAGTCAGGAAGGCAGCCTACTCCCATCTCTCCACCTCTAAGAGACAGTCATCCTCAGGCCATGCAGTGGAATTCCACAGCTTTTCACCAAGCTCTGCAAGATCCCAGAGTCAGGGGCCTGTATTTTCCTGCTGGTGGCTCCAGTTCAGGAACACTCAACCCTGTTCCAAATATTGCCTCTCACATCTCGTCAATCTCCTCGAGGACTGGGGACCCTGCGACGAACATGGAGAACATCACATCAGGATTCCTAGGACCCCTGCTCGTGTTACAG-------------------------------------------------------------------------------
>KJ854690.1.2 Hepatitis B virus Subgenotype A1 isolate 16338-NE-BRA, complete genome
TCATTTTGCGGGTCACCATATTCTTGGGAACAAGAGCTACATCATGGGAGGTTGGTCATCAAAACCTCGCAAAGGCATGGGGACGAACCTTTCTGTTCCCAACCCTCTGGGATTCTTTCCCGATCATCAGTTGGATCCTGCATTCGGAGCCAATTCAAACAATCCAGATTGGGACTTCAACCCCATCAAGGACCACTGGCCACAAGCCAACCAGGTAGGAGTGGGAGCATTCGGGCCAGGGTTCACTCCCCCACACGGAGGTGTTTTGGGGTGGAGCCCTCAGGCTCAGGGCATACTGGCCACAGTGCCAGCAGTTCCTCCTCCTGCCTCCACCAATCGGCAGTCAGGAAGGCAGCCTACTCCCATCTCTCCACCTCTAAGAGACAGTCATCCTCAGGCCATGCAGTGGAATTCCACAGCTTTTCACCAAGCTCTGCAAGATCCCAGAGTCAGGGGCCTGTATTCTCCTGCTGGTGGCTCCAGTTCAGGAACACTCAACCCTGTTCCAAATATTGCCTCTCACATCTCGTCAATCTCCTCGAGGACTGGGGACCCTGCGCCGAACATGGAGAACATCACATCAGGATTCCTAGGACCCCTGCTCGTGTTACAG-------------------------------------------------------------------------------
>KJ854707.1.2 Hepatitis B virus Subgenotype A1 isolate 895-N-BRA, complete genome
TCATTTTGCGGGTCACCATATTCTTGGGAACAAGAGCTACATCATGGGAGGTTGGTCATCAAAACCTCGCAAAGGCATGGGGACGAACCTTTCTGTTCCCAACCCTCTGGGATTCTTTCCCGATCATCAGTTGGATCCTGCATTCGGAGCCAATTCAAACAATCCAGATTGGGACTTCAACCCCATCAAGGACCACTGGCCACAAGCCAACCAGGTAGGAGTGGGAGCATTCGGGCCAGGGTTCACTCCCCCACACGGAGGTGTTTTGGGGTGGAGCCCTCAGGCTCAGGGCATATTGGCCACAGTGCCATCAGTTCCTCCTCCTGCCTCCACCAATCGGCAGTCAGGAAGGCAGCCTACTCCCATCTCTCCACCTCTAAGAGACAGTCATCCTCAGGCCATGCAGTGGAATTCCACAGCTTTTCACCAAGCTCTGCAAGATCCCAGAGTCAGGGGCCTGTATTTTCCTGCTGGTGGCTCCAGTTCAGGAACACTCAACCCTGTTCCAAATATTGCCTCTCACATCTCGTCAATCTCCTCGAGGACTGGGGACCCTGCACCGAACATGGAGAACATCACATCAGGATTCCTAGGACCCCTGCTCGTGTTACAG-------------------------------------------------------------------------------
>KJ854694.1.2 Hepatitis B virus Subgenotype A1 isolate 17822-NE-BRA, complete genome
TCATTTTGCGGGTCACCATATTCTTGGGAACAAGAGCTACATCATGGGAGGTTGGTCATCAAAACCTCGCAAAGGCATGGGGACGAACCTTTCTGTTCCCAACCCTCTGGGATTCTTTCCCGATCATCAGTTGGATCCTGCATTCGGAGCCAATTCAAACAATCCAGATTGGGACTTCAACCCCATCAAGGACCACTGGCCACAAGCCAACCAGGTAGGAGTGGGAGCATTCGGGCCAGGGTTCACTCCCCCACACGGAGGTGTTTTGGGGTGGAGCCCTCAGGCTCAGGGCATATTGGCCACAGTGCCAGCAGTTCCTCCTCCTGCCTCCACCAATCGGCAGTCAGGAAGGCAGCCTACTCCCATCTCTCCACCTCTAAGAGACAGTCATCCTCAGGCCATGCAGTGGAATTCCACAGCTTTTCACCAAGCTCTGCAAGATCCCAGAGTCAGGGGCCTGTATTTTCCTGCTGGTGGCTCCAGTTCAGGAACACTCAACCCTGTTCCAAATATTGCCTCTCACATCTCGTCAATCTCCTCGAGGACTGGGGACCCTGCGCCGAACATGGAGAACATCACATCAGGATTCCTAGGACCCCTGCTCGTGTTACAG-------------------------------------------------------------------------------
>KJ854698.1.2 Hepatitis B virus Subgenotype A1 isolate 1993-N-BRA, complete genome
TCATTTTGCGGGTCACCATATTCTTGGGAACAAGAGCTACATCATGGGAGGTTGGTCATCAAAACCTCGCAAAGGCATGGGGACGAACCTTTCTGTTCCCAACCCTCTGGGATTCTTTCCCGATCATCAGTTGGATCCTGCATTCGGAGCCAATTCAAACAATCCAGATTGGGACTTCAACCCCATCAAGGACCACTGGCCACAAGCCAACCAGGTAGGAGTGGGAGCATTCGGGCCAGGGTTCACTCCCCCACACGGAGGTGTTTTGGGGTGGAGCCCTCAGGCTCAGGGCATATTGGCCACAGTGCCAGCAGTTCCTCCTCCTGCCTCCACCAATCGGCAGTCAGGAAGGCAGCCTACTCCCATCTCTCCACCTCTAAGAGACAGTCATCCTCAGGCCATGCAGTGGAATTCCACAGCTTTTCACCAAGCTCTGCAAGATCCCAGAGTCAGGGGCCTGTATTTTCCTGCTGGTGGCTCCAGTTCAGGAACACTCAACCCTGTTCCAAATATTGCCTCTCACATCTCGTCAATCTCCTCGAGGACTGGGGACCCTGCGCCGAACATGGAGAACATCACATCAGGATTCCTAGGACCCCTGCTCGTGTTACAG-------------------------------------------------------------------------------
>KJ854700.1.2 Hepatitis B virus Subgenotype A1 isolate 313-N-BRA, complete genome
TCATTTTGCGGGTCACCATATTCTTGGGAACAAGAGCTACATCATGGGAGGTTGGTCATCAAAACCTCGCAAAGGCATGGGGACGAACCTTTCTGTTCCCAACCCTCTGGGATTCTTTCCCGATCATCAGTTGGATCCTGCATTCGGAGCCAATTCAAACAATCCAGATTGGGACTTCAACCCCATCAAGGACCACTGGCCACAAGCCAACCAGGTAGGAGTGGGAGCATTCGGGCCAGGGTTCACTCCCCCACACGGAGGTGTTTTGGGGTGGAGCCCTCAGGCTCAGGGCATATTGGCCACAGTGCCAGCAGTTCCTCCTCCTGCCTCCACCAATCGGCAGTCAGGAAGGCAGCCTACTCCCATCTCTCCACCTCTAAGAGACAGTCATCCTCAGGCCATGCAGTGGAATTCCACAGCTTTTCACCAAGCTCTGCAAGATCCCAGAGTCAGGGGCCTGTATTTTCCTGCTGGTGGCTCCAGTTCAGGAACACTCAACCCTGTTCCAAATATTGTCTCTCACATCTCGTCAATCTCCTCGAGGACTGGGGACCCTGCGCCGAACATGGAGAACATCACATCAGGATTCCTAGGACCCCTGCTCGTGTTACAG-------------------------------------------------------------------------------
>KJ854687.1.2 Hepatitis B virus Subgenotype A1 isolate 1377-SE-BRA, complete genome
TCATTTTGCGGGTCACCATATTCTTGGGAACAAGAGCTACATCATGGGAGGTTGGTCATCAAAACCTCGCAAAGGCATGGGGACGAACCTTTCTGTTCCCAACCCTCTGGGATTCTTTCCCGATCATCAGTTGGACCCTGCATTCGGAGCCAATTCAAACAATCCAGATTGGGACTTCAACCCCATCAAGGACCACTGGCCACAAGCCAACCAGGTAGGAGTGGGAGCATTCGGGCCAGGGTTCACTCCCCCACACGGAGGTGTTTTGGGGTGGAGCCCTCAGGCTCAGGGCATATTGGCCACAGTGCCAGCAGTTCCTCCTCCTGCCTCCACCAATCGGCAGTCAGGAAGGCAGCCTACTCCCATCTCTCCACCTCTAAGAGACAGTCATCCTCAGGCCATGCAGTGGAATTCCACAGCTTTCCACCAAGCTCTGCAAGATCCCAGAGTCAGGGGCCTGTATTTTCCTGCTGGTGGCTCCAGTTCAGGAACACTCAACCCTGTTCCAAATATTGCCTCTCACATCTCGTCAATCTCCTCGAGGACTGGGGACCCTGCACAGAACATGGAGAACATCACATCAGGATTCCTAGGACCCCTGCTCGTGTTACAG-------------------------------------------------------------------------------
>KJ854696.1.2 Hepatitis B virus Subgenotype A1 isolate 18158-SE-BRA, complete genome
TCATTTTGCGGGTCACCATATTCTTGGGAACAAGAGCTACATCATGGGAGGTTGGTCATCAAAACCTCGCAAAGGCATGGGGACGAATCTTTCTGTTCCCAACCCTCTGGGATTCTTTCCCGATCATCAGTTGGACCCTGCATTCGGAGCCAATTCAAACAATCCAGATTGGGACTTCAACCCCATCAAGGACCACTGGCCACAAGCCAACCAGGTAGGAGTGGGAGCATTCGGGCCAGGGTTCACTCCCCCACACGGAGGTGTTTTGGGGTGGAGCCCTCAGGCTCAGGGCATATTGGCCACAGTGCCAGCAGTTCCTCCTCCTGCCTCCACCAATCGGCAGTCAGGAAGGCAGCCTACTCCCATCTCTCCACCTCTAAGAGACAGTCATCCTCAGGCCATGCAGTGGAATTCCACAGCTTCCCACCAAGCTCTGCAAGATCCCAGAGTCAGGGGCCTGTATTTTCCTGCTGGTGGCTCCAGTTCAGGAACACTCAACCCTGTTCCAAATATTGCCTCTCACATCTCGTCAATCTCCTCGAGGACTGGGGACCCTGCGACGAACATGGAGAACATTACATCAGGATTCCTAGGACCCCTGCTCGTGTTACAG-------------------------------------------------------------------------------
>KJ854689.1.2 Hepatitis B virus Subgenotype A1 isolate 16202-NE-BRA, complete genome
TCATTTTGCGGGTCACCATATTCTTGGGAACAAGAGCTACATCATGGGAGGTTGGTCATCAAAACCTCGCAAAGGCATGGGGACGAACCTTTCTGTTCCCAACCCTCTGGGATTCTTTCCCGATCATCAGTTGGACCCTGCATTCGGAGCCAATTCAAACAATCCAGATTGGGACTTCAACCCCATCAAGGACCACTGGCCACAAGCCAACCAGGTAGGAGTGGGAGCATTCGGGCCAGGGTTCACTCCCCCACACGGAGGTGTTTTGGGGTGGAGCCCTCAGGCTCAGGGCATATTGGCCACAGTGCCAGCAGTTCCTCCTCCTGCCTCCACCAATCGGCAGTCAGGAAGGCAGCCTACTCCCATCTCTCCACCTCTAAGAGACAGTCATCCTCAGGCCATGCAGTGGAATTCCACAGCTTTCCACCAAACTCTGCAAGATCCCAGAGTCAGGGGCCTGTATTTTCCTGCTGGTGGCTCCAGTTCAGGAACACTCAACCCTGTTCCAAATATTGCCTCTCACATCTCGTCAATCTCCTCGAGGACTGGGGACCCTGCGACGAACATGGAGAACATCACATCAGGACTCCTAGGACCCCTGCTCGTGTTACAG-------------------------------------------------------------------------------
>KJ854703.1.2 Hepatitis B virus Subgenotype A1 isolate 65-SE-BRA, complete genome
TCATTTTGCGGGTCACCATATTCTTGGGAACAAGAGCTACATCATGGGAGGTTGGTCATCAAAACCTCGCAAAGGCATGGGGACGAACCTTTCTGTTCCCAACCCTCTGGGATTCTTTCCCGATCATCAGTTGGACCCTGCATTCGGAGCCAATTCAAACAATCCAGATTGGGACTTCAACCCCATCAAGGACCACTGGCCACAAGCCAACCAGGTAGGAGTGGGAGCATTCGGGCCAGGGTTCACTCCCCCACACGGAGGTGTTTTGGGGTGGAGCCCTCAGGCTCAGGGCATATTGGCCACAGTGCCAGCAGTTCCTCCTCCTGCCTCCACCAATCGGCAGTCAGGAAGGCAGCCTACTCCCATCTCTCCACCTCTAAGAGACAGTCATCCTCAGGCCATGCAGTGGAATTCCACAGCTTTCCACCAAACTCTGCAAGATCCCAGAGTCAGGGGCCTGTATTTTCCTGCTGGTGGCTCCAGTTCAGGAACACTCAACCCTGTTCCAAATATTGCCTCTCACATCTCGTCAATCTCCTCGAGGACTGGGGACCCTGCGACGAACATGGAGAACATCACATCAGGATTCCTAGGACCCCTGCTCGTGTTACAG-------------------------------------------------------------------------------
>KJ843183.1.2 Hepatitis B virus Subtype A1 isolate Ag22, complete genome
TCATTTTGCGGGTCACCATATTCTTGGGAACAAGAGCTACATCATGGGAGGTTGGTCATCAAAACCTCGCAAAGGCATGGGGACGAACCTTTCTGTTCCCAATCCTCTGGGATTCTTTCCCGATCATCAGTTGGACCCTGCATTCGGAGCCAATTCAAACAATCCAGATTGGGACTTCAACCCCATCAAGGACCACTGGCCACAAGCCAATCAGGTAGGAGTGGGAGCATTCGGGCCAGGGTTCACTCCCCCACACGGAGGTGTTTTGGGGTGGAGCCCTCAGGCTCAGGGCATATTGGCCACAGTGCCAGCAGTTCCTCCTCCTGCCTCCACCAATCGGCAGTCAGGAAGGCAGCCTACTCCCATCTCTCCACCTCTAAGAGACAGTCATCCTCAGGCCATGCAGTGGAATTCCACAGCTTTCCACCAAGCTCTGCAAGATCCCAGAGTCAGGGGCCTGTATTTTCCTGCTGGTGGCTCCAGTTCAGGAACACTCAACCCTGTTCCAAATATTGCCTCTCACATCTCGTCAATCTCCTCGAGGACTGGGGACCCTGCGACGAACATGGAGAACATCACATCAGGATTCCTAGGACCCCTGCTCGTGTTACAG-------------------------------------------------------------------------------
>AF043560.2.2 Hepatitis B virus Subtype A1 isolate BA2, complete genome
TCATTTTGCGGGTCACCATATTCTTGGGAACAAGAGCTACATCATGGGAGGTTGGTCATCAAAACCTCGCAAAGGCATGGGGACGAACCTTTCTGTTCCCAATCCTCTGGGATTCTTTCCCGATCATCAGTTGGACCCTGCATTCGGAGCCAATTCAAACAATCCAGATTGGGACTTCAACCCCATCAAGGACCACTGGCCACAAGCCAACCAGGTAGGAGTGGGAGCATTCGGGCCAGGGTTCACTCCCCCACACGGAGGTGTTTTGGGGTGGAGCCCTCAGGCTCAGGGCATATTGGCCACAGTGCCAGCAGTTCCTCCTCCTGCCTCCACCAATCGGCAGTCAGGAAGGCAGCCTACTCCCATCTCTCCACCTCTAAGAGACAGTCATCCTCAGGCCATGCAGTGGAATTCCACAGCTTTCCACCAAGCTCTGCAAGATCCCAGAGTCAGGGGCCTGTATTTTCCTGCTGGTGGCTCCAGTTCAGGAACACTCAACCCTGTTCCAAATATTGCCTCTCACATCTCGTCAATCTCCTCGAGGACTGGGGACCCTGCGACGAACATGGAGAACATCACATCAGGATTCCTAGGACCCCTGCTCGTGTTACAG-------------------------------------------------------------------------------
>KJ854697.1.2 Hepatitis B virus Subgenotype A1 isolate 1969-SE-BRA, complete genome
TCATTTTGCGGGTCACCATATTCTTGGGAACAAGAGCTACATCATGGGAGGTTGGTCATCAAAACCTCGCAAAGGCATGGGGACGAACCTTTCTGTTCCCAACCCTCTGGGATTCTTTCCCGATCATCAGTTGGACCCTGCATTCGGAGCCAATTCAAACAATCCAGATTGGGACTTCAACCCCATCAAGGACCACTGGCCACAAGCCAATCAGGTAGGAGTGGGAGCATTCGGGCCAGGGTTCACTCCCCCACACGGAGGTGTTTTGGGGTGGAGCCCTCAGGCTCAGGGCATATTGGCCACAGTGCCAGCAGTTCCTCCTCCTGCCTCCACCAATCGGCAGTCAGGAAGGCAGCCTACTCCCATCTCTCCACCTCTAAGAGACAGTCATCCTCAGGCCATGCAGTGGAATTCCACAGCTTTCCACCAAGCTCTGCAAGATCCCAGAGTCAGGGGCCTGTATTTTCCTGCTGGTGGCTCCAGTTCAGGAACACTCAACCCTGTTCCAAATATTGCCTCTCACATCTCGTCAATCTCCTCGAGGACTGGGGACCCTGCGACGAACATGGAGAACATCACATCAGGATTCCTAGGACCCCTGCTCGTGTTACAG-------------------------------------------------------------------------------
>KJ854692.1.2 Hepatitis B virus Subgenotype A1 isolate 17372-NE-BRA, complete genome
TCATTTTGCGGGTCACCATATTCTTGGGAACAAGAGCTACATCATGGGAGGTTGGTCATCAAAACCTCGCAAAGGCATGGGGACGAACCTTTCTGTTCCCAACCCTCTGGGATTCTTTCCCGATCATCAGTTGGACCCTGCATTCGGAGCCAATTCAAACAATCCAGATTGGGACTTCAACCCCATCAAGGACCACTGGCCACAAGCCAACCAGGTAGGAGTGGGAGCATTCGGGCCAGGGTTCACTCCCCCACACGGAGGTGTTTTGGGGTGGAGCCCTCAGGCTCAGGGCATATTGGCCACAGTGCCAGCAGTTCCTCCTCCTGCCTCCACCAATCGGCAGTCAGGAAGGCAGCCTACTCCCATCTCTCCACCTCTAAGAGACAGTCATCCTCAGGCCATGCAGTGGAATTCCACAGCTTTCCACCAAGCTCTGCAAGATCCCAGAGTCAGGGGCCTGTATTTTCCTGCTGGTGGCTCCAGTTCAGGAACACTCAACCCTGTTCCAAATATTGCCTCTCACATCTCGTCAATCTCCTCGAGGACTGGGGACCCTGCGACGAACATGGAGAACATCACATCAGGATTCCTAGGACCCCTGCTCGTGTTACAG-------------------------------------------------------------------------------
>KJ854702.1.2 Hepatitis B virus Subgenotype A1 isolate 41-CW-BRA, complete genome
TCATTTTGCGGGTCACCATATTCTTGGGAACAAGAGCTACATCATGGGAGGTTGGTCATCAAAACCTCGCAAAGGCATGGGGACGAACCTTTCTGTTCCCAACCCTCTGGGATTCTTTCCCGATCATCAGTTGGACCCTGCATTCGGAGCCAATTCAAACAATCCAGATTGGGACTTCAACCCCATCAAGGACCACTGGCCACAAGCCAACCAGGTAGGAGTGGGAGCATTCGGGCCAGGGTTCACTCCCCCACACGGAGGTGTTTTGGGGTGGAGCCCTCAGGCTCAGGGCATATTGGCCACAGTGCCAGCAGTTCCTCCTCCTGCCTCCACCAATCGGCAGTCAGGAAGGCAGCCTACTCCCATCTCTCCACCTCTAAGAGACAGTCATCCTCAGGCCATGCAGTGGAATTCCACAGCTTTCCACCAAGCTCTGCAAGATCCCAGAGTCAGGGGCCTGTATTTTCCTGCTGGTGGCTCCAGTTCAGGAACACTCAACCCTGTTCCAAATATTGCCTCTCACATCTCGTCAATCTCCTCGAGGACTGGGGACCCTGCGACGAACATGGAGAACATCACATCAGGATTCCTAGGACCCCTGCTCGTGTTACAG-------------------------------------------------------------------------------
>KJ854704.1.2 Hepatitis B virus Subgenotype A1 isolate 66-CW-BRA, complete genome
TCATTTTGCGGGTCACCATATTCTTGGGAACAAGAGCTACATCATGGGAGGTTGGTCATCAAAACCTCGCAAAGGCATGGGGACGAACCTTTCTGTTCCCAACCCTCTGGGATTCTTTCCCGATCATCAGTTGGACCCTGCATTCGGAGCCAATTCAAACAATCCAGATTGGGACTTCAACCCCATCAAGGACCACTGGCCACAAGCCAACCAGGTAGGAGTGGGAGCATTCGGGCCAGGGTTCACTCCCCCACACGGAGGTGTTTTGGGGTGGAGCCCTCAGGCTCAGGGCATATTGGCCACAGTGCCAGCAGTTCCTCCTCCTGCCTCCACCAATCGGCAGTCAGGAAGGCAGCCTACTCCCATCTCTCCACCTCTAAGAGACAGTCATCCTCAGGCCATGCAGTGGAATTCCACAGCTTTCCACCAAGCTCTGCAAGATCCCAGAGTCAGGGGCCTGTATTTTCCTGCTGGTGGCTCCAGTTCAGGAACACTCAACCCTGTTCCAAATATTGCCTCTCACATCTCGTCAATCTCCTCGAGGACTGGGGACCCTGCGACGAACATGGAGAACATCACATCAGGATTCCTAGGACCCCTGCTCGTGTTACAG-------------------------------------------------------------------------------
>KJ854705.1.2 Hepatitis B virus Subgenotype A1 isolate 67-CW-BRA, complete genome
TCATTTTGCGGGTCACCATATTCTTGGGAACAAGAGCTACATCATGGGAGGTTGGTCATCAAAACCTCGCAAAGGCATGGGGACGAACCTTTCTGTTCCCAACCCTCTGGGATTCTTTCCCGATCATCAGTTGGACCCTGCATTCGGAGCCAATTCAAACAATCCAGATTGGGACTTCAACCCCATCAAGGACCACTGGCCACAAGCCAACCAGGTAGGAGTGGGAGCATTCGGGCCAGGGTTCACTCCCCCACACGGAGGTGTTTTGGGGTGGAGCCCTCAGGCTCAGGGCATATTGGCCACAGTGCCAGCAGTTCCTCCTCCTGCCTCCACCAATCGGCAGTCAGGAAGGCAGCCTACTCCCATCTCTCCACCTCTAAGAGACAGTCATCCTCAGGCCATGCAGTGGAATTCCACAGCTTTCCACCAAGCTCTGCAAGATCCCAGAGTCAGGGGCCTGTATTTTCCTGCTGGTGGCTCCAGTTCAGGAACACTCAACCCTGTTCCAAATATTGCCTCTCACATCTCGTCAATCTCCTCGAGGACTGGGGACCCTGCGACGAACATGGAGAACATCACATCAGGATTCCTAGGACCCCTGCTCGTGTTACAG-------------------------------------------------------------------------------
>EU185786.1.2 Hepatitis B virus Subtype A isolate S-IDU11, complete genome
TCATTTTGCGGGTCACCATATTCTTGGGAACAAGAGCTACAGCATGGGAGGTTGGTCATCAAAACCTCGCAAAGGCATGGGGACGAATCTTTCTGTTCCCAACCCTCTGGGATTCTTTCCCGATCATCAGTTGGACCCGGCATTCGGAGCCAACTCAAACAATCCAGATTGGGACTTCAATCCCATCAAGGACCACTGGCCAGCAGCCAACCAGGTAGGAGTGGGAGCATTCGGGCCAGGGCTCACCCCTCCRCACGGCGGTATTTTGGGGTGGAGCCCTCAGGCTCAGGGCATATTGACCACAGTGTCAACAATTCCTCCTCCTGCCTCCAACAATCGKCAGTCAGGAAGGCAGCCTACTCCCATCTCTCCACCTCTRAGAGACASTCATCCTCAGGCCATGCAGTGGAATTCCACTGCCTTCCTCCAAGYTCTSGAGGRTCCCTGAGTCAGGGGTCTGTATTTTCCTGCTGGTGGCTCCAGTTCAGGAACAGTAAACCCTGCTCCGAATATTGSCTCTCACATCTCGTCWATCTCCGMGAGGACTGGGGACCCTGTGACGAACATGGAGAACATCACATCAGGACTCCTAGGACCCCTGCTCGTGTTACAG-------------------------------------------------------------------------------
>KJ586809.1.2 Hepatitis B virus Subtype A1 strain P18, complete genome
TCATTTTGCGGGTCACCATATTCTTGGGAACAAGAGCTACAGCATGGGAGGTTGGTCATCAAAACCTCGCAAAGGCATGGGGACGAATCTTTCTGTTCCCAACCCTCTGGGATTCTTTCCCGACCATCAGCTGGATCCTGCATTCGGAGCCAACTCAAACAATCCAGATTGGGACTTCAACCCCATCAAGGACCACTGGCCAGCAGCCAACCAGGTAGGAGTGGGAGCATTCGGGCCAGGGCTCACCCCTCCACACGGCGGTATTTTGGGGTGGAGCCCTCAGGCTCAGGGCATATTGACCACAGTGTCAACAATTCCTCCTCCTGCCTCCACCAATCGGCAGTCAGGAAGGCAGCCTACTCCCATCTCTCCACCTCTAAGAGACAGTCATCCTCAGGCCATGCAGTGGAATTCCACTGCCTTCCACCAAGCGCTGCAGGATCCCAAGGTCAGGGGTCTGTATTTTCCTGCTGGTGGCTCCCGTTCAGGAACAGTAAACCCTGCTCCGAATATTGCCTCTCACATCTCCTCAATCTCCGCGAGGACTGGGGACCCTGTGACGAACATGGAGAACATCACATCAGGATTCCTAGGACCCCTGCTCGTGTTACAG-------------------------------------------------------------------------------
>KP995108.1.2 Hepatitis B virus Subgenotype A2 isolate 203-Cirrhosis, complete genome
TCATTTTGCGGGTCACCATATTCTTGGGAACAAGAGCTACAGCATGGGAGGTTGGTCATCAAAACCTCGCAAAGGCATGGGGACGAATCTTTCTGTTCCCAACCCTCTGGGATTCTTTCCCGATCATCAGTTGGACCCTGCATTCGGAGCCAACTCAAACAATCCAGATTGGGACTTCAACCCCATCAAGGACCACTGGCCAGCAGCCAACCAGGTAGGAGTGGGAGCATTCGGGCCAGGGCTCACCCCTCCACCCGGCGGTATTTTGGGGTGGAGCCCTCAGGCTCAGGGCATATTGACCACAGTGTCAACAATTCCTCCTCCTGCTTCCACCAATCGGCAGTCAGGAAGGCAGCCTACTCCCATCTCTCCACTTCTGAGAGACAGTCATCCTCAGGCCATGCAGTGGAATTCCACTGCCTTCCACCAAGCTCTGCAAGACCCCAGAGTCAGGGGTCTGTATTTTCCTGCTGGTGGCTCCAGTTCAGGAACAGTAAACCCTGCTCCGAATATTGCCTCTCACATCTCGTCAATCTCCGCGAGGACTGGGGACCCTGTGGCGAACATGGAGAACATCACATCAGGATTCCTAGGACCCCTGCTCGTGTTACAG-------------------------------------------------------------------------------
>EU185789.1.2 Hepatitis B virus Subtype A isolate S-IDU8, complete genome
TCATTTTGYGGGTCACCATAWTCTTGGGAACAAGAGCTACAGCATGGGAGGTTGGTCATCAAAACCTCGCAAAGGCATGGGGACGAATCTTTCTGTTCCCAACCCTCTGGGATTCTTTCCCGATCATCAGTTGGACCCTGCATTCGGAGCCAACTCAAACAATCCAGATTGGGACTTCAACCCCATCAAGGTCCACTGGCCAGCAGCCAACCAGGTAGGAGTGGGAGCATTCGGGCCAGGGCTCACCCCTCCACACGGCGGTATTTTGGGGTGGAGCCCTCAGGCTCAGGGCATATTGACCACAGTGTCAACAATTCCTCCTCCTGCCTCCACCAATCGGCAGTCAGGAAGGCAGCCTACTCCCATCTCTCCACCTCTAAGAGACAGTCATCCTCAGGCCATGCAGTGGAATTCCACTGCCTTCCACCAAGCTCTGCAGGATCCCAGAGTCAGGGGTCTGTATTTTCCTGCTGGTGGCTCCAGTTCAGGAACAGTAAACCCTGCTCCGAATATTGCCTCTCACATCTCGTCAATCTCCGCGAGGACTGKGGACCCTGTGACGAACATGGAGAACATYAYATCAGGACTCCTAGGACCCCTGCTYGTGTTACAG-------------------------------------------------------------------------------
>KY382410.1 Hepatitis B virus isolate A2_wt, complete genome
TCATTTTGCGGGTCACCATATTCTTGGGAACAAGAGCTACAGCATGGGAGGTTGGTCATCAAAACCTCGCAAAGGCATGGGGACGAATCTTTCTGTTCCCAACCCTCTGGGATTCCTTCCCGATCATCAGTTGGACCCTGCATTCGGAGCCAACTCAAACAATCCAGATTGGGACTTCAACCCCATCAAGGACCACTGGCCAGCAGCCAACCAGGTAGGAGTGGGAGCATTCGGGCCAGGGCTCACCCCTCCACACGGCGGTATTTTGGGGTGGAGCCCGCAGGCTCAGGGCATATTGACCACAGTGTCAACAAYTCCTCCTCCTGCCTCCACCAATCGGCAGTCAGGAAGGCAGCCTACTCCCATCTCTCCACCTCTAAGAGACAGTCATCCTCAGGCCATGCAGTGGAATTCCACTGCCTTCCACCAAGCTCTGCAGGATCCCAGAGTCAGGGGTCTGTATTTTCCTGCTGGTGGCTCCAGTTCAGGAACAGTAAACCCTGCTCCGAATATTGCCTCTCACATATCGTCAATCTCCGCGAGGACTGGGGACCCTGTGACGAACATGGAGAACATCACATCAGGACTCCTAGGACCCCTGCTCGTGTTACAG-------------------------------------------------------------------------------
>EU185787.1.2 Hepatitis B virus Subtype A isolate S-IDU4, complete genome
TCATTTTGCGGGTCACCATATTCTTGGGAACAAGAGCTACAGCATGGGAGGTTGGTCATCAAAACCTCGCAAAGGCATGGGGACGAATCTTTCTGTTCCCAACCCTCTGGGATTCTTTCCCGATCATCAGTTGGACCCTGCATTCGGAGCCAACTCAAACAATCCAGATKGGGACTTCAACCCCATCAAGGTCCACTGGCCAGCAGCCAACCAGGTAGGAGTGGGAGCATTCGGGCCAGGGCTCACCCCTCCACACGGCGGTATTTTGGGGTGGAGCCCTCAGGCTCAGGGCATATTGACCACAGTGTCAACAATTCCTCCTCCTGCCTCCACCAATCGGCAGTCAGGAAGGCAGCCTACTCCCATCTCTCCACCTCTAAGAGACAGTCATCCTCAGGCCATGCAGTGGAATTCCACTGCCTTCCACCAAGCTCTGCAGGATCCCAGAGTCAGGGGTCTGTATTTTCCTGCTGGTGGCTCCAGTTCAGGAACAGTAAACCCTGCTCCGAATATTGCCTCTCACATCTCGTCAATCTCCGCGAGGACTGGGGACCCTGTGACGAACATGGAGAACATCACATCAGGACTCCTAGGACCCCTGCTCGTGTTACAG-------------------------------------------------------------------------------
>EU185788.1.2 Hepatitis B virus Subtype A isolate S-IDU19, complete genome
TCATTTTGCGGGTCACCATATTCTTGGGAACAAGAGCTACAGCATGGGAGGTTGGTCATCAAAACCTCGCAAAGGCATGGGGACGAATCTTTCTGTTCCCAACCCTCTGGGATTCTTTCCCGATCATCAGTTGGACCCTGCATTCGGAGCCAACTCAAACAATCCAGATTGGGACTTCAACCCCATCAAGGTCCACTGGCCAGCAGCCAACCAGGTAGGAGTGGGAGCATTCGGGCCAGGGCTCACCCCTCCACACGGCGGTATTTTGGGGTGGAGCCCTCAGGCTCAGGGCATATTGACCACAGTGTCAACAATTCCTCCTCCTGCCTCCACCAATCGGCAGTCAGGAAGGCAGCCTACTCCCATCTCTCCACCTCTAAGAGACAGTCATCCTCAGGCCATGCAGTGGAATTCCACTGCCTTCCACCAAGCTCTGCAGGATCCCAGAGTCAGGGGTCTGTATTTTCCTGCTGGTGGCTCCAGTTCAGGAACAGTAAACCCTGCTCCGAATATTGCCTCTCACATCTCGTCAATCTCCGCGAGGACTGGGGACCCTGTGACGAACATGGAGAACATCACATCAGGACTCCTAGGACCCCTGCTCGTGTTACAG-------------------------------------------------------------------------------
>KJ843166.1.2 Hepatitis B virus Suntype A2 isolate Ag04, complete genome
TCATTTTGCGGGTCACCATATTCTTGGGAACAAGAGCTACAGCATGGGAGGTTGGTCATCAAAACCTCGCAAAGGCATGGGGACGAATCTTTCTGTTCCCAACCCTCTGGGATTCTTTCCCGATCATCAGTTGGACCCTGCATTCGGAGCCAACTCAAACAATCCAGATTGGGACTTCAACCCCATCAAGGATCACTGGCCAGCAGCCAACCAGGTAGGAGTGGGAGCATTCGGGCCAGGGCTCACCCCTCCACACGGCGGTATTTTGGGGTGGAGCCCTCAGGCTCAGGGCATATTGACCACAGTGTCAACAATTCCTCCTCCTGCCTCCACCAATCGGAAGTCAGGAAGGCAGCCTACTCCCATCTCTCCACCTCTAAGAGACAGTCATCCTCAGGCCATGCAGTGGAATTCCACTGCCTTCCACCAAGCTCTGCAGGATCCCAGAGTCAGGGGTCTGTATTTTCCTGCTGGTGGCTCCAGTTCAGGAACAGTAAACCCTGCTCCGAATATTGCCTCTCACATCTCGTCAATCTCCGCGAGGACTGGGGACCCTGTGACGAACATGGAGAACATCACATCAGGATTCCTAGGACCCCTGCTCGTGTTACAG-------------------------------------------------------------------------------
>KJ843173.1.2 Hepatitis B virus Subtype A2 isolate Ag11, complete genome
TCATTTTGCGGGTCACCATATTCTTGGGAACAAGAGCTACAGCATGGGAGGTTGGTCATCAAAACCTCGCAAAGGCATGGGGACGAATCTTTCTGTTCCCAACCCTCTGGGATTCTTTCCCGATCATCAGTTGGACCCTGCATTCGGAGCCAACTCAAACAATCCAGATTGGGACTTCAACCCCATCAAGGATCACTGGCCAGCAGCCAACCAGGTAGGAGTGGGAGCATTCGGGCCAGGGCTCACCCCTCCACACGGCGGTATTTTGGGGTGGAGCCCTCAGGCTCAGGGCATATTGACCACAGTGTCAACAATTCCTCCTCCTGCCTCCACCAATCGGAAGTCAGGAAGGCAGCCTACTCCCATCTCTCCACCTCTAAGAGACAGTCATCCTCAGGCCATGCAGTGGAATTCCACTGCCTTCCACCAAGCTCTGCAGGATCCCAGAGTCAGGGGTCTGTATTTTCCTGCTGGTGGCTCCAGTTCAGGAACAGTAAACCCTGCTCCGAATATTGCCTCTCACATCTCGTCAATCTCCGCGAGGACTGGGGACCCTGTGACGAACATGGAGAACATCACATCAGGATTCCTAGGACCCCTGCTCGTGTTACAG-------------------------------------------------------------------------------
>KJ843184.1.2 Hepatitis B virus Subtype A2 isolate Ag23, complete genome
TCATTTTGCGGGTCACCATATTCTTGGGAACAAGAGCTACAGCATGGGAGGTTGGTCATCAAAACCTCGCAAAGGCATGGGGACGAATCTTTCTGTTCCCAACCCTCTGGGATTCTTTCCCGATCATCAGTTGGACCCTGCATTCGGAGCCAACTCAAACAATCCAGATTGGGACTTCAACCCCATCAAGGATCACTGGCCAGCAGCCAACCAGGTAGGAGTGGGAGCATTCGGGCCAGGGCTCACCCCTCCACACGGCGGTATTTTGGGGTGGAGCCCTCAGGCTCAGGGCATATTGACCACAGTGTCAACAATTCCTCCTCCTGCCTCCACCAATCGGAAGTCAGGAAGGCAGCCTACTCCCATCTCTCCACCTCTAAGAGACAGTCATCCTCAGGCCATGCAGTGGAATTCCACTGCCTTCCACCAAGCTCTGCAGGATCCCAGAGTCAGGGGTCTGTATTTTCCTGCTGGTGGCTCCAGTTCAGGAACAGTAAACCCTGCTCCGAATATTGCCTCTCACATCTCGTCAATCTCCGCGAGGACTGGGGACCCTGTGACGAACATGGAGAACATCACATCAGGATTCCTAGGACCCCTGCTCGTGTTACAG-------------------------------------------------------------------------------
>KJ843188.1.2 Hepatitis B virus Subtype A2 isolate Ag27, complete genome
TCATTTTGCGGGTCACCATATTCTTGGGAACAAGAGCTACAGCATGGGAGGTTGGTCATCAAAACCTCGCAAAGGCATGGGGACGAATCTTTCTGTTCCCAACCCTCTGGGATTCTTTCCCGATCATCAGTTGGACCCTGCATTCGGAGCCAACTCAAACAATCCAGATTGGGACTTCAACCCCATCAAGGATCACTGGCCAGCAGCCAACCAGGTAGGAGTGGGAGCATTCGGGCCAGGGCTCACCCCTCCACACGGCGGTATTTTGGGGTGGAGCCCTCAGGCTCAGGGCATATTGACCACAGTGTCAACAATTCCTCCTCCTGCCTCCACCAATCGGAAGTCAGGAAGGCAGCCTACTCCCATCTCTCCACCTCTAAGAGACAGTCATCCTCAGGCCATGCAGTGGAATTCCACTGCCTTCCACCAAGCTCTGCAGGATCCCAGAGTCAGGGGTCTGTATTTTCCTGCTGGTGGCTCCAGTTCAGGAACAGTAAACCCTGCTCCGAATATTGCCTCTCACATCTCGTCAATCTCCGCGAGGACTGGGGACCCTGTGACGAACATGGAGAACATCACATCAGGATTCCTAGGACCCCTGCTCGTGTTACAG-------------------------------------------------------------------------------
>KJ843215.1.2 Hepatitis B virus Subtype A2 isolate Ag56, complete genome
TCATTTTGCGGGTCACCATATTCTTGGGAACAAGAGCTACAGCATGGGAGGTTGGTCATCAAAACCTCGCAAAGGCATGGGGACGAATCTTTCTGTTCCCAACCCTCTGGGATTCTTTCCCGATCATCAGTTGGACCCTGCATTCGGAGCCAACTCAAACAATCCAGATTGGGACTTCAACCCCATCAAGGATCACTGGCCAGCAGCCAACCAGGTAGGAGTGGGAGCATTCGGGCCAGGGCTCACCCCTCCACACGGCGGTATTTTGGGGTGGAGCCCTCAGGCTCAGGGCATATTGACCACAGTGTCAACAATTCCTCCTCCTGCCTCCACCAATCGGAAGTCAGGAAGGCAGCCTACTCCCATCTCTCCACCTCTAAGAGACAGTCATCCTCAGGCCATGCAGTGGAATTCCACTGCCTTCCACCAAGCTCTGCAGGATCCCAGAGTCAGGGGTCTGTATTTTCCTGCTGGTGGCTCCAGTTCAGGAACAGTAAACCCTGCTCCGAATATTGCCTCTCACATCTCGTCAATCTCCGCGAGGACTGGGGACCCTGTGACGAACATGGAGAACATCACATCAGGATTCCTAGGACCCCTGCTCGTGTTACAG-------------------------------------------------------------------------------
>KJ843192.1.2 Hepatitis B virus Subtype A2 isolate Ag31, complete genome
TCATTTTGCGGGTCACCATATTCTTGGGAACAAGAGCTACAGCATGGGAGGTTGGTCATCAAAACCTCGCAAAGGCATGGGGACGAATCTTTCTGTTCCCAACCCTCTGGGATTCTTTCCCGATCATCAGTTGGACCCTGCATTCGGAGCCAACTCAAACAATCCAGATTGGGACTTCAACCCCATCAAGGATCACTGGCCAGCAGCCAACCAGGTAGGAGTGGGAGCATTCGGGCCAGGGCTCACCCCTCCACACGGCGGTATTTTGGGGTGGAGCCCTCAGGCTCAGGGCATATTGACCACAGTGTCAACAATTCCTCCTCCTGCCTCCACCAATCGGCAGTCAGGAAGGCAGCCTACTCCCATCTCTCCACCTCTAAGAGACAGTCATCCTCAGGCCATGCAGTGGAATTCCACTGCCTTCCACCAAGCTCTGCAGGATCCCAGAGTCAGGGGTCTGTATTTTCCTGCTGGTGGCTCCAGTTCAGGAACAGTAAACCCTGCTCCGAATATTGCCTCTCACATCTCGTCAATCTCCGCGAGGACTGGGGACCCTGTGACGAACATGGAGAACATCACATCAGGATTCCTAGGACCCCTGCTCGTGTTACAG-------------------------------------------------------------------------------
>KJ843214.1.2 Hepatitis B virus Subtype A2 isolate Ag55, complete genome
TCATTTTGCGGGTCACCATATTCTTGGGAACAAGAGCTACAGCATGGGAGGTTGGTCATCAAAACCTCGCAAAGGCATGGGGACGAATCTTTCTGTTCCCAACCCTCTGGGATTCTTTCCCGATCATCAGTTGGACCCTGCATTCGGAGCCAACTCAAACAATCCAGATTGGGACTTCAACCCCATCAAGGATCACTGGCCAGCAGCCAACCAGGTAGGAGTGGGAGCATTCGGGCCAGGGCTCACCCCTCCACACGGCGGTATTTTGGGGTGGAGCCCTCAGGCTCAGGGCATATTGACCACAGTGTCAACAATTCCTCCTCCTGCCTCCACCAATCGGCAGTCAGGAAGGCAGCCTACTCCCATCTCTCCACCTCTAAGAGACAGTCATCCTCAGGCCATGCAGTGGAATTCCACTGCCTTCCACCAAGCTCTGCAGGATCCCAGAGTCAGGGGTCTGTATTTTCCTGCTGGTGGCTCCAGTTCAGGAACAGTAAACCCTGCTCCGAATATTGCCTCTCACATCTCGTCAATCTCCGCGAGGACTGGGGACCCTGTGACGAACATGGAGAACATCACATCAGGATTCCTAGGACCCCTGCTCGTGTTACAG-------------------------------------------------------------------------------
>KJ843216.1.2 Hepatitis B virus Subtype A2 isolate Ag57, complete genome
TCATTTTGCGGGTCACCATATTCTTGGGAACAAGAGCTACAGCATGGGAGGTTGGTCATCAAAACCTCGCAAAGGCATGGGGACGAATCTTTCTGTTCCCAACCCTCTGGGATTCTTTCCCGATCATCAGTTGGACCCTGCATTCGGAGCCAACTCAAACAATCCAGATTGGGACTTCAACCCCATCAAGGATCACTGGCCAGCAGCCAACCAGGTAGGAGTGGGAGCATTCGGGCCAGGGCTCACCCCTCCACACGGCGGTATTTTGGGGTGGAGCCCTCAGGCTCAGGGCATATTGACCACAGTGTCAACAATTCCTCCTCCTGCCTCCACCAATCGGCAGTCAGGAAGGCAGCCTACTCCCATCTCTCCACCTCTAAGAGACAGTCATCCTCAGGCCATGCAGTGGAATTCCACTGCCTTCCACCAAGCTCTGCAGGATCCCAGAGTCAGGGGTCTGTATTTTCCTGCTGGTGGCTCCAGTTCAGGAACAGTAAACCCTGCTCCGAATATTGCCTCTCACATCTCGTCAATCTCCGCGAGGACTGGGGACCCTGTGACGAACATGGAGAACATCACATCAGGATTCCTAGGACCCCTGCTCGTGTTACAG-------------------------------------------------------------------------------
>KJ843172.1.2 Hepatitis B virus Subtype A2 isolate Ag10, complete genome
TCATTTTGCGGGTCACCATATTCTTGGGAACAAGAGCTACAGCATGGGAGGTTGGTCATCAAAACCTCGCAAAGGCATGGGGACGAATCTTTCTGTTCCCAACCCTCTGGGATTCTTTCCCGATCATCAGTTGGACCCTGCATTCGGAGCCAACTCAAACAATCCAGATTGGGACTTCAACCCCATCAAGGACCACTGGCCAGCAGCCAACCAGGTAGGAGTGGGAGCATTCGGGCCAGGGCTCACCCCTCCACACGGCGGTATTTTGGGGTGGAGCCCTCAGGCTCAGGGCATATTGACCACAGTGTCAACAATTCCTCCTCCTGCCTCCACCAATCGGCAGTCAGGAAGGCAGCCTACTCCCATCTCTCCACCTCTAAGAGACAGTCATCCTCAGGCCATGCAGTGGAATTCCACTGCCTTCCACCAAGCGCTGCAGGATCCCAGAGTCAGGGGTCTGTATTTTCCTGCTGGTGGCTCCAGTTCAGGAACAGTAAACCCTGCTCCGAATATTGCCTCTCACATCTCGTCAATCTCCGCGAGGACTGGGGACCCTGTGACGAACATGGAGAACATCACATCAGGATTCCTAGGACCCCTGCTCGTGTTACAG-------------------------------------------------------------------------------
>KJ843182.1.2 Hepatitis B virus Subtyoe A2 isolate Ag21, complete genome
TCATTTTGCGGGTCACCATATTCTTGGGAACAAGAGCTACAGCATGGGAGGTTGGTCATCAAAACCTCGCAAAGGCATGGGGACGAATCTTTCTGTTCCCAACCCTCTGGGATTCTTTCCCGATCATCAGTTGGACCCTGCATTCGGAGCCAACTCAAACAATCCAGATTGGGACTTCAACCCCATCAAGGACCACTGGCCAGCAGCCAACCAGGTAGGAGTGGGAGCATTCGGGCCAGGGCTCACCCCTCCACACGGCGGTATTTTGGGGTGGAGCCCTCAGGCTCAGGGCATATTGACCACAGTGTCAACAATTCCTCCTCCTGCCTCCACCAATCGGCAGTCAGGAAGGCAGCCTACTCCCATCTCTCCACCTCTAAGAGACAGTCATCCTCAGGCCATGCAGTGGAATTCCACTGCCTTCCACCAAGCGCTGCAGGATCCCAGAGTCAGGGGTCTGTATTTTCCTGCTGGTGGCTCCAGTTCAGGAACAGTAAACCCTGCTCCGAATATTGCCTCTCACATCTCGTCAATCTCCGCGAGGACTGGGGACCCTGTGACGAACATGGAGAACATCACATCAGGATTCCTAGGACCCCTGCTCGTGTTACAG-------------------------------------------------------------------------------
>KJ843186.1.2 Hepatitis B virus Subtype A2 isolate Ag25, complete genome
TCATTTTGCGGGTCACCATATTCTTGGGAACAAGAGCTACAGCATGGGAGGTTGGTCATCAAAACCTCGCAAAGGCATGGGGACGAATCTTTCTGTTCCCAACCCTCTGGGATTCTTTCCCGATCATCAGTTGGACCCTGCATTCGGAGCCAACTCAAACAATCCAGATTGGGACTTCAACCCCATCAAGGACCACTGGCCAGCAGCCAACCAGGTAGGAGTGGGAGCATTCGGGCCAGGGCTCACCCCTCCACACGGCGGTATTTTGGGGTGGAGCCCTCAGGCTCAGGGCATATTGACCACAGTGTCAACAATTCCTCCTCCTGCCTCCACCAATCGGCAGTCAGGAAGGCAGCCTACTCCCATCTCTCCACCTCTAAGAGACAGTCATCCTCAGGCCATGCAGTGGAATTCCACTGCCTTCCACCAAGCGCTGCAGGATCCCAGAGTCAGGGGTCTGTATTTTCCTGCTGGTGGCTCCAGTTCAGGAACAGTAAACCCTGCTCCGAATATTGCCTCTCACATCTCGTCAATCTCCGCGAGGACTGGGGACCCTGTGACGAACATGGAGAACATCACATCAGGATTCCTAGGACCCCTGCTCGTGTTACAG-------------------------------------------------------------------------------
>KJ843217.1.2 Hepatitis B virus Subtype A2 isolate Ag62, complete genome
TCATTTTGCGGGTCACCATATTCTTGGGAACAAGAGCTACAGCATGGGAGGTTGGTCATCAAAACCTCGCAAAGGCATGGGGACGAATCTTTCTGTTCCCAACCCTCTGGGATTCTTTCCCGATCATCAGTTGGACCCTGCATTCGGAGCCAACTCAAACAATCCAGATTGGGACTTCAACCCCATCAAGGACCACTGGCCAGCAGCCAACCAGGTAGGAGTGGGAGCATTCGGGCCAGGGCTCACCCCTCCACACGGCGGTATTTTGGGGTGGAGCCCTCAGGCTCAGGGCATATTGACCACAGTGTCAACAATTCCTCCTCCTGCCTCCACCAATCGGCAGTCAGGAAGGCAGCCTACTCCCATCTCTCCACCTCTAAGAGACAGTCATCCTCAGGCCATGCAGTGGAATTCCACTGCCTTCCACCAAGCGCTGCAGGATCCCAGAGTCAGGGGTCTGTATTTTCCTGCTGGTGGCTCCAGTTCAGGAACAGTAAACCCTGCTCCGAATATTGCCTCTCACATCTCGTCAATCTCCGCGAGGACTGGGGACCCTGTGACGAACATGGAGAACATCACATCAGGATTCCTAGGACCCCTGCTCGTGTTACAG-------------------------------------------------------------------------------
>KJ843218.1.2 Hepatitis B virus Subtype A2 isolate Ag63, complete genome
TCATTTTGCGGGTCACCATATTCTTGGGAACAAGAGCTACAGCATGGGAGGTTGGTCATCAAAACCTCGCAAAGGCATGGGGACGAATCTTTCTGTTCCCAACCCTCTGGGATTCTTTCCCGATCATCAGTTGGACCCTGCATTCGGAGCCAACTCAAACAATCCAGATTGGGACTTCAACCCCATCAAGGACCACTGGCCAGCAGCCAACCAGGTAGGAGTGGGAGCATTCGGGCCAGGGCTCACCCCTCCACACGGCGGTATTTTGGGGTGGAGCCCTCAGGCTCAGGGCATATTGACCACAGTGTCAACAATTCCTCCTCCTGCCTCCACCAATCGGCAGTCAGGAAGGCAGCCTACTCCCATCTCTCCACCTCTAAGAGACAGTCATCCTCAGGCCATGCAGTGGAATTCCACTGCCTTCCACCAAGCGCTGCAGGATCCCAGAGTCAGGGGTCTGTATTTTCCTGCTGGTGGCTCCAGTTCAGGAACAGTAAACCCTGCTCCGAATATTGCCTCTCACATCTCGTCAATCTCCGCGAGGACTGGGGACCCTGTGACGAACATGGAGAACATCACATCAGGATTCCTAGGACCCCTGCTCGTGTTACAG-------------------------------------------------------------------------------
>KJ854708.1.2 Hepatitis B virus Subgenotype A2 isolate 16-S-BRA, complete genome
TCATTTTGCGGGTCACCATATTCTTGGGAACAAGAGCTACAGCATGGGAGGTTGGTCATCAAAACCTCGCAAAGGCTTGGGGACGAATCTTTCTGTTCCCAACCCTCTGGGATTCTTTCCCGATCATCAGTTGGACCCTGCATTCGGAGCCAACTCAAACAATCCAGATTGGGACTTCAACCCCATCAAGGACCACTGGCCAGCAGCCAACCAGGTAGGAGTGGGAGCATTCGGGCCAGGGCTCACCCCTCCACACGGCGGTATTTTGGGGTGGAGCCCTCAGGCTCAGGGCATATTGACCACAGTGTCAACAATTCCTCCTCCTGCCTCCACCAATCGGCAGTCAGGAAGGCAGCCTACTCCCATCTCTCCACCTCTAAGAGACAGTCATCCTCAGGCCATGCAGTGGAATTCCACTGCCTTCCACCAAGCTCTGCAGGATCCCAGAGTCAGGGGTCTGTATTTTCCTGCTGGTGGCTCCAGTTCAGGAACAGTAAACCCTGCTCCGAATATTGCCTCTCACATCTCGTCAATCTCCGCGAGGACTGGGGACCCTGTGACGAACATGGAGAACATCACATCAGGATTCCTAGGACCCCTGCTCGTGTTACAG-------------------------------------------------------------------------------
>KJ854709.1.2 Hepatitis B virus Subgenotype A2 isolate 24-S-BRA, complete genome
TCATTTTGCGGGTCACCATATTCTTGGGAACAAGAGCTACAGCATGGGAGGTTGGTCATCAAAACCTCGCAAAGGCTTGGGGACGAATCTTTCTGTTCCCAACCCTCTGGGATTCTTTCCCGATCATCAGTTGGACCCTGCATTCGGAGCCAACTCAAACAATCCAGATTGGGACTTCAACCCCATCAAGGACCACTGGCCAGCAGCCAACCAGGTAGGAGTGGGAGCATTCGGGCCAGGGCTCACCCCTCCACACGGCGGTATTTTGGGGTGGAGCCCTCAGGCTCAGGGCATATTGACCACAGTGTCAACAATTCCTCCTCCTGCCTCCACCAATCGGCAGTCAGGAAGGCAGCCTACTCCCATCTCTCCACCTCTAAGAGACAGTCATCCTCAGGCCATGCAGTGGAATTCCACTGCCTTCCACCAAGCTCTGCAGGATCCCAGAGTCAGGGGTCTGTATTTTCCTGCTGGTGGCTCCAGTTCAGGAACAGTAAACCCTGCTCCGAATATTGCCTCTCACATCTCGTCAATCTCCGCGAGGACTGGGGACCCTGTGACGAACATGGAGAACATCACATCAGGATTCCTAGGACCCCTGCTCGTGTTACAG-------------------------------------------------------------------------------
>AF043580.2.2 Hepatitis B virus Subtype A2 isolate BA3, complete genome
TCATTTTGCGGGTCACCATATTCTTGGGAACAAGAGCTACAGCATGGGAGGTTGGTCATCAAAACCTCGCAAAGGCATGGGGACGAATCTTTCTGTTCCCAACCCTCTGGGATTCTTTCCCGATCATCAGTTGGACCCTGCATTCGGAGCCAACTCAAACAATCCAGATTGGGACTTCAACCCCATCAAGGACCACTGGCCAGCAGCCAACCAGGTAGGAGTGGGAGCATTCGGGCCAGGGCTCACCCCTCCACACGGCGGTATTTTGGGGTGGAGCCCTCAGGCTCAGGGCATATTGACCACAGTGTCAACAATTCCTCCTCCTGCCTCCACCAATCGGCAGTCAGGAAGGCAGCCTACTCCCATCTCTCCACCTCTAAGAGACAGTCATCCTCAGGCCATGCAGTGGAATTCCACTGCCTTCCACCAAGCTCTGCAGGATCCCAGAGTCAGGGGTCTGTATTTTCCTGCTGGTGGCTCCAGTTCAGGAACAGTAAACCCTGCTCCGAATATTGCCTCTCACATCTCGTCAATCTCCGCGAGGACTGGGGACCCTGTGACGAACATGGAGAACATCACATCAGGATTCCTAGGACCCCTGCTCGTGTTACAG-------------------------------------------------------------------------------
>KJ854710.1.2 Hepatitis B virus Subgenotype A2 isolate 274-SE-BRA, complete genome
TCATTTTGCGGGTCACCATATTCTTGGGAACAAGAGCTACAGCATGGGAGGTTGGTCATCAAAACCTCGCAAAGGCATGGGGACGAATCTTTCTGTTCCCAACCCTCTGGGATTCTTTCCCGATCATCAGTTGGACCCTGCATTCGGAGCCAACTCAAACAATCCAGATTGGGACTTCAACCCCATCAAGGACCACTGGCCAGCAGCCAACCAGGTAGGAGTGGGAGCATTCGGGCCAGGGCTCACCCCTCCACACGGCGGTATTTTGGGGTGGAGCCCTCAGGCTCAGGGCATATTGACCACAGTGTCAACAATTCCTCCTCCTGCCTCCACCAATCGGCAGTCAGGAAGGCAGCCTACTCCCATCTCTCCACCTCTAAGAGACAGTCATCCTCAGGCCATGCAGTGGAATTCCACTGCCTTCCACCAAGCTCTGCAGGATCCCAGAGTCAGGGGTCTGTATTTTCCTGCTGGTGGCTCCAGTTCAGGAACAGTAAACCCTGCTCCGAATATTGCCTCTCACATCTCGTCAATCTCCGCGAGGACTGGGGACCCTGTGACGAACATGGAGAACATCACATCAGGATTCCTAGGACCCCTGCTCGTGTTACAG-------------------------------------------------------------------------------
>KP995102.1.2 Hepatitis B virus Subgenotype C2 isolate 75-HCC, complete genome
TCATTTTGTGGGTCACCATATTCTTGGGAACAAGAGCTACAGCATGGGAGGTCCGTCTTCAAAACCTCGACAAGGCATGGGGACGAATCTTTCTGTTCCCAATCCTCTGGGATTCTTTCCAAGTCACCAGTTGGACCCGGCATTCGGAGCCAATTCAAACAATCCAGATTGGGACTTCAACCCCAACAAGGATCAATGGCCAGCGGCAAATCAGGTAGGAGTGGGATCATTCGGGCCGGGGTTCACTCCACCACACGGAAATCTTTTGGGGTGGAGCCCTCAGGCTCAGGGCATATTGACAACAGTACCAGCAGCGCCTCCTCCTGCCTCCACCAATCGGCAGTCAGGAAGGCAGCCTACTCCCATCTCTCCACCTCTAAGAGACAGTCATCCTCAGGCCATACAGTGGAACTCCAGCACATTCCACCAAGCTCTGTTAGATCCCAGAGTGAGGGGTCTGTATTTTCCTGCTGGTGGCTCCAGTTCCGGAACAGTAAACCCTGTTCCGACTACTGCCTCTCCCATATCGTCAATCTTCTCGAGGACTGGGGACCCTGCACCGAAAATGGAGAGCACCACATCAGGATTCCTAGGACCCCTGCTCGTGTTACAG-------------------------------------------------------------------------------
>AB365452.1.2 Hepatitis B virus Subtype C DNA, complete genome, isolate: BOL577
TCATTTTGTGGGTCACCATATTCTTGGGAACAAGAGCTACAGCATGGGAGGTTGGTCTTCCAAACCTCGACAAGGCATGGGGACGAATCTTTCTGTTCCAAATCCTCTGGGATTCTTTCCCGACCACCAGTTGGACCCTGCGTTTGGAGCCAACTCAAACAATCCAGATTGGGACTTCAACCCCAACAAGGATCACTGGCCAGAGGCAAATCAGGTAGGAGCAGGAGCATTCGGGCCAGGGTTCACCCCACCACACGGCGGTCTTTTGGGGTGGAGCCCTCAGGCTCAGGGCATATTGACAACAGTGCCAGTAGCACCTCCTCCTGCTTCCACCAATCGGCAGTCAGGAAGACAGCCTACTCCCATCTCTCCACCTCTAAGAGACAGTCATCCTCAGGCCATGCAGTGGAATTCCACAACATTCCACCAAGCTCTCCTAGACCCCAGAGTGAGGGGCCTATACTTTCCTGCTGGTGGCTCCAGTTCCGGAACAGTAAACCCTGTTCCGACTACTGCCTCACCCATATCGTCAATCTTCTCGAGGACTGGGGACCCTGCACCGAACATGGAGAACACAACATCCGGATTCCTCGGACCCCTGCTCGTGTTACAG-------------------------------------------------------------------------------
>HQ622095.1.2 Hepatitis B virus Subgenotype C2 
TCATTTCGTGGGTCACCATATTCCTGGGAACAAGAGCTACAGCATGGGAGGTTGGTCTTCCAAACCTCGACAAGGCATGGGGACGAATCTTTCTGTTCCCAATCCTCTGGGATTCTTTCCCGATCACCAGTTGGACCCTGCGTTCGGAGCCAACTCAAACAATCCAGATTGGGACTTCAACCCCAACAAGGATCACTGGCCAGAGGCAAATCAGGTAGGAGCGGGAGCATTCGGATCAGGGTTCACCCCACCACACGGCGGTCTTTTGGGGTGGAGCCCTCAGGCTCAGGGCATATTGACAACAGTGCCAGCAGCACCTCCTCCTGCCTCCACCAATCGGCAGTCAGGGAGACAGCCTACTCCCATCTCTCCACCTCTAAGAGACAGTCATCCTCAGGCCATGCAGTGGAACTCCACAACTTTCCACCAGGCTCTGCTAGATCCCAGAGTGAGGGGCCTATATTTTCCTGCTGGTGGCTCCAGTTCCGGAACAGTAAACCCTGTTCCGACTACTGCCTCACCCATATCGTCAATCTTCTCGAGGACTGGGGACCCTGCACCGAACATGGAGAACACAACATCAGGATTCCTAGGACCCCTGCTCGTGTTACAG-------------------------------------------------------------------------------
>KF485389.1.2 Hepatitis B virus Subtype C2  isolate FF7, complete genome
TCATTTTGTGGGTCACCATATTCTTGGGAACAAGAGCTACAGCATGGGAGGTTGGTCTTCCAAACCTCGACAAGGCATGGGGACGAATCTTTCTGTTCCCAATCCTCTGGGATTTTTTCCCGATCACCAGTTGGACCCAGCATTCGGAGCCAACTCAAACAATCCAGATTGGGACTTCAACCCCAACAAGGATCACTGGCCAGAGGCAAATCAGGTAGGAGCGGGAGCATTCGGGCCAGGGTTCACCCCACCACACGGCGGTCTTTTGGGGTGGAGCCCTCAGGCTCAGGGCATATTGACAACAGTGCCAGCAGCGCCTCCTCCTGCCTCCACCAATCGGCAGTCAGGAAGACAGCCTACTCCCATCTCTCCACCTCTAAGAGACAGTCATCCTCAGGCCATGCAGTGGAACTCCACCACATTCCACCAAGCTCTGCTAGATCCCAGAGTGAGGGGCCTATATTTTCCTGCTGGTGGCTCCAGTTCCGGAACAGYAAACCCTGTTCCGACTACTGCCTCACCCATATCGTCAACCTTCTCGAGGATTGGGGACCCTGCACCGAACATGGAGAACACAACATCAGGATTCCTAGGACCCCTGCTCGTGTTACAG-------------------------------------------------------------------------------
>AB365451.1.2 Hepatitis B virus Subtype C DNA, complete genome, isolate: BOL196
TCATTTTGTGGGTCACCATATTCTTGGGAACAAGAGCTACAGCATGGGAGGTTGGACTTCCAAACCTCGACAAGGCATGGGGACGAATCTTTCTGTTCCCAATCCTCTGGGATTCTTTCCCGATCACCAGTTGGACCCTGCGTTCGGAGCCAACTCAAACAATCCAGATTGGGACTTCAACCCCAACAAGGATCACTGGCCAGAGGCAAATCAGGTAGGAGCGGGAGCATTCGGGCCAGGGTTCACCCCACCACACGGCGGTCTTTTGGGGTGGAGCCCTCAGGCTCAGGGCATATTGACAACAGTGCCAGCAGCGCCTCCTCCTGCCTCCACCAATCGGCAGTCAGGAAGACAGCCTACTCCCATCTCTCCACCTCTAAGAGACAGTCATCCTCAGGCCATGCAGTGGAACTCCACAACATTCCACCAAGCTCTGCTAGATCCCAGAGTGAGGGGCCTATATCTTCCTGCTGGTGGCTCCAGTTCCGGAACAGTAAACCCTGTTCCGACTACTGCCTTACCCATATCGTCAATCTTCTCGAGGACTGGGGACCCTGCACCGAACATGGAGAGCACAACATCAGGATTCCTAGGACCCCTGCTCGTGTTACAG-------------------------------------------------------------------------------
>KF485390.1.2 Hepatitis B virus Subtype C2 isolate FF11, complete genome
TCATTTTGTGGGTCACCATATTCTTGGGAACACGAGCTACAGCATGGGAGGTTGGTCTTCCAAACCTCGACAAGGCATGGGGACGAATCTTTCTGTTCCCAATCCTCTGGGATTCTTTCCCGATCACCAGTTGGACCCTGCGTTCGGAGCCAACTCAAACAATCCAGATTGGGACTTCAACCCCAACAAGGATCAATGGCCAGAGGCAAATCAGGTAGGAGCGGGAGCATTCGGGCCAGGGTTCACCCCACCACACGGCGGTCTTTTGGGGTGGAGCCCTCAGGCTCAGGGCATATTGACAACAGTGCCAGCAGCACCTCCTCCTGCCTCCACCAATCGGCAGTCAGGAAGACAGCCTACTCCCATCTCTCCACCGCTAAGAGACAGTCATCCTCAGGCCATACAGTGGAACTCCACAACATTCCACCAAGCTCTGCTAGATCCCAGAGTGAGGGGCCTATATTTTCCTGCTGGTGGCTCCAGTTCCGGAACAGTAAACCCTGTTCCGACTACTGCCTCACCCATATCGTCAATCTTCTCGAGGACTGGGGACCCTGCACCGAACATGGAGAACACAACATCAGGATTCCTAGGACCCCTGCTCGTGTTACAG-------------------------------------------------------------------------------
>KM359441.1.2 Hepatitis B virus Subtype C2 isolate FF6, complete genome
TCATTTTGTGGGTCACCATATTCTTGGGAACACGAGCTACAGCATGGGAGGTTGGTCTTCCAAACCTCGACAAGGCATGGGGACGAATCTTTCTGTTCCCAATCCTCTGGGATTCTTTCCCGATCACCAGTTGGACCCTGCGTTCGGAGCCAACTCACACAATCCAGATTGGGACTTCAACCCCAACAAGGATCAATGGCCAGAGGCAAATCAGGTAGGAGCGGGAGCATTCGGGCCAGGGTTCACCCCACCACACGGCGGTCTTTTGGGGTGGAGCCCTCAGGCTCAGGGCATATTGACAACAGTGCCAGCAGCACCTCCTCCTGCCTCCACCAATCGGCAGTCAGGAAGACAGCCTACTCCCATCTCTCCACCGCTAAGAGACAGTCATCCTCAGGCCATACAGTGGAACTCCACAACATTCCACCAAGCTCTGCTAGATCCCAGAGTGAGGGGCCTATATTTTCCTGCTGGTGGCTCCAGTTCCGGAACAGTAAACCCTGTTCCGACTACTGCCTCACCCATATCGTCAATCTTCTCGAGGACTGGGGACCCTGCACCGAACATGGAGAACACAACATCAGGATTCCTAGGACCCCTGCTCGTGTTACAG-------------------------------------------------------------------------------
>JQ023665.1.2 Hepatitis B virus Subgenotype E isolate 137, complete genome
TCATTTTGTGGGTCACCTTATTCTTGGGAACACGAGCTACATCATGGGG---CTTTCTTGGACGGTCCCTCTCGAATGGGGGAAGAATCATTCCACCACCAATCCTCTGGGATTTTTTCCCGACCACCAGTTGGATCCAGCATTCAGAGCAAACACCAGAAATCCAGATTGGGACCACAATCCCAACAAAGACCTCTGGACAGAAGCCAACAAGGTAGGAGTGGGAGCATTCGGGCCTGGGTTCACTCCCCCACACGGAGGCCTTTTGGGAAAGAGCCCTCAGGCTCAAGGCATGCTAAAAACATTGCCAGCAGATCCGCCTCCTTCCTCCACCAATCGGCAGTCAGGAAGGCAGCCTACCCCAATCACACCACCTTTGAGAGACACTCATCCTCAGGCCATGCAGTGGA-TTCCACAACATTCCACCAAGCTCTGCAGGATCCCAGAGTAAGAGGCCTGTATTTTCCTGCTGGTGGCTCCAGTTCCGGAACAGTGAACCCTGTTCCGACTACTGCCTCACTCATCTCGTCAATCTTCTCGAGGATTGGGGGCCCTGCACCGAACATGGAAAGCATCACATCAGGATTCCTAGGACCCCTGCTCGTGTTACAG-------------------------------------------------------------------------------
>JQ000009.1.2 Hepatitis B virus Subtype E isolate S2, complete genome
TCATTTTGTGGGTCACCTTATTCTTGGGAACACGAGCTACATCATGGGG---CTTTCTTGGACGGTCCCTCTCGAATGGGGGAAGAATCATTCCACCACCAATCCTCTGGGATTTTTTCCCGACCACCAGTTGGATCCAGCATTCAGAGCAAACACCAGAAATCCAGATTGGGACCACAATCCCAACAAAGACCACTGGACAGAAGCCAACAAGGTAGGAGTGGGAGCATTCGGGCCTGGGTTCACTCCCCCACACGGAGGCCTTTTGGGGTGGAGCCCTCAGGCTCAAGGCATGATAAAAACATTGCCAGCAGATCCGCCTCCTGCCTCCACCAATCGGCAGTCAGGAAGGCAGCCTACCCCAATCACTCCACCTTTGAGAGACACTCATCCTCAGGCCATGCAGTGGAATTCCACAACATTCCACCAAGCTCTGCAGGATCCCAGAGTAAGAGGCCTGTATTTTCCTGCTGGTGGCTCCAGTTCCGGAACAGTGAACCCTGTTCCGACTACTGCCTCACTCATCTCGTCAATCTTCTCGAGGATTGGGGACCCTGCACCGAACATGGAAGGCATCACATCAGGATTCCTAGGACCCCTGCTCGTGTTACAG-------------------------------------------------------------------------------
>JQ023664.1.2 Hepatitis B virus Subgenotype E isolate 129, complete genome
TCATTTTGTGGGTCACCTTATTCTTGGGAACACGAGCTACATCATGGGG---CTTTCTTGGACGGTCCCTCTCGAATGGGGGAAGAATCATTCCACCACCAATCCTCTGGGATTTTTTCCCGACCACCAGTTGGATCCAGCATTCAGAGCAAACACCAGAAATCCAGATTGGGACCACAATCCCAACAAAGACCACTGGACAGAAGCCAACAAGGTAGGAGTGGGAGCATTCGGGCCTGGGTTCACTCCCCCACACGGAGGCCTTTTGGGGTGGAGCCCTCAGGCTCAAGGCATGCTAAAAACATTGCCAGCAGATCCGCCTCCTGCCTCCACCAATCGGCAGTCAGGAAGGCAGCCTACCCCAATCACACCACCTTTGAGAGACACTCATCCTCAGGCCATGCAGTGGA-TTCCACAACATTCCACCAAGCTCTGCAGGATCCCAGAGTAAGAGGCCTGTATTTTCCTGCTGGTGGCTCCAGTTCCGGAACAGTGAACCCTGTTCCGACTACTGCCTCACTCATCTCGTCAATCTTCTCGAGGATTGGGGGCCCTGCACCGAACATGGAAAGCATCACATCAGGATTCCTAGGACCCCTGCTCGTGTTACAG-------------------------------------------------------------------------------
>PD1756 A new nucleotide sequence entered manually
---------GGGGCT-----TTCTTGG--ACGGTCCCTCTCGAATGGGGG--------------------------------AAGAATCATTCCACCACCAATCCTCTGGGATTTTTTCCCGACCACCAGTTGGATCCAGCATTCAAAGCAAACACCACAAATCCAGATTGGGACCACAATCCCAACAAAGACCACTGGACCGAAGCCAACAAGGTAGGAGTGGGAGCATTCGGGCCGGGGTTCACTCCCCCGCACGGAGGCCTTTTGGGGTGGAGCCCTCAGGCTCAAGGCATGTTACAAACATTGCCAGCAGATCCGCCTCCTGCCTCCACCAATCGGCAGTCAGGAAGGCAGCCTACCCCAATCACTCCACCTTTGAGAGACACGCATCCCCAGGCCGTGCAGTGGAATTCCACAACATTCCACCAAGCTCTGCAGGATCCCAGAGTAAGAGGCCTGTATCTTCCTGCTGGTGGCTCCAGTTCCGGAACAGTGAACCCTGTTCCGACTACTGCCTCACTCATCTCGTCAATCTTCTCGAGGATTGGGGACCCTGCACCGAACATGGAAAGCATCACATCAGGATTCCTAGGACCCC---------------------------------------------------------------------------------------------
>VIVA0928 A new nucleotide sequence entered manually
-----------------------------------------------------------------------------------------------------------------------------------------------------------------------------------------------------------------------------------------------------------------------------------------------------------AAACATTGCCAGCAGATCCGCCTCCTGCTTCCACCAATCGGCAGTCAGGAAGGCAGCCTACCCCAATCTCTCCACCTTTGAGAGACACGCATCCCCAGGCCGTGCAGTGGAATTCCACAACATTCCACCAAGCTCTGCAGGATCCCAGAGTAAGAGGCCTGTATCTTCCTGCTGGTGGCTCCAGTTCCGGAACAGTGAACCCTGTTCCGACTACTGCCTCACTCATATCATCAATCTTCTCGAGGACTGGGGACCCTGCACCGAACA------------------------------------------------------------------------------------------------------------------------------
>KJ470892.1.2 Hepatitis B virus Subgenotyoe D4 isolate 8022, complete genome
TCATTTTGTGGGTCACCATATTCTTGGGAACAAGAGCTACAGCATGGGG---------------------------------CAGAATCTTTCCACCAGCAATCCTCTGGGATTCTTTCCCGACCACCAGTTGGATCCAGCCTTCAGAGCAAATTCCAACAATCCAGATTGGGACTTCAATCCCAACAAGGACACCTGGCCAGACGCCAACAAGGTAGGAGCGGGAGCATTCGGGCCAGGGTTCACCCCGCCGCACGGAGGTCTTTTGGGGTGGAGCCCTCAGGCTCAGGGCATACTCACAACCTTGCCAGCAAATCCGCCTCCTGCCTCTACCAATCGCCAGTCAGGACGGCAGCCTACCCCGCTGTCTCCACCTCTGAGAAACACGCATCCTCAGGCCATGCAGTGGAACTCCACAACCTTCCACCAAACTCTGCAAGATCC---------------------CCCTGCTGGTGGCTCCAGTTCAGGAACAGTAAACCCTGTTCCGACTACTGCCTCTCACTTATCGTCAATCTTCTCGAGGACTGGGGACCCTGCGCAGAACATGGAGAACATCACATCAGGATTCCTAGGACCCCTGCTCGTGTTACAG-------------------------------------------------------------------------------
>KJ470893.1.2 Hepatitis B virus Subgenotype D4 isolate 8118, complete genome
TCATTTTGTGGGTCACCATATTCTTGGGAACAAGAGTTACAGCATGGGG---------------------------------CAGAATCTTTCCACCAGCAATCCTCTGGGATTCTTTCCCGACCACCAGTTGGATCCAGCCTTCCGAGCAAATTCCAACAATCCAGATTGGGACTTCAATCCCAACAAGGACACCTGGCCAGACGCCAACAAGGTAGGAGCTGGAGCTTTCGGGCTAGGGTTCAGCCCGCCGCACGGAGGTCTTTTGGGGTGGAGCCCTCAGGCTCAGGGCATACTACAAACCTTGCCAGCAAATCCGCCTCCTGCCTCTACCAATCGCCAGTCAGGACGGCAGCCTACCCCGCTGTCTCCACCTCTGAGAAACACGCATCCTCAGGCCATGCAGTGGAACTCCACAACCTTCCACCAAACTCTGCAAGATCCCAGAGTGAGAGGCCTGTATTTCCCTGCTGGTGGCTCCAGTTCAGGAACAGTAAACCCTGTTCCGACTACTGCCTCTCACATATCGTCAATCTTCTCGAGGATTGGGGACCCTGCGCAGAACATGGAGAACATCACATCAGGATTCCTAGGACCCCTGCTCGTGTTACAG-------------------------------------------------------------------------------
>KJ470898.1.2 Hepatitis B virus Subgenotype D4 isolate 8142, complete genome
TCATTTTGTGGGTCACCATATTCTTGGGAACAAGAGCTACAGCATGGGG---------------------------------CAGAATCTTTCCACCAGCAATCCTCTGGGATTCTTTCCCGACCACCAGTTGGATCCAGCCTTCAGAGCAAATTCCAACAATCCAGATTGGGACTTCAATCCCAACAAGGACACCTGGCCAGACGCCAACAAGGTAGGAGCTGGAGCATTCGGGCTAGGGYTCACCCCGCCGCACGGAGGTCTTTTGGGGTGGAGCCCTCAGGCTCAGGGCATAATACAAACCTTGCCAGCAAATCCGCCTCCTGCCTCTACCAATCGCCAGWCAGGACGGCAGCCTACCCCGCTGTCTCCGCCTCTGAGAAACACTCATCCTCAGGCCATGCAGTGGAACTCCACAACCTTCCAWCAAACTCTGCAAGATCCCAGAGTGAGAGGCCTGTATTTCCCTGCTGGTGGCTCCAGTTCAGGAACAGTAAACCCTGTTCCGACTACTGCCTCTCACATATCGTCAATCTTCTCGAGGATTGGGGACCTTGCGCAGAACATGGAGAACATCACATCAGGATTCCTAGGACCCCTGCTCGTGTTACAG-------------------------------------------------------------------------------
>KJ470896.1.2 Hepatitis B virus Subgenotype D4 isolate 8122, complete genome
TCATTTTGTGGGTCACCATATTCTTGGGAACAAGAGCTACAGCATGGGG---------------------------------CAGAATCTTTCCACCAGCAATCCTCTGGGATTCTTTCCCGACCACCAGTTGGATCCAGCCTTCAGAGCAAATTCCAACAATCCAGATTGGGACTTCAATCCCAACAAGGACACCTGGCCAGACGCCAACAAGGTAGGAGCTGGAGCATTCGGGCTAGGGTTCACCCCGCCGCACGGAGGTCTTTTGGGGTGGAGCCCTCAGGCTCAGGGCATACTACATACCGTGCCAGCAAATCCGCCTCCTGCCTCTACCAATCGCCAGTCAGGACGGCAGCCTACCCCGCYGTCTCCACCTCTGAGAAACACTCATCCTCARGCCATGCAGTGGAACTCCACAACCTTCCACCAAACTCTGCAAGATCCCAGAGTGAGAGGCCTGTATTTCCCTGCTGGTGGCTCCAGTTCAGGAACAGTAAACCCTGTTCCGACTACTGCCTCTCACTTATCGTCAATCTTCTCGAGGATTGGGGACCCTGCGCAGAACATGGAGAACATCACATCAGGATTCCTAGGACCCCTGCTCGTGTTACAG-------------------------------------------------------------------------------
>KJ470894.1.2 Hepatitis B virus Subgenotype D4 isolate 8066, complete genome
TCATTTTGTGGGTCACCATATTCTTGGGAACAAGAGCTACAGCATGGGG---------------------------------CAGAATCTTTCCACCAGCAATCCTCTGGGATTCTTTCCCGACCACCAGTTGGATCCAGCTTTCAGAGCAAATTCCAACAATCCAGATTGGGACTTCAATCCCAACAAGGACACCTGGCCAGACGCCAACAAGGTAGGAGCTGGAGCATTCGGGCTAGGGTTCACCCCGCCGCACGGAGGTCTTTTGGGGTGGAGCCCTCAGGCTCAGGGCATAATACAAACCTTGCCAGCAAATCCACCTCCTGCCTCTACCAATCGCCAGTCAGGACGGCAGCCTACACCGCTGTCTCCACCTCTGAGAAACACTCATCCTCAGGCCATGCAGTGGAACTCCACAACCTTCCACCAAACTYTGCAAGATCCCAGAGTGAGAGGCCTGTATTTCCCTGCTGGTGGCTCCAGTTCAGGAACAGTAAACCCTGTTCCGACTACTGCCTCTCACATATCGTCAATCTTCTCGAGGATTGGGGACCCTGCGCAGAACATGGAGAACATCACATCAGGATTCCTAGGACCCCTGCTCGTGTTACAG-------------------------------------------------------------------------------
>KJ470895.1.2 Hepatitis B virus Subgenotype D4 isolate 8120, complete genome
TCATTTTGTGGGTCACCATATTCTTGGGAACAAGAGCTACAGCATGGGG---------------------------------CAGAATCTTTCCACCAGCAATCCTCTGGGATTCTTTCCCGACCACCAGTTGGATCCAGCCTTCAGAGCAAATTCCAACAATCCAGATTGGGACTTCAATCCCAACAAGGACACCTGGCCAGACGCCAACAAGGTAGGAGCTGGAGCATTCGGGCTAGGGTTCACCCCGCCGCACGGAGGTCTTTTGGGGTGGAGCCCTCAGGCTCAGGGCATCATACAAACCTTGCCAGCAAATCCACCTCCTGCCTCTACCAATCGCCAGTCAGGACGGCAGCCTACCCCGCTGTCTCCACCTCTGAGAGACACTCATCCTCAGGCCATGCAGTGGAACTCCACAACCTTCCACCAAACTCTGCAAGATCCCAGAGTGAGAGGCCTGWATTTCCCTGCTGGTGGCTCCAGTTCAGGAACAGTAAACCCTGTTCCGACTACTGTCTCTCACTTATCGTCAATCTTCTCGAGGATTGGGGACCCTGCGCAGAACATGGAGAACATCACATCAGGATTCCTAGGACCCCTGCTCGTGTTACAG-------------------------------------------------------------------------------
>KJ470885.1.2 Hepatitis B virus Subgenotype D4 isolate 8136, complete genome
TCATTTTGTGGGTCACCATATTCTTGGGAACAAGAGCTACAGCATGGGG---------------------------------CAGAATCTTTCCACCAGCAATCCTCTGGGATTCTTTCCCGACCACCAGTTGGATCCAGCCTTCAGAGCAAATTCCAACAATCCAGATTGGGACTTCAATCCCAACAAGGACACATGGCCAGACGCCAACAAGGTAGGAGCTGGAGCATTCGGGCCAGGGTTCACCCCGCCGCACGGAGGTCTTTTGGGGTGGAGCCCTCAGGCTCAGGGCATAATACAAACCTTGCCAGCAAATCCGCCTCCTGCCTCTACCAATCGCCAGTCAGGACGGCAGCCTACCCCGCTGTCTCCACCTCTGAGAAACACGCATCCTCAGGCCATGCAGTGGAACTCCACAACCTTCCACCAAACTCTGCAAGATCCCAGAGTGAGAGGCCTGTA---CCCTGCTGGTGGCTCCAGTTCAGGAACAGTAAACCCTGTTCCGACTACTGCCTCTCACATATCGTCAATCTTCTCGAGGATTGGGGACCTTGCGCAGAACATGGAGAACATCACATCAGGATTCCTAGGACCCCTGCTCGTGTTACAG-------------------------------------------------------------------------------
>KJ470889.1.2 Hepatitis B virus Subgenotype D4 isolate 8034, complete genome
TCATTTTGTGGGTCACCATATTCTTGGGAACAAGAGCTACAGCATGGGG---------------------------------CAGAATCTTTCCACCAGCAATCCTCTGGGATTCTTTCCCGACCACCAGTTGGATCCAGCCTTCAGAGCAAATTCCAACAATCCAGATTGGGACTTCAATCCCAACAAGGACACCTGGCCAGACGCCAACAAGGTAGGAGCTGGAGCATTCGGGCCAGGGTTCACCCCGCCGCACGGAGGTCTTTTGGGGTGGAGCCCTCAGGCTCAGGGCATAMTACAMACCTTGCCAGCAAATCCGCCTCCTGCCTCTACCAATCGCCAGTCAGGACGGCAGCCTACCCCGCTGTCTCCACCTCTGAGAAACACTCATCCTCAGGCCATGCAGTGGAACTCCACAACCTTCCACCAAACTCTGCAAGATCCCAGAGTGAGAGGCCTGTATTTCCCTGCTGGTGGCTCCAGTTCAGGAACAGTAAACCCTGTTCCGACTACTGCCTCTCACTTATCGTCAATCTTCTCGAGGATTGGGGACCCTGCGCAGAACATGGAGAACATCACATCAGGATTCCTAGGACCCCTGCTCGTGTTACAG-------------------------------------------------------------------------------
>KJ470891.1.2 Hepatitis B virus Subgenotype D4 isolate 8003, complete genome
TCATTTTGTGGGTCACCATATTCTTGGGAACAAGAGCTACAGCATGGGG---------------------------------CAGAATCTTTCCACCAGCAATCCTCTGGGATTCTTTCCCGACCACCAGTTGGATCCAGCCTTCAGAGCAAATTCCAACAATCCAGATTGGGACTTCAATCCCAACAAGGACACATGGCCAGACGCCAACAAGGTAGGAGCTGGAGCATTTGGGCTAGGGTTCACCCCGCCGCACGGAGGTCTTTTGGGGTGGAGCCCTCAGGCTCAGGGCATAATACAAACCTTGCCAGCAAATCCGCCTCCTGCCTCTACCAATCGCCAGTCAGGACGGCAGCCTACCCCGCTGTCTCCACCTCTGAGAAACACTCATCCTCAGGCCATGCAGTGGAACTCCACAACCTTCCACCAAACTCTGCAAGATCCCAGAGTGAGAGGCCTGTATTTCCCTGCTGGTGGCTCCAGTTCAGGAACAGTAAACCCTGTTCCGACTACTGCCTCTCACATATCGTCAATCTTCTCGAGGATTGGGGACCCTGCGCAGAACATGGAGAACATCACATCAGGATTCCTAGGACCCCTGCTCGTGTTACAG-------------------------------------------------------------------------------
>MH724251.1.2 Hepatitis B virus Subgenotype D4 isolate BR44, complete genome
TCATTTTGTGGGTCACCATATTCTTGGGAACAAGAGCTACAGCATGGGG---------------------------------CAGAATCTTTCCACCAGCAATCCTCTGGGATTCTTTCCCGACCACCAGTTGGATCCAGCCTTCAGAGCAAATTCCAACAATCCAGATTGGGACTTCAATCCCAACAAGGACACCTGGCCAGACGCCAACAAGGTAGGAGCTGGAGCATTCGGGCTAGGGTTCACCCCGCCGCACGGAGGTCTTTTGGGGTGGAGCCCTCAGGCTCAGGGCATAATGCAAACCTTGCCAGCAAATCCGCCTCCTGCCTCTACCAATCGCCAGTCAGGACGGCAGCCTACCCCGCTGTCTCCACCTCTGAGAAACACTCATCCTCAGGCCATGCAGTGGAACTCCACAACCTTCCACCAAACTCTGCAAGATCCCAGAGTGAAAGGCCTGTATTTCCCTGCTGGTGGCTCCAGTTCAGGAACAGTAAACCCTGTTCCGACTACTGCCTCTCACTTATCGTCAATCTTCTCGAGGATTGGGGACCCTGCGCAGAACATGGAGAACATCACATCAGGATTCCTAGGACCCCTGCTCGTGTTACAG-------------------------------------------------------------------------------
>KJ470884.1.2 Hepatitis B virus Subgenotype D4 isolate 8145, complete genome
TCATTTTGTGGGTCACCATATTCTTGGGAACAAGAGCTACAGCATGGGG---------------------------------CAGAATCTTTCCACCAGCAATCCTCTGGGATTCTTTCCCGACCACCAGTTGGATCCAGCCTTCAGAGCAAATTCCAACAATCCAGATTGGGACTTCAATCCCAACAAGGACACCTGGCCAGACGCCAACAAGGTAGGAGCTGGAGCATTCGGGCTAGGGTTCACCCCGCCGCACGGAGGTCTTTTGGGGTGGAGCCCTCAGGCTCAGGGCATAATACAAACCTTGCCAGCAAATCCGCCTCCTGCCTCTACCAATCGCCAGTCAGGACGGCAGCCTACCCCGCTGTCTCCACCTCTGAGAAACACTCATCCTCAGGCCATGCAGTGGAACTCCACAACCTTCCACCAAACTCTGCAAGATCCCAGAGTGAGAGGCCTGTATTTCCCTGCTGGTGGCTCCAGTTCAGGAACAGTAAACCCTGTTCCGACTACTGCCTCTCACTTATCGTCAATCTTCTCGAGGATTGGGGACCCTGCGCAGAACATGGAGAACATCACATCAGGATTCCTAGGACCCCTGCTCGTGTTACAG-------------------------------------------------------------------------------
>KJ470886.1.2 Hepatitis B virus Subgenotype D4 isolate 8117, complete genome
TCATTTTGTGGGTCACCATATTCTTGGGAACAAGAGCTACAGCATGGGG---------------------------------CAGAATCTTTCCACCAGCAATCCTCTGGGATTCTTTCCCGACCACCAGTTGGATCCAGCCTTCAGAGCAAATTCCAACAATCCAGATTGGGACTTCAATCCCAACAAGGACACCTGGCCAGACGCCAACAAGGTAGGAGCTGGAGCATTCGGGCTAGGGTTCACCCCGCCGCACGGAGGTCTTTTGGGGTGGAGCCCTCAGGCTCAGGGCATAATACAAACCTTGCCAGCAAATCCGCCTCCTGCCTCTACCAATCGCCAGTCAGGACGGCAGCCTACCCCGCTGTCTCCACCTCTGAGAAACACTCATCCTCAGGCCATGCAGTGGAACTCCACAACCTTCCACCAAACTCTGCAAGATCCCAGAGTGAGAGGCCTGTATTTCCCTGCTGGTGGCTCCAGTTCAGGAACAGTAAACCCTGTTCCGACTACTGCCTCTCACTTATCGTCAATCTTCTCGAGGATTGGGGACCCTGCGCAGAACATGGAGAACATCACATCAGGATTCCTAGGACCCCTGCTCGTGTTACAG-------------------------------------------------------------------------------
>KJ470887.1.2 Hepatitis B virus Subgenotype D4 isolate 8064, complete genome
TCATTTTGTGGGTCACCATATTCTTGGGAACAAGAGCTACAGCATGGGG---------------------------------CAGAATCTTTCCACCAGCAATCCTCTGGGATTCTTTCCCGACCACCAGTTGGATCCAGCCTTCAGAGCAAATTCCAACAATCCAGATTGGGACTTCAATCCCAACAAGGACACCTGGCCAGACGCCAACAAGGTAGGAGCTGGAGCATTCGGGCTAGGGTTCACCCCGCCGCACGGAGGTCTTTTGGGGTGGAGCCCTCAGGCTCAGGGCATAATACAAACCTTGCCAGCAAATCCGCCTCCTGCCTCTACCAATCGCCAGTCAGGACGGCAGCCTACCCCGCTGTCTCCACCTCTGAGAAACACTCATCCTCAGGCCATGCAGTGGAACTCCACAACCTTCCACCAAACTCTGCAAGATCCCAGAGTGAGAGGCCTGTATTTCCCTGCTGGTGGCTCCAGTTCAGGAACAGTAAACCCTGTTCCGACTACTGCCTCTCACTTATCGTCAATCTTCTCGAGGATTGGGGACCCTGCGCAGAACATGGAGAACATCACATCAGGATTCCTAGGACCCCTGCTCGTGTTACAG-------------------------------------------------------------------------------
>KJ470888.1.2 Hepatitis B virus Subgenotype D4  isolate 8035, complete genome
TCATTTTGTGGGTCACCATATTCTTGGGAACAAGAGCTACAGCATGGGG---------------------------------CAGAATCTTTCCACCAGCAATCCTCTGGGATTCTTTCCCGACCACCAGTTGGATCCAGCCTTCAGAGCAAATTCCAACAATCCAGATTGGGACTTCAATCCCAACAAGGACACCTGGCCAGACGCCAACAAGGTAGGAGCTGGAGCATTCGGGCTAGGGTTCACCCCGCCGCACGGAGGTCTTTTGGGGTGGAGCCCTCAGGCTCAGGGCATAATACAAACCTTGCCAGCAAATCCGCCTCCTGCCTCTACCAATCGCCAGTCAGGACGGCAGCCTACCCCGCTGTCTCCACCTCTGAGAAACACTCATCCTCAGGCCATGCAGTGGAACTCCACAACCTTCCACCAAACTCTGCAAGATCCCAGAGTGAGAGGCCTGTATTTCCCTGCTGGTGGCTCCAGTTCAGGAACAGTAAACCCTGTTCCGACTACTGCCTCTCACTTATCGTCAATCTTCTCGAGGATTGGGGACCCTGCGCAGAACATGGAGAACATCACATCAGGATTCCTAGGACCCCTGCTCGTGTTACAG-------------------------------------------------------------------------------
>KJ470890.1.2 Hepatitis B virus Subgenotype D4 isolate 8033, complete genome
TCATTTTGTGGGTCACCATATTCTTGGGAACAAGAGCTACAGCATGGGG---------------------------------CAGAATCTTTCCACCAGCAATCCTCTGGGATTCTTTCCCGACCACCAGTTGGATCCAGCCTTCAGAGCAAATTCCAACAATCCAGATTGGGACTTCAATCCCAACAAGGACACCTGGCCAGACGCCAACAAGGTAGGAGCTGGAGCATTCGGGCTAGGGTTCACCCCGCCGCACGGAGGTCTTTTGGGGTGGAGCCCTCAGGCTCAGGGCATAATACAAACCTTGCCAGCAAATCCGCCTCCTGCCTCTACCAATCGCCAGTCAGGACGGCAGCCTACCCCGCTGTCTCCACCTCTGAGAAACACTCATCCTCAGGCCATGCAGTGGAACTCCACAACCTTCCACCAAACTCTGCAAGATCCCAGAGTGAGAGGCCTGTATTTCCCTGCTGGTGGCTCCAGTTCAGGAACAGTAAACCCTGTTCCGACTACTGCCTCTCACTTATCGTCAATCTTCTCGAGGATTGGGGACCCTGCGCAGAACATGGAGAACATCACATCAGGATTCCTAGGACCCCTGCTCGTGTTACAG-------------------------------------------------------------------------------
>KJ470897.1.2 Hepatitis B virus Subgenotype D4 isolate 8016, complete genome
TCATTTTGTGGGTCACCATATTCTTGGGAACAAGAGCTACAGCATGGGGC---------------------------------AGAATCTTTCCACCAGCAATCCTCTGGGATTCTTTCCCGACCACCAGTTGGATCCAGCCTTCAGAGCAAATTCCAACAATCCAGATTGGGACTTCAATCCCAACAAGGACACCTGGCCAGACGCCAACAAGGTAGGAGCTGGAGCATTCGGGCTAGGGTTCACCCCGCCGCACGGAGGTCTTTTGGGGTGGAGCCCTCAGGCTCAGGGCATAATACAAACCTTGCCAGCAAATCCGCCTCCTGCCTCTACCAATCGCCAGTCAGGACGGCAGCCTACCCCGCTGTCTCCACCTCTGAGAAACACTCATCCTCAGGCCATGCAGTGGAATTCCACAACCTTCCACCAAACTCTGCAAGATCCCAGAGTGAGAGGCCTGTATTTCCCTGCTGGTGGCTCCAGTTCAGGAACAGTAAACCCTGTTCCGACTACTGCCTCTCACTTATCGTCAATCTTCTCGAGGATTGGGGACCCTGCGCAGAACATGGAGAACATCACATCAGGATTCCTAGGACCCCTGCTCGTGTTACAG-------------------------------------------------------------------------------
>MH724243.1.2 Hepatitis B virus Subgenotype D3 isolate BR35, complete genome
TCATTTTGTGGGTCACCATATTCTTGGGAACAAGATCTACAGCATGGGG---------------------------------CAGAATCTTTCCACCAGCAATCCTCTGGGATTCTTTCCCGACCACCAATTGGATCCAGCCTTCCGAGCAAACACCCCAAATCCAGATTGGGACTTCAATCCCAACAAGGACACCTGGCCAGACGCCAACAAGGTAGGAGCCGGAGCATTCGGGCTGGGTTTCACCCCACCGCACGGAGGCCTTTTGGGGTGGAGCCCTCAGGCTCAGGGCATACTACAAACTTTGCCAGCAAATCCGCCTCCTGCCTCCACCAATCGCCAGTCAGGAAGACAGCCTACCCCGCTGTCTCCACCTTTGAGAAACACCCATCCTCAGGCCATGCAATGGAACTCCACGACCTTCCACCAAACTCTACAAGATCCCACAGCGAGAGGCCTGTATTTCCCTGCTGGTGGCTCCAGTTCAGGAACAGTAAACCCTGTTCCGACTACTGCATCTCCCTTATCGTCAATCTTCTCGAGGATTGGGGACCCTGCGCTGAACATGGAGAACATCACATCAGGATTCCTAGGACCCCTTCTCGTGTTACAG-------------------------------------------------------------------------------
>JX470760.1.2 Hepatitis B virus Subtype D3 isolate H-IDU6, complete genome
TCATTTTGTGGGTCACCATATTCTTGGGAACAAGATCTACATCATGGGG---------------------------------CAGAATCTTTCCACCAGCAATCCTCTGGGATTCTTTCCCGACCACCAGTTGGATCCAGCCTTCAGAGCAAACACCGCAAATCCAGATTGGGACTTCAATCCCAACAAGGACACCTGGCCAGACGCCAACAAGGTAGGAGCTGGAGCGTTCGGGCCGGGTTTCACCCCACCGCACGGAGGCCTTTTGGGGTGGAGCCCTCAGGCTCAGGGCATACTACAAACTTTGCCAGCAAATCCGCCTCCTGCATCCACCAATCGCAAGACAGGAAGGCAGCCTACCCCGCTGTCTCCACCTTTGAGAAACACTCATCCTCAGGCCATGCAGTGGAATTCCACAACCTTTCACCAAACTCTGCAAGATCCCAGGGTGAGAGGCCTGTATTTCCCTGCTGGTGGCTCCAGTTCAGGAGCAGTAAACCCTGTTCCGACTACTGCCTCTCCCTTATCGTCAATCTTCTCGAGGATTGGGGACCCTGCGCTGAACATGGAGAACATCACATCAGGACTCCTAGGACCCCTTCTCGTGTTACAG-------------------------------------------------------------------------------
>KC012652.1.2 Hepatitis B virus Subtype D3 isolate D3, complete genome
TCATTTTGTGGGTCACCATATTCTTGGGAACAAGATCTACATCATGGGG---------------------------------CAGAATCTTTCCACCAGCAATCCTCTGGGATTCTTTCCCGACCACCAGTTGGATCCAGCCTTCAGAGCAAACACCGCAAATCCAGATTGGGACTTCAATCCCAACAAGGACACCTGGCCAGACGCCAACAAGGTAGGAGCTGGAGCGTTCGGGCCGGGTTTCACCCCACCGCACGGAGGCCTTTTGGGGTGGAGCCCTCAGGCTCAGGGCATACTACAAACTTTGCCAGCAAATCCGCCTCCTGCATCCACCAATCGCAAGACAGGAAGGCAGCCTACCCCGCTGTCTCCACCTTTGAGAAACACTCATCCTCAGGCCATGCAGTGGAATTCCACAACCTTTCACCAAACTCTGCAAGATCCCAGGGTGAGAGGCCTGTATTTCCCTGCTGGTGGCTCCAGTTCAGGAGCAGTAAACCCTGTTCCGACTACTGCCTCTCCCTTATCGTCAATCTTCTCGAGGATTGGGGACCCTGCGCTGAACATGGAGAACATCACATCAGGACTCCTAGGACCCCTTCTCGTGTTACAG-------------------------------------------------------------------------------
>KJ843187.1.2 Hepatitis B virus Subtype D2 isolate Ag26, complete genome
TCATTTTGTGGGTCGCCATATTCTTGGGAACAAGATCTACATCATGGGG---------------------------------CAGAATCTTTCCACCAGCAATCCTCTGGGATTCTTTCCCGACCACCAGTTGGATCCAGCCTTCAGAGCAAACACCGCAAATCCAGATTGGGACTTCAATCCCAACAAGGACACCTGGCCAGACGCCAACAAGGTAGGAGCTGGAGCGTTCGGGCTGGGTTTCACCCCACCGCACGGAGGCCTTTTGGGGTGGAGCCCTCAGGCTCAGGGCATACTACAAACTTTGCCAGCAAATCCGCCTCCTGCATCCACCAATCGCCAGACAGGAAGGCAGCCTACCCCGCTGTCTCCACCGTTGAGAAACACTCATCCTCAGGCCATGCAGTGGAATTCCACAACCTTTCACCAAACTCTGCAAGATCCCAGAGTGAGAGGCCTGTATTTCCCTGCTGGTGGCTCCAGTTCAGGAGCAGTAAACCCTGTTCCGACTACTGCCTCTCCCTTATCGTCAATCTTCTCGAGGATTGGGGACCCTGCGCTGAACATGGAGAACATCACATCAGGACTCCTAGGACCCCTTCTCGTGTTACAG-------------------------------------------------------------------------------
>JQ023666.1.2 Hepatitis B virus Subgenotyoe D3 isolate 1157, complete genome
TCATTTTGTGGGTCACCATATACTTGGGAACAAGAGCTACAGCATGGGG---------------------------------CAGAATCTTTCCACCAGCAATCCTCTGGGATTCTTTCCCGACCACCAGTTGGATCCAGCCTTCAGAGCAAACACCGCAAATCCAGATTGGGACTTCAATCCCAACAAGGACACCTGGCCAAACGCCAACAAGGTAGGAGCTGGAGCATTCGGGCTGGGTTTCACCCCACCGCACGGAGGCCTTCTGGGGTGGAGCCCTCAGGCTCAGGGCATACTACAAACGTTGCCAGCAAATCCACCTCCTGCCTCCACCAATCGCCAGTCAGGAAGGCAGCCTACCCCGCTGTCTCCACCTTTGAGAGACACTCATCCTCAGGCCATGCAGTGGA-CTCCACAACCTTCCACCAAACTCTGCAAGATCCCAGAGTGAGGGGTCTGTATTTCCCTGCTGGTGGCTCCAGTTCAGGAACAGTAAACCCTGTTCCGACTACTGCCTCTCCTTTATCGTCAATCTTCTCGAGGATTGGGGACCCTGCTCTGAACATGGAGAACATCACATCAGGATTCCTAGGACCCCTTCTCGTGTTACAG-------------------------------------------------------------------------------
>JN688683.2.2 Hepatitis B virus Subtype D3 isolate HBV087, complete genome
TCATTTTGTGGGTCACCATATTCTTGGGAACAAGATCTACAGCATGGGG---------------------------------CAGAATCTTTCCACCAGCAATCCTCTGGGATTCTTTCCCGACCACCAGTTGGATCCAGCCTTCAGAGCAAACACCGCAAATCCAGATTGGGACTTCAATCCCAACAAGGACACCTGGCCAGACGCWAACAAGGTAGGAGCTGGAGCWTTCGGGCTGGGGTTCACCCCACCGCACGGAGGTCTTTTGGGGTGGAGCCCTCAGGCTCAGGGCATACTACAAACTTTGCCAGCAAAYCCGCCTCCTGCCTCYACCAATCGCCAATCAGGAAGACAGCCTACCCCGCTGTCTCCACCTTTGAGAGACACTCATCCTCAGGCCATGCAGTGGAAYTCCACAACCTTCCACCAAACTCTGCAAGATCCCAGAGTGAGRGGCCTGTATTTCCCTGCTGGTGGCTCCAGTTCAGGAACAGTAAACCCTGTTCCGACTACTGCCTCTCACTTATCGTCAATCTTCTCGAGGATTGGGGACCCTGCGCTGAACATGGAGAACATCACATCAGGATTCCTAGGACCCCTTCTCGTGTTACAG-------------------------------------------------------------------------------
>JN688685.2.2 Hepatitis B virus Subtype D3 isolate HBV097, complete genome
TCATTTTGTGGGTCACCATATTCTTGGGAACAAGATCTACAGCATGGGG---------------------------------CAGAATCTTTCCACCAGCAATCCTCTGGGATTCTTTCCCGAACACCAGTTGGATCCAGCCTTCAGAGCAAACACCGCAAATCCAGATTGGGACTTCAATCCCAACAAGGACAACTGGCCAGACGCCAACAAGGTAGGAGCTGGAGCATTCGGGCTGGGTTTCACCCCACCGCACGGAGGCCTTTTGGGGTGGAGCCCTCAGGCTCAGGGCATACTACAAACTTTGCCAGCAAATCCGCCTCCTGCCTCCACCAATCGCCAGTCAGGAAGACAGCCTACCCCGCTGACTCCACCTTTGAGAGACACTCATCCTCAGGCC---CAGTGGACCTCCTCAACCTTCCACCAAACTCTGCAAGATCCCAGAGTGAGAGGCCTGTATCTCCCTGCTGGTGGCTCCAGTTCAGGAACAGTAAACCCTGTTCCGACTACTGCCTCTCACTTATCGTCAATCTTCTCGAGGACTGGGGACCTTGCGCTGAACATGGAGAACATCACATCAGGACTCCTAGGACCCCTTCTCGTGTTACAG-------------------------------------------------------------------------------
>KM386676.1.2 Hepatitis B virus subtype D3 isolate CM1, complete genome
TCATTTTGTGGGTCACCATATTCTTGGGAACAAGATCTACAGCATGGGG---------------------------------CAGAATCTTTCCACCAGCAATCCTCTGGGATTCTTTCCCGAACACCAGTTGGATCCAGCCTTCAGAGCAAACACCGCAAATCCAGATTGGGACTTCAATCCCAACAAGGACAACTGGCCAGACGCCAACAAGGTAGGAGCTGGAGCATTCGGGCTGGGTTTCACCCCACCGCACGGAGGCCTTTTGGGGTGGAGCCCTCAGGCTCAGGGCATACTACAAACTTTGCCAGCAAATCCGCCTCCTGCCTCCACCAATCGCCAGTCAGGAAGACAGCCTACCCCGCTGACTCCACCTTTGAGAGACACTCATCCTCAGGCC---CAGTGGACCTCCTCAACCTTCCACCAAACTCTGCAAGATCCCAGAGTGAGAGGCCTGTATCTCCCTGCTGGTGGCTCCAGTTCAGGAACAGTAAACCCTGTTCCGACTACTGCCTCTCACTTATCGTCAATCTTCTCGAGGACTGGGGACCTTGCGCTGAACATGGAGAACATCACATCAGGACTCCTAGGACCCCTTCTCGTGTTACAG-------------------------------------------------------------------------------
>JN688711.2.2 Hepatitis B virus Subtype D3isolate HBV161, complete genome
TCATTTTGTGGGTCACCATATTCTTGGGAACAAGATCTACAGCATGGGG---------------------------------CAGAATCTTTCCACCAGCAATCCTCTGGGATTCTTTCCCGACCATCAGTTGGATCCAGCCTTCAGAGCAAACACCGCAAATCCAGATTGGGACTTCAATCCCAACAAGGACACCTGGCCAGACGCCAACAAGGTAGGAGCTGGAGCATTCGGGCTGGGTYTCACCCCACCGCATGGAGGCCTGTTGGGGTGGAGCCCTCAGGCTCAGGGCATACTACAAACTTTGCCAGCAAATCCGCCTCCTGCCTCCACCAATCGCCAGTCAGGAAGGCAGCCTACCCCGCTGTCTCCACCTTTGAGAGACACTCATCCTCAGGCCATGCAGTGGAATTCCACAACCTTCCACCAAACTCTGCAAGATCCCAGACTGATAGGCCTGGATGTCTCTGCTGGAGGCTCAAGTTCAGGAACAGTAAACCCTGTTCCCACTACAGCGTCTCCCTTATCGTCGATCGTCTCGAGGATTGTGAACCCTGCGATGAACATGGAGAACTTCCAATCAGGATTCCTAGGACCCCTTCTCGTGTTACAG-------------------------------------------------------------------------------
>KJ647349.1.2 Hepatitis B virus Subtype D3 isolate HBV156, complete genome
TCATTCTGTGGGTCACCATATTCTTGGGAACAAGATCTACAGCATGGGG---------------------------------CAGAATCTTTCCACCAGCAATCCTCTGGGATTCTTCCCCGACCACCAGTTGGATCCAGCCTTCAGAGCAAACACCGCAAATCCAGATTGGGACTTCAATCCCAACAAGGACACCTGGCCAGACGCCAACAAGGTAGGAGCGGGAGCATTCGGACTGGGGTTCACCCCACCGCACGGAGGTCTTTTGGGGTGGAGTCCTCAGGCTCAGGGCATACTACAAACTTTGCCAGCAAATCCGCCTCCTGCCTCCACCAATCGCCAGTCAGGAAGACAGCCTACCCCGCTGTCTCCACCTTTGAGAGACACTCATCCTCAGGCCATGCAGTGGAACTCCACAACCTTCCACCAAACTCTGCAAGATCCCAGAGTGAGAGGCCTGTATTTCCCTGCTGGTGGCTCCAGTTCAGGAACAGTAAACCCTGTTCCGACTACTGCCTCTCACTTATCGTCAATCTTCTCGAGGATTGGGGACCCTGCGCTGAACATGGAGAACATCACATCAGGATTCCTAGGACCCCTTCTCGTGTTACAG-------------------------------------------------------------------------------
>KJ647351.1.2 Hepatitis B virus Subtype D3 isolate HBV202, complete genome
TCATTTTGTGGGTCACCATATTCTTGGGAACAAGATCTACAGCATGGGG---------------------------------CAGAATCTTTCCACCAGCAATCCTCTGGGATTCTTTCCCGACCACCAGTTGGATCCAGCCTTCAGAGCAAACACTGCAAATCCAGATTGGGACTTCAATCCCAACAAGGACAACTGGCCAGACGCCAACAAGGTAGGAGCTGGAGCTTTCGGGCTGGGTHTCACCCCACCGCACGGAGGCCTTTTGGGGTGGAGCCCTCAGGCTCAGGGCATACTACAAACTTTGCCAGCAAATCCGCCTCCTGCCTCCACCAATCGCCAGTCAGGAAGACAGCCTACCCCGCTGTCTCCACCTCTGAGAGACACTCATCCTCAGGCCATGCAGTGGAACTCCACAACCTTCCACCAAACTCTGCAAGATCCCAGAGTGAGAGGCCTGTATCTCCCTGCTGGTGGCTCCAGTTCAGGAACAGTAAACCCTGTTCCGACTACTGCCTCTCACTTATCGTCAATCTTCTCGAGGATTGGGGACCCTGCGCTGAACATGGAGAACATCACATCAGGATTCCTAGGACCCCTTCTCGTGTTACAG-------------------------------------------------------------------------------
>MH724239.1.2 Hepatitis B virus Subgenotype D3 isolate BR30, complete genome
TCATTTTGTGGGTCACCATATTCTTGGGAACAAGATCTACAGCATGGGG---------------------------------CAGAATCTTTCCACCAGCAATCCTCTGGGATTCTTTCCCGACCACCAGTTGGATCCAGCCTTCAGAGCCAACACCGCAAATCCAGATTGGGACTTCAATCCCAACAAGGACCCCTGGCCAGACGCCAACAAGGTAGGGGCGGGAGCATTCGGGCCGGGTTTCACCCCACCGCACGGAGGCCTTTTGGGGTGGAGCCCTCAGGCTCAGGGCATACTACAAACTTTGCCAGCAAATCCGCCTCCTGCCTCCACCAATCGCCAGTCAGGAAGGCAGCCAACCCCGCTGTCTCCACCATTGAGAGACACTCATCCTCAGGCCATGCAGTGGAACTCCACAACCTTCCACCAAACTCTGCAAGATCCCAAAGTGAGAGGCCTGTATTTCCCTGCTGGTGGCTCCAGTTCAGGAACAGTAAACCCTGTTCCGACTACTGCCTCTCCCTTATCGTCAATCTTCTCGAGGATTGGGGACCCTGCGCTGAACATGGAGAACATCACATCAGGATTCCTAGGACCCCTTCTCGTGTTACAG-------------------------------------------------------------------------------
>JN688712.2.2 Hepatitis B virus Subtype D3 isolate HBV163, complete genome
TCATTTTGTGGGTCACCATATTCTTGGGAACAAGATCTACAGCATGGGG---------------------------------CAGAATCTGTCCACCAGCAATCCTCTGGGATTCTTTCCCGACCACCAGTTGGATCCAGCCTTCAGAGCAAACACAGCAAATCCAGATTGGGACTTCAATCCCAACAAGGACAACTGGCCAGACGCCAACAAGGTAGGAGCTGGAGCATTCGGGCTGGGKTTCACCCCACCGCACGGAGGCCTTTTGGGGTGGAGCCCTCAGGCTCAGGGCATACTACAAACTTTGCCAGCAAATCCGCCTCCTGCCTCCACCAATCGYCAGTCAGGAAGACAGCCTACTCCGCTGTCTCCACCTTTGAGAAACACTCATCCTCAAGCCATGCAGTGGAACTCCACAACCTTCCACCAAACTCTGCAAGATCCCAGAGTGAGAGGCCTGTATTTCCCTGCTGGTGGCTCCAGTTCAGGAACAGTAAACCCTGTTCCGACTACTGCCTCTCACTTATCGTCAATCTTCTCGAGGATTGGGGACCCTGCGCTGAACATGGAGAACATCACATCAGGATTCCTAGGACCCCTTCTCGTGTTACAG-------------------------------------------------------------------------------
>KP090179.1.2 Hepatitis B virus Subgenotype D3 isolate BR6, complete genome
TCATTTTGTGGGTCACCATATTCTTGGGAACAAGATATACAGCATGGGG---------------------------------CAGAATCTTTCCACCAGCAATCCTCTGGGATTCTTTCCCGACCACCAGTTGGATCCAGCCTTCAGAGCAAACACCGCAAATCCAGATTGGGACTTCAATCCCAACAAGGACACCTGGCCAGACGCCAACAAGGTAGGAGCTGGAGCATTCGGGCTGGGTTTCACCCCACCGCACGGAGGCCTTTTGGGGTGGAGCCCTCAGGCTCAGGGCATACTACAAACTTTGCCAGCAAATCCGCCTCCTGCCTCCACCAATCCCCAGTCAGGAAGGCAGCCTACCCCGCTGTCTCCACCTTTGAGAAACACTCATCCTCAGGACATGGGGAGGAACTCCACAACCTTCCACCAAACTCTGCAAGATCCCAGAGTGAGAGGCCTGTATTTCCGTGTTGGTGGATCCAGTTCAGGAACAGTAAACCCTGTTCCGACTACTGCCTCTCCCTTATCGTCAATCTTCTCGAGGATTGGGGACCCTGCGCTGAACATGGAGAACATCACATCAGGATTCCTAGGACCCCTTCTCGTGTTACAG-------------------------------------------------------------------------------
>KM359442.1.2 Hepatitis B virus Subtype D3 isolate CM4, complete genome
TCATTTTGTGGGTCACCATATTCTTGGGAACAAGATCTACAGCATGGGG---------------------------------CAGAATCTTTCCACCAGCAATCCTCTGGGATTCTTTCCCGACCACCAGTTGGATCCAGCCTTCAGAGCAAACACCGCAAATCCAGATTGGGACTTCAATCCCAACAAGGACAACTGGCCAGACGCCAACAAGGTAGGAGCTGGAGCATTCGGTCTGGGTTTCACCCCACCGCACGGAGGCCTTTTGGGGTGGAGCCCTCAGGCTCAGGGCATACTACAAACTTTGCCAGCAAATCCGCCTCCTGCCTCCACCAATCGCCAGACAGGAAGACAGCCTACCCCGCTGTCTCCACCTTTGAGAGACACGCATCCTCAGGCCATGCAGTGGAACTCCACAACCTTCCACCAAACTTTGCAAGATCCCAGAGTGAGAGGCCTGTATTTCCCTGCTGGTGGCTCCAGTTCAGGAACAGTAAACCCTGTTCCGACTACTGCCTCTCACTTATCGTCAATCTTCTCGAGGATTGGGGACCCTGCGCTGAACATGGAGAACATCACATCAGGATTCCTAGGACCCCTTCTCGTGTTACAG-------------------------------------------------------------------------------
>JN688679.2.2 Hepatitis B virus Subtype D3 isolate HBV010, complete genome
TCATTTTGTGGGTCACCATATTCTTGGGAACAAGATCTACAGCATGGGG---------------------------------CAGAATCTTTCCACCAGCAATCCTCTGGGATTCTTTCCCGACCACCAGTTGGATCCAGCCTTCAGAGCAAACACCGCAAATCCAGATTGGGACTTCAATCCCAACAAGGACACCTGGCCAGACGCCAACAAGGTAGGGGCTGGAGCATTCGGGCTGGGGTTCACCCCACCGCACGGAGGTCTTTTGGGGTGGAGCCCTCAGGCTCAGGGCATACTACAAACTTTGCCAGCAAATCCGCCTCCTGCCTCCACCAATCGCCAGACAGGAAGACAGCCTACCCCGCTGTCTCCACCTTTGAGAGACACTCATCCTCAGGCCATGCAGTGGAACTCCACAACCTTCCACCAAACTCTGCAAGATCCCAGAGTGAGAGGCCTGTATTTCCCTGCTGGTGGCTCCAGTTCAGGAACAGTAAACCCTGTTCCGACTACTGCCTCTCACTTATCGTCAATCTTCTCGAGGATTGGGGACCTTGCGCCGAACATGGAGAACATCACATCAGGATTCCTAGGACCCCTTCTCGTGTTACAG-------------------------------------------------------------------------------
>JN688689.2.2 Hepatitis B virus Subtype D3isolate HBV115, complete genome
TCATTTTGTGGGTCACCATATTCTTGGGAACAAGATCTACAGCATGGGG---------------------------------CAGAATCTTTCCACCAGCAATCCTCTGGGATTCTTTCCCGACCACCAGTTGGATCCAGCCTTCAGAGCAAACACCGCAAATCCAGATTGGGACTTCAATCCCAACAAGGACACCTGGCCAAAMGCCAACAAGGTAGGAGCTGGAGCATTCGGGCTGGGTTTCACCCCACCGCACGGAGGCCTTTTGGGGTGGAGCCCTCAGGCTCAGGGCATACTACAAACTTTGCCAGCAAATCCGCCTCCTGCCTCCACCAATCGCCAGTCGGGAAGGCAGCCTACCCCGTTGTCTCCACCTCTGAGAAATACTCATCCTCAGGCCATGCAGTGGAACTCCACAACCTTCCACCAAACTCTGCAAGATCCCAGAGTGAGAGGCCTGTATTTCCCTGCTGGTGGCTCCAGTTCAGGAACAGTAAACCCTGTTCCGACTACTGCCTCTCACTTATCGTCAATCTTCTCGAGGATTGGGGACCCTGCGCTGAACATGGAGAACATCACATCAGGATTCCTAGGACCCCTTCTCGTGTTACAG-------------------------------------------------------------------------------
>MH724235.1.2 Hepatitis B virus Subgenotype D3 isolate BR26, complete genome
TCATTTTGTGGGTCACCATATTCTTGGGAACAAGATCTACAGCATGGGG---------------------------------CAGAATCTTTCCACCAGCAATCCTCTGGGATTCTTTCCCGACCACCAGTTGGATCCAGCCTTCAGAGCAAACACCGCAAATCCAGATTGGGACTTCAATCCCAACAAGGACACCTGGCCAGACGCCAACAAGGTAGGAGCGGGAGCATTCGGGCTGGGTTTCACCCCCCCGCACGGAGGCCTTTTGGGGTGGAGCCCTCAGGCTCAGGGCATACTACAAACTTTGCCAGCAAATCCGCCTCCTGCCTCCACCAATCGCCAGTCAGGAAGGCAGCCTACCCCGCTGTCTCCACCTTTGAGAAACACACATCCTCAGGCCATGCAGTGGAATTCCACAACCTTCCATCAAACTCTGCAAGATCCCAGAGTGAGAGGCCTGTATTTCCCTGCTGGTGGCTCCAGTTCAGGAACAGTAAACCCTGTTCCGACCACTGCCTCTCCCTTATCGTCAATCTTCTCGAGGATTGGGGACCCTGCGCTGAACATGGAGAACATCACATCAGGACTCCTAGGACCCCTTCTCGTGTTACAG-------------------------------------------------------------------------------
>JN688710.2.2 Hepatitis B virus Subtype D3 isolate HBV144, complete genome
TCATTTTGTGGGTCACCATATTCTTGGGAACAAGATCTACAGCATGGGG---------------------------------CAGAATCTTTCCACCAGCAATCCTCTGGGATTCTTTCCCGACCACCAGTTGGATCCAGCCTTCAGAGCAAACACCGCAAATCCAGATTGGGACTTCAATCCCAACAAGGACACCTGGCCAGACGCCAACAAGGTAGGAGCTGGAGCATTCGGGCTGGGGATCACCCCACCGCACGGAGGCCTTTTGGGGTGGAGCCCTCAAGCTCAGGGCATACTACAAACTTTGCCAGCAAATCCGCCTCCTGCCTCCACCAATCGCCAGGCAGGAAGGCAGCCTACCCCGCTGTCTCCACCTTTGAGAAACACGCATCCTCAGGCCATGCAGTGGAACTCCACAACCTTCCACCAAACTCTGCAAGATCCCAGAGTGAAAGGCCTGTATTTCCCTGCTGGTGGCTCCAGTTCAGGAACAGTAAACCCTGTTCCGACTACTGCCTCTCCCTTATCGTCAATCTTCTCGAGGATTGGGGACCCTGCGCTGAACATGGAGAACATCACATCAGGACTCCTAGGACCCCTTCTCGTGTTACAG-------------------------------------------------------------------------------
>JN688713.2.2 Hepatitis B virus Subtype D3 isolate HBV173, complete genome
TCATTTTGTGGGTCACCATATTCTTGGGAACAAGATCTACAGCATGGGG---------------------------------CAGAATCTTTCCACCAGCAATCCTCTGGGATTCTTTCCCGACCACCAGTTGGATCCAGCCTTCAGAGCAAATACCGCAAATCCAGATTGGGACTTCAATCCCAACAAGGACACCTGGCCAGACGCCAACAAGGTAGGAGCTGGAGCATTCGGGCTGGGTTTCACCCCGCCGCACGGAGGCCTTTTGGGGTGGAGCCCTCAGGCTCAGGGCATACTGCAAACTTTGCCAGCAAATCCACCTCCTGCCTCCACCAATCGCCAGTCAGGAAGGCAGCCGACCCCGCTATCTCCACCTTTGAGAAACACTCATCCTCAGGCCATGCAGTGGAACTCCACAACCTTCCACCAAACTCTGCAAGATCCCAGAGTGAGAGGCCTGTATTTCCCTGCTGGTGGCTCCAGTTCAGGAACAGTAAACCCTGTTCCGACTACTGCCTCTCCCTTATCGTCAATCTTCTCGAGGATTGGGGACCCTGCGCTGAACATGGAGAACATCACATCAGGATTCCTAGGACCCCTTCTCGTGTTACAG-------------------------------------------------------------------------------
>KJ647353.1.2 Hepatitis B virus Subtype D3 isolate HBV230, complete genome
TCATTTTGTGGGTCACCATATTCTTGGGAACAAGATCTACAGCATGGGG---------------------------------CAGAATCTTTCCACCAGCAATCCTCTGGGATTCTTTCCCGACCACCAGTTGGATCCAGCCTTCAGAGCAAACACCGCAAATCCAGATTGGGACTTCAATCCCAACAAGGACACCTGGCCAGACGCCAACAAGGTAGGAGCTGGAGCATTCGGGCTGGGTTTCACCCCACCTCACGGAGGTCTTTTGGGGTGGAGCCCCCAGGCTCAGGGCATACTACAAACTTTGCCAGCAAATCCGCCTCCTGCYTCCACCAATCGCCAGTCAGGAAGGCAGCCTACCCCGTTGTCTCCACCTTTGAGAAACACTCATCCTCAGGCCATGCAGTGGAACTCCACAACTTTCCACCAAACTCTGCAAGATCCCAGAGTGAGAGGCCTGTATTTCCCTGCTGGTGGCTCCAGTTCAGGAACAGTAAACCCTGTTCCGACTACTGCCTCTCCCTTATCGTCAATCTTCTCGAGGATTGGGGACCCTGCGCTGAACATGGAGAACATCACATCAGGATTCCTAGGACCCCTTCTCGTGTTACAG-------------------------------------------------------------------------------
>JN688708.2.2 Hepatitis B virus Subtype D3 isolate HBV142, complete genome
TCATTTTGTGGGTCACCATATTCTTGGGAACAAGATCTACAGCATGGGG---------------------------------CAGAATCTTTCCACCAGCAATCCTCTGGGATTCTTTCCCGACCACCAGTTGGATCCAGCATTCAGAGCAAACACCGCAAATCCAGATTGGGACTTCAATCCCAACAAGGACACCTGGCCAGACGCCAACAAGGTAGGAGCTGGAGCATTCGGGCTGGGTTTCACCCCACCGCACGGAGGCCTGTTGGGGTGGAGCCCTCAGGCTCAGGGCATACTACAAACTTTGCCAGCAAATCCGCCTCCTGCCTCCACCAATCGCCAGTCAGGAAGGCAGCCTACCCCGCTGTCTCCACCTTTGAGAGACACTCATCCTCAGGCCATGCAGTGGAACTCCACAACCTTCCACCAAACTCTGCAAGATCCCAGAGTGAGAGGCCTGTATTTCCCTGCTGGTGGCTCCAGTTCAGGAACAGTAAACCCTGTTCCGACTACTGCCTCTCCCTTATCGTCAATCTTCTCGAGGATTGGGGACCTTGCGCTGAACATGGAGAACATCACATCAGGATTCCTAGGACCCCTTCTCGTGTTACAG-------------------------------------------------------------------------------
>JN688722.2.2 Hepatitis B virus Subtype D3 isolate HBV228, complete genome
TCATTTTGTGGGTCACCATATTCTTGGGAACAAGATCTACAGCATGGGG---------------------------------CAGAATCTTTCCACCAGCAATCCTCTGGGATTCTTTCCCGACCACCAGTTGGATCCAGCCTTCAGAGCAAACACCTCAAATCCAGATTGGGACTTCAATCCCAACAAGGACACCTGGCCAGACGCCAACAAGGTAGGAGCTGGAG------------------------------------------------------------------------------------CAAATCCGCCTCCTGCCTCCACCAATCGCCAGTCAGGAAGGCAGCCTACCCCGCTGTCTCCACCTTTGAGAGACACTCATCCTCAGGCCATGCAGTGGAACTCCACAACCTTCCACCAAACTCTGCAAGATCCCAGAGTGAGAGGCCTGTATTTCCCTGCTGGTGGCTCCAGTTCAGGAACAGTAAACCCTGTTCCGACTACTGCCTCTCCCTTATCGTCAATCTTCTCGAGGATTGGGGACCTTGCGCTGAACATGGAGAACATCACATCAGGACTCCTAGGACCCCTTCTCGTGTTACAG-------------------------------------------------------------------------------
>MH724233.1.2 Hepatitis B virus Subgenotype D3 isolate BR24, complete genome
TCATTTTGTGGGTCACCATATTCTTGGGAACAAGATCTACAGCATGGGG---------------------------------CAGAATCTTTCCACCAGCAATCCTCTGGGATTCTTTCCCGACCACCAGTTGGATCCAGCCTTCAGAGCAAACACCGCAAATCCAGATTGGGACTTCAATCCCAACAAGGATCCCTGGCCAGACGCCAACAAGGTAGGAGCTGGAGCATTCGGGCTGGGNTTCACCCCACCGCACGGAGGCCTTTTGGGGTGGAGCCCTCAGGCTCAGGGCATANTACAAACTTTGCCAGCAAATCCGCCTCCTGCCTCCACCAATCGCCAGTCAGGAAGGCAGCCTACCCCGCTGTCTCCACCTTTGAGAGACACTCATCCTCAGGCCATGCAGTGGAACTCCACAACCTTCCACCAAACTCTGCAAGATCCCAGAGTGAGAGGCCTGTATTTCCCTGCTGGTGGCTCCAGTTCAGGAACAGTAAACCCTGTTCCGACTACTGCCTCTCCCTTATCGTCAATCTTCTCGAGGATTGGGGACCCTGCGCTGAACATGGAGAACATCACATCAGGATTCCTAGGACCCCTTCTCGTGTTACAG-------------------------------------------------------------------------------
>MH724237.1.2 Hepatitis B virus Subgenotype D3 isolate BR28, complete genome
TCATTTTGTGGGTCACCATATTCTTGGGAACAAGAGCTACAGCATGGGG---------------------------------CAGAATCTTTCCACCAGCAATCCTCTGGGATTCTTTCCCGATCACCAGTTGGATCCAGCCTTCAGAGCAAACACCGCAAATCCAGATTGGGACTTCAATCCCAACAAGGACACCTGGCCAGACGCCAACAAGGTAGGAGCTGGAGCATTCGGGCTGGGTTTCACCCCACCGCACGGAGGCCTTTTGGGGTGGAGCCCTCAGGCTCAGGGCATACTACAAACTTTGCCAGCAAATCCGCCTCCTGCCTCCACCAATCGCCAGTCAGGAAGGCAGCCTACCCCGCTGTCTCCACCTTTGAGAGACACTCATCCTCAGGCCATGCAGTGGAGCTCCACAACCTTCCACCAAACTCTGCAAGATCCCAGAGTGAGAGGCCTGTATTTCCCTGCTGGTGGCTCCAGTTCAGGAACAGTAAACCCTGTTCCGACTACTGCCTCTCCCTTATCGTCAATCTTCTCGAGGATTGGGGACCCTGCGCTGAACATGGAGAACATCACATCAGGATTCCTAGGACCCCTGCTCGTGTTACAG-------------------------------------------------------------------------------
>KJ647355.1.2 Hepatitis B virus Subtype D3 isolate HBV247, complete genome
TCATTTTGTGGGTCACCATATTCTTGGGAACAAAATCTACAGCATGGGG---------------------------------CAGAATCTTTCCACCAGCAATCCTCTGGGATTCTTTCCCGACCACCAGTTGGATCCAGCCTTCAGAGCAAACACCGCAAATCCAGATTGGGACTTCAATCCCAACAAGGACACCTGGCCAGACGCCAACAAGGTAGGAGCTGGAGCATTCGGGCTGGGTTTCACCCCACCGCACGGAGGCCTTTTGGGGTGGAGCCCTCAGGCTCAGGGCATACTACAAACTTTGCCAGCAAATCCGCCTCCTGCCTCCACCAATCGCCAGTCAGGAAGGCAGCCTACCCCGCTGTCTCCACCTTTGAGAAACACGCATCCTCAGGCCATGCAGTGGAACTCCACAACCTTCCACCAAACTCTGCAAGATCCCAGAGTGAGAGGCCTGTATCAACCTGCTGGTGGCTCCAGTTCAGGAACAGTAAACCCTGTTCCGACTACTGCCTCTCACTTATCGTCAATCTTCTCGAGGATTGGGGGCCCTGCGCTGAACATGGAGAACATCACATCAGGATTCCTAGGACCCCTTCTCGTGTTACAG-------------------------------------------------------------------------------
>MH724240.1.2 Hepatitis B virus Subgenotype D3 isolate BR31, complete genome
TCATTTTGTGGGTCACCATATTCTTGGGAACAAGATCTACAGCATGGGG---------------------------------CAGAATCTTTCCACCAGCAATCCTCTGGGATTCCTTCCCGACCACCAGTTGGATCCAGCCTTCAGAGCAAACACCGCAAATCCAGATTGGGACTTCAATCCCAACAAGGACACCTGGCCAGACGCCAACAAGGTAGGAGCTGGAGCATTCGGGCTGGGTTTCACCCCACCGCACGGAGGCCTTTTGGGGTGGAGCCCTCAGGCTCAGGGCATACTACAAACTTTGCCAGCAAATCCGCCTCCTGCCTCCACCAATCGCCAGTCAGGAAGGCAGCCTACCCCGCTGTCTCCACCTTTGAGAAACACGCATCCTCAGGCCATGCAGTGGAACTCCACAACCTTCCACCAAACTCTGCAAGATCCCAGAGTGAGAGGCCTGTATTTCCCTGCTGGTGGCTCCAGTTCAGGAACAGTAAACCCTGTTCCGACTACTGCCTCTCCCGAATCGTCAACCTTCTCGAGGATTGGGGACCCTGCGCTGAACATGGAGAACATCACATCAGGATTCCTAGGACCCCTTCTCGTGTTACAG-------------------------------------------------------------------------------
>JN688715.2.2 Hepatitis B virus Subtype D3 isolate HBV192, complete genome
TCATTTTGTGGGTCACCATATTCTTGGGAACAAGAGCTACAGCATGGGG---------------------------------CAGAATCTTTCCACCAGCAATCCTCTGGGATTCTTTCCCGACCACCAGTTGGATCCAGCCTTCAGAGCAAACACCGCAAATCCAGATTGGGACTTCAATCCCAACAAGGACACCTGGCCAGACGCCAACAAGGTAGGAGCTGGAGCATTCGGGCTGGGTTTCACCCCACCGCACGGAGGCCTTTTGGGGTGGAGCCCTCAGGCTCAGGGCATACTACAAACTTTGCCAGCAAATCCGCCTCCTGCCTCCACCAATCGCCAGTCAGGAAGGCAGCCTACCCCGCTGAGTCCACCTTTGAGAAACACTCATCCTCAGGCCATGCAGTGGAATTCCACAACCTTCCACCAAACTCTGCAAGATCCCAGAGTGAGAGGCCTGTATTTCCCTGCTGGTGGCTCCAGTTCAGGAACAGTAAACCCTGTTCCGACTACTGCCTCTCACTTATCGTCAATCTTCTCGAGGATTGGGGACCCTGCGCTGAACATGGAGAACATCACATCAGGATTCCTAGGACCCCTTCTCGTGTTACAG-------------------------------------------------------------------------------
>MN310709.1.2 Hepatitis B virus Subgenotype D3 isolate BG_46_2010, complete genome
TCATTTTGTGGGTCACCATATTCTTGGGAACAAGATCTACAGCATGGGG---------------------------------CAGAATCTTTCCACCAGCAATCCTCTGGGATTCTTTCCCGACCACCAGTTGGATCCAGCCTTCAGAGCAAACACCGCAAATCCAGATTGGGACTTCAATCCCAACAAGGACACCTGGCCAGACGCCAACAAGGTAGGAGCTGGAGCATTCGGGCTGGGTTTCACCCCACCGCACGGAGGCCTGGTGGGGTGGAGCCCTCAGGCTCAGGGCATACTACAAACTTTGCCAGCAAATCCGCCTCCTGCCTCCACCAATCGCCAGTCAGGAAGGCAGCCCACCCCGCTATCTCCACCTTTGAGAAACACTCATCCTCAGGCCATGCAGTGGAACTCCACAACCTTCCACCAAACTCTGCAAGATCCCAGAGTGAGAGGCCTGTATTTCCCTGCTGGTGGCTCCAGTTCAGGAACAGTAAACCCTGTTCCGACTACTGCCTCTCCCTTATCGTCAATCTTCTCGAGGATTGGGGACCCTGCGCTGAACATGGAGAACATCACATCAGGATTCCTAGGACCCCTTCTCGTGTTACAG-------------------------------------------------------------------------------
>JN688716.2.2 Hepatitis B virus Subtype D3 isolate HBV208, complete genome
TCTTTTTGTGGGTCACCATATTCTTGGGAACAAGATCTACAGCATGGGG---------------------------------CAGAATCTTTCCACCAGCAATCCTCTGGGATTCTTTCCCGACCACCAGTTGGATCCAGCCTTCAGAGCAAACACCGCAAATCCAGATTGGGACTTCAATCCCAACAAGGACACCTGGCCAGAYGCCAACAAGGTAGGAGCTGGAGCATTCGGGCTGGGTTTCACCCCACCGCACGGAGGCCTTTTGGGGTGGAGCCCTCAGGCTCAGGGCATACTACAAACTTTGCCAGCAAATCCGCCTCCTGCCTCCACCAATCGCCAGTCGGGAAGGCAGCCTACCCCGCTGTCTCCACCTTTGAGAGACACTCATCCTCAGGCCATGCAGTGGAACTCCACAACCTTCCACCAAACTCTGCAAGATCCCAGAGTGAGAGGCCTGTATTTCCCTGCTGGTGGCTCCAGTTCAGGAACAGTAAACCCTGTTCCGACTACTGCCTCTCCCTTATCGTCAATCTTCTCGAGGATTGGGGACCCTGCGCTGAACATGGAGAACATCACATCAGGATTCCTAGGACCCCTTCTCGTGTTACAG-------------------------------------------------------------------------------
>MN310711.1.2 Hepatitis B virus Subgenotype D3 isolate CAX_130_2015, complete genome
TCATTTTGTGGGTCACCATATTCTTGGGAACAAGATCTACAGCATGGGG---------------------------------CAGAATCTTTCCACCAGCAATCCTCTGGGATTCTTTCCCGACCACCAGTTGGATCCAGCCTTCAGAGCAAACACCGCAAATCCAGATTGGGACTTCAATCCCAACAAGGACACCTGGCCAGACGCCAACAAGGTAGGAGCTGGAGCATTCGGGCTGGGTTTCACCCCGCCGCACGGAGGCCTTTTGGGGTGGAGCCCTCAGGCTCAGGGCATACTACAGACTTTGCCAGCAAATCCGCCTCCTGCCTCCACCAATCGCCAGTCAGGAAGGCAGCCTACCCCGCTGTCTCCACCTTTGAGAAACACGCACCCTCAGGCCATGCAGTGGAACTCCACAACCTTCCACCAAACTCTGCAAGATCCCAGAGTGAGAGGCCTGTATTTCCCTGCTGGTGGCTCCAGTTCAGGAACAGTAAACCCTGTTCCGACTACTGCCTCTCCCTTATCGTCAATCTTCTCGAGGATTGGGGACCCTGCGCTGAACATGGAGAACATCACATCAGGATTCCTAGGACCCCTTCTCGTGTTACAG-------------------------------------------------------------------------------
>MH724234.1.2 Hepatitis B virus Subgenotype D3 isolate BR25, complete genome
TCATTTTGTGGGTCACCATATTCTTGGGAACAAGATCTACAGCATGGGG---------------------------------CAGAATCTTTCCACCAGCAATCCTCTGGGATTCTTTCCCGACCACCAGTTGGATCCAGCCTTCAGAGCAAACACCGCAAATCCAGATTGGGACTTCAATCCCAACAAGGACACCTGGCCAGACGCCAACAAGGTAGGAGCTGGAGCATTCGGGCTGGGTTTCACCCCACCGCACGGAGGCCTTTTGGGGTGGAGCCCTCAGGCTCAGGGCATACTACAAACTTTGCCAGCAAATCCGCCTCCTGCCTCCACCAATCGCCAGTCAGGAAGGCAGCCTACACCGCTATCTCCACCTTTGAGAAACACTCATCCTCAAGCCATGCAGTGGAACTCCACCACCTTCCACCAAACTCTGCAAGATCCCAGAGTGAGAGGCCTGTATTTCCCTGCTGGTGGCTCCAGTTCAGGAACAGTAAACCCTGTTCCGACTACTGCCTCTCCCTTATCGTCAATCTTCTCGAGGATTGGGGACCCTGCGCTGAACATGGAGAACATCACATCAGGATTCCTAGGACCCCTTCTCGTGTTACAG-------------------------------------------------------------------------------
>MH724245.1.2 Hepatitis B virus Subgenotype D3 isolate BR37, complete genome
TCATTTTGTGGGTCACCATATTCTTGGGAACAAGATCTACAGCATGGGG---------------------------------CAGAATCTTTCCACCAGCAATCCTCTGGGATTCTTTCCCGACCACCAGTTGGATCCAGCCTTCAGAGCAAACACTGCAAATCCAGATTGGGACTTCAATCCCAACAAGGACACCTGGCCAGACGCCAACAACGTAGGAGCTGGAGCATTCGGGCTGGGTTTCACCCCACCGCACGGAGGCCTTTTGGGGTGGAGCCCTCAGGCTCAGGGCATATTACAAACTTTGCCAGCAAATCCGCCTCCTGCCTCCACCAATCGCCAGTCAGGAAGGCAGCCTACCCCGCTGTCTCCACCTTTGAGAAACACTCATCCGCAGGCCATGCAGTGGAACTCCACAACCTTCCACCAAACTCTGCAAGATCCCAGAGTGAGAGGCCTGTATTTCCCTGCTGGTGGCTCCAGTTCAGGAACAGTAAACCCTGTTCCGACTACTGCCTCTCCCTTATCGTCAATCTTCTCGAGGATTGGGGACCCTGCGCTGAACATGGAGAACATCACATCAGGATTCCTAGGACCCCTTCTCGTGTTACAG-------------------------------------------------------------------------------
>MH724226.1.2 Hepatitis B virus Subgenotype D3 isolate BR17, complete genome
TCATTTTGTGGGTCACCATATTCTTGGGAACAAGAGCTACAGCATGGGG---------------------------------CAGAATCTTTCCACCAGCAATCCTCTGGGATTCTTTCCCGACCACCAGTTGGATCCAGCCTTCAGAGCAAACACCGCAAATCCAGATTGGGACTTCAATCCCAACAAGGACACCTGGCCAGACGCCAACAAGGTAGGAGCTGGAGCATTCGGGCTGGGTTTCACCCCACCGCACGGAGGCCTTTTGGGATGGAGCCCTCAGGCTCAGGGCATACTACAAACTTTGCCAGCAAATCCGCCTCCTGCCTCCACCAATCGCCAGTCAGGAAGGCAGCCTACCCCGCTGTCTCCACCTTTGAGAAACACTCATCCTCAGGCCATGCAGTGGAACTCCACAACCTTCCACCAAACTCTGCAAGATCCCAGAGTGAGAGGCCTGTATTTCCCTGCTGGTGGCTCCAGTTCAGGAACAGTAAACCCTGTTCCGACTACTGCCTCTCCCTTATCGTCAATCTTCTCGAGGATTGGGGACCTTGCGTTGAACATGGAGAACATCACATCAGGATTCCTAGGACCCCTTCTCGTGTTACAG-------------------------------------------------------------------------------
>MH724249.1.2 Hepatitis B virus Subgenotype D3 isolate BR42, complete genome
TCATTTTGTGGGTCACCATATTCTTGGGAACAAGAGCTACAGCATGGGG---------------------------------CAGAATCTTTCCACCAGCAATCCTCTGGGATTCTTTCCCGACCACCAGTTGGATCCAGCCTTCAGAGCAAACACCACAAATCCAGATTGGGACTTCAATCCCAACAAGGACACCTGGCCAGACGCCAACAAGGTAGGAGCTGGAGCATTCGGGCTGGGTTTCACCCCACCGCACGGAGGCCTTTTGGGGTGGAGCCCTCAGGCTCAGGGCATACTACAAACTTTGCCAGCAAATCCGCCTCCTGCCTCCACCAATCGCCAGTCAGGAAGGCAGCCTACCCCGCTGTCTCCACCTTTGAGAANCACTCATCCTCAGGCCATGCAGTGGAACTCCACAACCTTCCACCAAACTCTGCAAGATCCCAGAGTGAGAGGCCTGTATTTCCCTGCTGGTGGCTCCAGTTCAGGAACAGTAAACCCTGTTCCGACTACTGCCTCTCCCTTATCGTCAATCTTCTCGAGGATTGGGGACCCTGCGTTGAACATGGAGAACATCACATCAGGATTCCTAGGACCCCTTCTCGTGTTACAG-------------------------------------------------------------------------------
>MH724250.1.2 Hepatitis B virus Subgenotype D3 isolate BR43, complete genome
TCATTTTGTGGGTCACCATATTCTTGGGAACAAGAGCTACAGCATGGGGC---------------------------------AGAATCTTTCCACCAGCAATCCTCTGGGATTCTTTCCCGACCACCAGTTGGATCCAGCCTTCAGAGCAAACACCGCAAATCCAGATTGGGACTTCAATCCCAACAAGGACACCTGGCCAGACGCCAACAAGGTAGGAGCTGGAGCATTCGGGCTGGGTTTCACCCCGCCGCACGGAGGCCTTTTGGGGTGGAGCCCTCAGGCTCAGGGCATACTACAAACTTTGCCAGCAAATCCGCCTCCTGCCTCCACCAATCGCCAGTCAGGAAGGCAGCCTACCCCGCTGTCTCCACCTTTGAGAAACACTCATCCTCAGGCCATGCAGTGGAACTCCACAACCTTCCACCAAACTCTGCAAGATCCCAGAGTGAGAGGCCTGTATTTCCCTGCTGGTGGCTCCAGTTCAGGAACAGTAAACCCTGTTCCGACTACTGCCTCTCCCTTATCGTCAATCTTCTCGAGGATTGGGGACCCTGCGTTGAACATGGAGAACATCACATCAGGATTCCTAGGACCCCTTCTCGTGTTACAG-------------------------------------------------------------------------------
>MH724232.1.2 Hepatitis B virus Subgenotype D3 isolate BR23, complete genome
TCATTTTGTGGGTCACCATATTCTTGGGAACAAGATCTACAGCATGGGG---------------------------------CAGAATCTTTCCACCAGCAATCCTCTGGGATTCTTTCCCGACCACCAGTTGGATCCAGCCTTCAGAGCAAACACCGCAAATCCAGATTGGGACTTCAATCCCAACAAAGACCCCTGGCCAGACGCCAACAAGGTAGGAGCTGGAGCATTCGGGCTGGGTTTCACCCCACCGCACGGAGGCCTTTTGGGGTGGAGCCCTCAGGCTCAGGGCATACTACAAACTTTGCCAGCAAATCCGCCTCCTGCCTCCACCAATCGCCAGTCAGGAAGGCAGCCTACCCCGCTGTCTCCACCTTTGAGAGACACTCATCCTCAGGCCATGCAGTGGAACTCCACAACCTTCCACCAAACTCTGCAAGATCCCAGAGTGACAGGCCTGTATTTCCCTGCTGGTGGCTCCAGTTCCGGAACAGTAAACCCTGTTCCGACTACTGCCTCTCCCTTATCGTCAATCTTCTCGAGGATTGGGGACCCTGCGCTGAACATGGAGAACATCACATCAGGATTCCTAGGACCCCTTCTCGTGTTACAG-------------------------------------------------------------------------------
>MN310715.1.2 Hepatitis B virus Subgenotype D3 isolate CAX_56_2014, complete genome
TCATTTTGTGGGTCACCATATTCTTGGGAACAAGATCTACAGCATGGGG---------------------------------CAGAATCTTTCCACCAGCAATCCTCTGGGATTCTTTCCCGACCACCAGTTGGATCCAGCCTTCAGAGCAAACACCGCAAATCCAGATTGGGACTTCAATCCCAACAAGGACACCTGGCCAGACGCCAACAAGGTAGGAGCTGGAGCATTCGGGCTGGGTTTCACCCCACCGCACGGAGGCCTTTTGGGGTGGAGCCCTCAGGCTCAGGGCATACTACAAACTTTGCCAGCAAATCCGCCTCCTGTCTCCACCAATCGCCAGTCAGGAAGGCAGCCTACCCCGCTGTCTCCACCTTTGAGAAACACTCATCCTCAGGCCATGCAGTGGAATTCCACAACATTCCACCAAACTCTGCAAGATCCCAGAGTGAGAGGCCTGTATTTCCCTGCTGGTGGCTCCAGTTCAGGAACAGTAAACCCTGTTCCGACTACTGCCTCTCCCTTATCGTCAATCTTCTCGAGGATTGGGGACCCTGCGCTGAACATGGAGAACATCACATCAGGATTCCTAGGACCCCTTCTCGTGTTACAG-------------------------------------------------------------------------------
>MN310714.1.2 Hepatitis B virus Subgenotype D3 isolate BG_99_2010, complete genome
TCATTTTGTGGGTCACCATATTCTTGGGAACAAGATCTACAGCATGGGG---------------------------------CAGAATCTTTCCACCAGCAATCCTCTGGGATTCTTTCCCGACCACCAGTTGGATCCAGCCTTCAGAGCAAACACCGCAAATCCAGATTGGGACTTCAATCCCAACAAGGACACCTGGCCAGACGCCAACAAGGTAGGAGCTGGAGCATTCGGGCTGGGTTTCACCCCACCGCACGGAGGCCTTTTGGGGTGGAGCCCTCAGGCTCAGGGCATACTACAAACTTTGCCAGCAAATCCGCCTCCTGCCTCCACCAMTCGCCAGTCAGGAAGGCAGCCTACCCCGCTGTCTCCACCTTTGAGAAACACTCATCCTCAGGCCATGCAGTGGAATTCCACAACCTTCCACCAAACTCTGCAAGATCCCAGAGTGAGAGGCCTGTATTTCCCTGCTGGTGGCTCCAGTTCAGGAACAGTAAACCCTGTTCCGACTACTGCCTCTCACTTATCGTCAATCTTCTCGAGGATTGGGGACCCTGCGCTGAACATGGAGAACATCACATCAGGATTCCTAGGACCCCTTCTCGTGTTACAG-------------------------------------------------------------------------------
>JN688678.2.2 Hepatitis B virus Subtype D3 isolate HBV007, complete genome
TCATTTTGTGGGTCACCATATTCTTGGGAACAAGATCTACAGCATGGGG---------------------------------CAGAATCTTTCCACCAGCAATCCTCTGGGATTCTTTCCCGACCACCAGTTGGATCCAGCCTTCAGAGCAAACACCGCAAATCCAGATTGGGACTTCAATCCCAACAAGGACACCTGGCCAGACGCCAACAAGGTAGGAGCTGGAGCATTCGGGMTGGGTTTCACCCCACCGCACGGAGGCCTTTTGGGGTGGAGCCCTCAGGCTCAGGGCATACTACAAACTTTGCCAGCAAATCCGCCTCCTGCCTCCACCAATCGCAAGTCAGGAAGGCAGCCTACCCCGCTGTCTCCACCTTTGAGAAACACTCATCCTCAGGCCATGCAGTGGAACTCCACAACCTTCCACCAAACTCTGCAAGATCCCAGAGTGAGAGGCCTGTATTTCCCTGCTGGTGGCTCCAGTTCAGGAACAGTAAACCCTGTTCCGACTACTGCCTCTCCCTTATCGTCAATCTTCTCGAGGATTGGGGACCCTGCGCTGAACATGGAGAACATCACATCAGGACTCCTAGGACCCCTTCTCGTGTTACAG-------------------------------------------------------------------------------
>KP090180.1.2 Hepatitis B virus Subgenotype D3 isolate BR14, complete genome
TCATTTTGTGGGTCACCATATTCTTGGGAACAAGATCTACAGCATGGGG---------------------------------CAGAATCTTTCCACCAGCAATCCTCTGGGATTCTTTCCCGACCACCAGTTGGATCCAGCCTTCAGAGCAAACACCGCAAATCCAGATTGGGACTTCAATCCCAACAAGGACACCTGGCCAGACGCCAACAAGGTAGGAGCTGGAGCATTCGGGCTGGGTTTCACCCCACCGCACGGAGGCCTTTTGGGGTGGAGCCCTCAGGCTCAGGGCATACTACAAACTTTGCCAACAAAACCGCCTCCTGCCTCCACCAATCGCCAGTCAGGACGGCAGCCTACCCCGCTGTCTCCACCTTTGAGAAACACTCATCCTCAGGCCATGCAGTGGAACTCCACAACCTTCCACCAAACTCTGCAAGATCCCAGAGTGAGAGGCCTGTATTTCCCTGCTGGTGGCTCCAGTTCAGGAACAGTAAACCCTGTTCCGACTACTGCCTCTCCCTTATCGTCAATCTTCTCGAGGATTGGGGACCCTGCGCTGAACATGGAGAACATCACATCAGGATTCCTAGGACCCCTTCTCGTGTTACAG-------------------------------------------------------------------------------
>MN310713.1.2 Hepatitis B virus Subgenotype D3 isolate BG_90_2010, complete genome
TCATTTTGTGGGTCACCATATTCTTGGGAACAAGATCTACAGCATGGGG---------------------------------CAGAATCTTTCCACCAGCAATCCTCTGGGATTCTTTCCCGACCACCAGTTGGATCCAGCCTTCAGAGCAAACACCGCAAATCCAGATTGGGACTTCAATCCCAACAAGGACACCTGGCCAGACGCCAACAAGGTAGGAGCTGGAGCATTCGGGCCGGGTTTCACCCCACCGCACGGAGGCCTTTTGGGGTGGAGCCCTCAGGCTCAGGGCATACTACAAACTTTGCCAGCAAATCCGCCTCCTGCCTCCACCAATCGCCAGTCAGGAAGGCAGCCTACCCCGCTGTCTCCACCTTTGAGAAACACTCATCCTCAGGCCATGCAGTGGAATTCCACAACCTTCCACCAAACTCTGCAAGATCCCAGAGTGAGAGGCCTGTATTTTCCTGCTGGTGGCTCCAGTTCAGGAACAGTAAACCCTGTTCCGACTACTGCCTCTCCCATATCGTCAATCTTCTCGAGGATTGGGGACCCTGCGCTGAACATGGAGAACATCACATCAGGATTCCTAGGACCCCTTCTCGTGTTACAG-------------------------------------------------------------------------------
>MN310708.1.2 Hepatitis B virus Subgenotype D3 isolate BG_67_2010, complete genome
TCATTTTGTGGGTCACCATATTCTTGGGAACAAGATCTACAGCATGGGGC---------------------------------AGAATCTTTCCACCAGCAATCCTCTGGGATTCTTTCCCGACCACCAGTTGGATCCAGCCTTCAGAGCAAACACCGCAAATCCAGATTGGGACTTCAATCCCAACAAGGACACCTGGCCAGACGCCAACAAGGTAGGAGCTGGAGCATTCGGGCCGGGTTTCACCCCACCGCACGGAGGCCTTTTGGGGTGGAGCCCTCAGGCTCAGGGCATACTACAAACTTTGCCAGCAAATCCGCCTCCTGCCTCCACCAATCGCCAGTCAGGAAGGCAGCCTACCCCGCTGTCTCCACCTTTGAGAAACACTCATCCTCAGGCCATGCAGTGGAACTCCACAACCTTCCACCAAACTCTGCAAGATCCCAGAGTGAGAGGCCTGTATTTTCCTGCTGGTGGCTCCAGTTCAGGAACAGTAAACCCTGTTCCGACTACTGCCTCTCCCTTATCGTCAATCTTCTCGAGGATTGGGGACCCTGCGCTGAACATGGAGAACATCACATCAGGATTCCTAGGACCCCTTCTCGTGTTACAG-------------------------------------------------------------------------------
>KP090181.1.2 Hepatitis B virus Subgenotype D3 isolate BR40, complete genome
TCATTTTGTGGGTCACCATATTCTTGGGAACAAGATCTACAGCATGGGG---------------------------------CAGAATCTTTCCACCAGCAATCCTCTGGGATTCTTTCCCGACCACCAGTTGGATCCAGCCTTCAGAGCAAACACCGCAAATCCAGATTGGGACTTCAATCCCAACAAGGACACCTGGCCAGACGCCAACAAGGTAGGAGCTGGAGCATTCGGGCTGGGTTTCACCCCACCGCACGGAGGCCTTTTGGGGTGGAGCCCTCAGGCTCAGGGCATACTACAAACTTTGCCAGCAAATCCGCCTCCTGCCTCCACCAGTCGCCAGTCAGGAAGGCAGCCTACCCCTCTGTCTCCACCTTTGAGAAACACTCATCCTCAGGCCATGCAGTGGAACTCCACAACCTTCCACCAAACTCTGCAAGATCCCAGAGTGAGAGGCCTGTATTTCCCTGCTGGTGGCTCCAGTTCAGGAACAGTAAACCCTGTTCCGACTACTGCCTCTCCCTTATCGTCAATCTTCTCGAGGATTGGGGACCCTGCGCTGAACATGGAGAACATCACATCAGGATTCCTAGGACCCCTTCTCGTGTTACAG-------------------------------------------------------------------------------
>MH724242.1.2 Hepatitis B virus Subgenotype D3 isolate BR34, complete genome
TCATTTTGTGGGTCACCATATTCTTGGGAACAAGATCTACAGCATGGGG---------------------------------CAGAATCTTTCCACCAGCAATCCTCTGGGATTCTTTCCCGACCACCAGTTGGATCCAGCCTTCAGAGCAAACACCGCAAATCCAGATTGGGACTTCAATCCCAACAAGGACACCTGGCCAGACGCCAACAAGGTAGGAGCTGGAGCATTCGGGCTGGGTTTCACCCCACCGCACGGAGGCCTTTTGGGGTGGAGCCCTCAGGCTCAGGGCATACTACAAACTTTGCCAGCAAATCCGCCTCCTGCCTCCACCAATCGTCAGTCAGGAAGGCAGCCTACCCCGCTGTCTCCACCTTTGAGAAACACTCATCCTCAGGCCATGCAGTGGAACTCCACAACCTTCCACCAAACTCTGCAAGATCCCAGAGTGAGAGGCCTGTATTTCCCTGCTGGTGGCTCCAGTTCAGGAACAGTAAACCCTGTTCCGACTACTGCCTCTCCCTTATCGTCAATCTTCTCGAGGATTGGGGACCCTGCGCTGAACATGGAGAACATCACATCAGGACTCCTAGGACCCCTTCTCGTGTTACAG-------------------------------------------------------------------------------
>MN310710.1.2 Hepatitis B virus Subgenotype D3 isolate CAX_185_2015, complete genome
TCATTTTGTGGGTCACCATATTCTTGGGAACAAGATCTACAGCATGGGG---------------------------------CAGAATCTTTCCACCAGCAATCCTCTGGGATTCTTTCCCGACCACCAGTTGGATCCAGCCTTCAGAGCAAACACAGCAAATCCAGATTGGGACTTCAATCCCAACAAGGACACCTGGCCAGACGCCAACAAGGTAGGAGCTGGAGCATTCGGGCTGGGTTTCACCCCACCGCACGGAGGCCTTTTGGGGTGGAGCCCTCAGGCTCAGGGCATACTACAAACTTTGCCAGCAAATCCGCCTCCTGCCTCCACCAATCGCCAGTCACGAAGGCAGCCTACCCCGCTGTCTCCACCTTTGAGAAACACTCATCCTCAGGCCATGCAGTGGAACTCCACAACCTTCCACCAAACTCTGCAAGATCCCAGAGTGAGAGGCCTGTATTTCCCTGCTGGTGGCTCCAGTTCAGGAACAGTAAACCCTGTTCCGACTACTGCCTCTCCCTTATCGTCAATCTTCTCGAGGATTGGGGACCCTGCGCTGAACATGGAGAACATCACATCAGGATTCCTAGGACCCCTTCTCGTGTTACAG-------------------------------------------------------------------------------
>MH724214.1.2 Hepatitis B virus Subgenotype D3 isolate BR1, complete genome
TCATTTTGTGGGTCACCATATTCTTGGGAACAAGATCTACAGCATGGGG---------------------------------CAGAATCTTTCCACCAGCAATCCTCTGGGATTCTTTCCCGACCACCAGTTGGATCCAGCCTTCAGAGCAAACACCGCAAATCCAGATTGGGACTTCAATCCCAACAAGGACACCTGGCCAGACGCCAACAAGGTAGGAGCTGGAGCATTCGGGCTGGGGTTCACCCCACCGCACGGAGGCCTTTTGGGGTGGAGCCCTCAGGCTCAGGGCATACTACAAACTTTGCCAGCAAATCCGCCTCCTGCCTCCACCAATCGCCAGTCAGGAAGGCAGCCTACCCCGCTGTCTCCACCTTTGAGAAACACTCATCCTCAGGCCATGCAGTGGAACTCCACAACCTTCCACCAAACTCTGCAAGATCCCAGAGTGAGAGGCCTGTATTTCCCTGCTGGTGGCTCCAGTTCAGGAACAGTAAACCCTGTTCCGACTACTGCCTCTCCCTTATCGTCAATCTTCTCGAGGATTGGGGACCCTGCGCTGAACATGGAGAACATCACATCAGGATTCCTAGGACCCCTTCTCGTGTTACAG-------------------------------------------------------------------------------
>MH724221.1.2 Hepatitis B virus Subgenotype D3 isolate BR11, complete genome
TCATTTTGTGGGTCACCATATTCTTGGGAACAAGATCTACAGCATGGGG---------------------------------CAGAATCTTTCCACCAGCAATCCTCTGGGATTCTTTCCCGACCACCAGTTGGATCCAGCCTTCAGAGCAAACACCGCAAATCCAGATTGGGACTTCAATCCCAACAAGGACACCTGGCCAGACGCCAACAAGGTAGGAGCTGGAGCATTCGGGCTGGGGTTCACCCCACCGCACGGAGGCCTTTTGGGGTGGAGCCCTCAGGCTCAGGGCATACTACAAACTTTGCCAGCAAATCCGCCTCCTGCCTCCACCAATCGCCAGTCAGGAAGGCAGCCTACCCCGCTGTCTCCACCTTTGAGAAACACTCATCCTCAGGCCATGCAGTGGAACTCCACAACCTTCCACCAAACTCTGCAAGATCCCAGAGTGAGAGGCCTGTATTTCCCTGCTGGTGGCTCCAGTTCAGGAACAGTAAACCCTGTTCCGACTACTGCCTCTCCCTTATCGTCAATCTTCTCGAGGATTGGGGACCCTGCGCTGAACATGGAGAACATCACATCAGGATTCCTAGGACCCCTTCTCGTGTTACAG-------------------------------------------------------------------------------
>MH724222.1.2 Hepatitis B virus Subgenotype D3 isolate BR12, complete genome
TCATTTTGTGGGTCACCATATTCTTGGGAACAAGATATACAGCATGGGG---------------------------------CAGAATCTTTCCACCAGCAATCCTCTGGGATTCTTTCCCGACCACCAGTTGGATCCAGCCTTCAGAGCAAACACCGCAAATCCAGATTGGGACTTCAATCCCAACAAGGACACCTGGCCAGACGCCAACAAGGTAGGAGCTGGAGCATTCGGGCTGGGTTTCACCCCACCGCACGGAGGCCTTTTGGGGTGGAGCCCTCAGGCTCAGGGCATACTACAAACTTTGCCAGCAAATCCGCCTCCTGCCTCCACCAATCGCCAGTCAGGAAGGCAGCCTACCCCGCTGTCTCCACCTTTGAGAAACACTCATCCTCAGGCCATGCAGTGGAACTCCACAACCTTCCACCAAACTCTGCAAGATCCCAGAGTGAGAGGCCTGTATTTCCCTGCTGGTGGCTCCAGTTCAGGAACAGTAAACCCTGTTCCGACTACTGCCTCTCCCTTATCGTCAATCTTCTCGAGGATTGGGGACCCTGCGCTGAACATGGAGAACATCACATCAGGATTCCTAGGACCCCTTCTCGTGTTACAG-------------------------------------------------------------------------------
>MN310712.1.2 Hepatitis B virus Subgenotype D3 isolate BG_107_2010, complete genome
TCATTTTGTGGGTCACCATATTCTTGGGAACAAGATCTACAGCATGGGGC---------------------------------AGAATCTTTCCACCAGCAATCCTCTGGGATTCTTTCCCGACCACCAGTTGGATCCAGCCTTCAGAGCAAACACCGCAAATCCAGATTGGGACTTCAATCCCAACAAGGACACCTGGCCAGACGCCAACAAGGTAGGAGCTGGAGCATTCGGGCTGGGTTTCACCCCACCGCACGGAGGCCTTTTGGGGTGGAGCCCTCAGGCTCAGGGCATACTACAAACTTTGCCAGCAAATCCGCCTCCTGCCTCCACCAATCGCCAGTCAGGAAGGCAGCCTACCCCGCTGTCTCCACCTTTGAGAAACACTCATCCTCAGGCCATGCAGTGGAACTCCACAACCTTCCACCAAACTCTGCAAGATCCCAGAGTGAGAGGCCTGTATTTCCCTGCTGGTGGCTCCAGTTCAGGAACAGTAAACCCTGTTCCGACTACTGCCTCTCCCTTATCGTCAATCTTCTCGAGGATTGGGGACCCTGCGCTGAACATGGAGAACATCACATCAGGATTCCTAGGACCCCTTCTCGTGTTACAG-------------------------------------------------------------------------------
>KJ647350.1.2 Hepatitis B virus Subtyoe D2 isolate HBV197, complete genome
TCATTTTGTGGGTCACCATATTCTTGGGAACAAGATCTACAGCATGGGG---------------------------------CAGAATCTTTCCACCAGCAATCCTCTGGGATTCTTTCCCGACCACCAGTTGGATCCAGCCTTCAGAGCAAACACCGCAAATCCAGATTGGGACTTCAATCCCAACAAGGACACCTGGCCAGACGCCAACAAGGTAGGAGCTGGAGCATTCGGGCTGGGTTTCACCCCACCGCACGGAGGCCTTTTGGGGTGGAGCCCTCAGGCTCAGGGCATACTACAAACTTTGCCAGCAAATCCGCCTCCTGCCTCCACCAATCGCCAGTCAGGAAGGCAGCCTACCCCGCTGTCTCCACCTTTGAGAAACACTCATCCTCAGGCCATGCAGTGGAACTCCACAACCTTCCACCAAACTCTGCAAGATCCCAGGGTGAGAGGCCTGTATTTCCCTGCTGGTGGCTCCAGTTCAGGGACAGTAAACCCTGTTCCGACTACTGCCTCTCCCATATCGTCAATCTTCTCGAGGATTGGGGACCCTGCGCTGAACATGGAGAACATCACATCAGGATTCCTAGGACCCCTGCTCGTGTTACAG-------------------------------------------------------------------------------
>KP090177.1.2 Hepatitis B virus Subgenotype D3 isolate BR2, complete genome
TCATTTTGTGGGTCACCATATTCTTGGGAACAAGATCTACAGCATGGGG---------------------------------CAGAATCTTTCCACCAGCAATCCTCTGGGATTCTTTCCCGACCACCAGTTGGATCCAGCCTTCAGAGCAAACACCGCAAATCCAGATTGGGACTTCAATCCCAACAAGGACACCTGGCCAGACGCCAACAAGGTAGGAGCTGGAGCATTCGGGCTGGGTTTCACCCCACCGCACGGAGGCCTTTTGGGGTGGAGCCCTCAGGCTCAGGGCATACTACAAACTTTGCCAGCAAATCCGCCTCCTGCCTCCACCAATCGCCAGTCAGGAAGGCAGCCTACCCCGCTGTCTCCACCTTTGAGAAACACTCATCCTCAGGCCATGCAGTGGAATTCCACAACCTTCCACCAAACTCTGCAAGATCCCAGAGTGAGAGGCCTGTATTTCCCTGCTGGTGGCTCCAGTTCAGGAGCAGTAAACCCTGTTCCGATTACTGCCTCTCCCTTATCGTCAATCTTCTCGAGGATTGGGGACCCTGCGCTGAACATGGAGAACATCACATCAGGATTCCTAGGACCCCTTCTCGTGTTACAG-------------------------------------------------------------------------------
>KP090178.1.2 Hepatitis B virus Subgenotype D3 isolate BR4, complete genome
TCATTTTGTGGGTCACCATATTCTTGGGAACAAGATCTACAGCATGGGG---------------------------------CAGAATCTTTCCACCAGCAATCCTCTGGGATTCTTTCCCGACCACCAGTTGGATCCAGCCTTCAGAGCAAACACCGCAAATCCAGATTGGGACTTCAATCCCAACAAGGACACCTGGCCAGACGCCAACAAGGTAGGAGCTGGAGCATTCGGGCTGGGTTTCACCCCACCGCACGGAGGCCTTTTGGGGTGGAGCCCTCAGGCTCAGGGCATACTACAAACTTTGCCAGCAAATCCGCCTCCTGCCTCCACCAATCGCCAGTCAGGAAGGCAGCCTACCCCGCTGTCTCCACCTTTGAGAAACACTCATCCTCAGGCCATGCAGTGGAATTCCACAACCTTCCACCAAACTCTGCAAGATCCCAGAGTGAGAGGCCTGTATTTCCCTGCTGGTGGCTCCAGTTCAGGAGCAGTAAACCCTGTTCCGATTACTGCCTCTCCCTTATCGTCAATCTTCTCGAGGATTGGGGACCCTGCGCTGAACATGGAGAACATCACATCAGGATTCCTAGGACCCCTTCTCGTGTTACAG-------------------------------------------------------------------------------
>MH724218.1.2 Hepatitis B virus Subgenotype D3 isolate BR8, complete genome
TCATTTTGTGGGTCACCATATTCTTGGGAACAAGATCTACAGCATGGGG---------------------------------CAGAATCTTTCCACCAGCAATCCTCTGGGATTCTTTCCCGACCACCAGTTGGATCCAGCCTTCAGAGCAAACACCGCAAATCCAGATTGGGACTTCAATCCCAACAAGGACACCTGGCCAGACGCCAACAAGGTAGGAGCTGGAGCATTCGGGCTGGGTTTCACCCCACCGCACGGAGGCCTTTTGGGGTGGAGCCCTCAGGCTCAGGGCATACTACAAACTTTGCCAGCAAATCCGCCTCCTGCCTCCACCAATCGCCAGTCAGGAAGGCAGCCTACCCCGCTGTCTCCACCTTTGAGAAACACTCATCCTCAGGCCATGCAGTGGAATTCCACAACCTTCCACCAAACTCTGCAAGATCCCAGAGTGAGAGGCCTGTATTTCCCTGCTGGTGGCTCCAGTTCAGGAGCAGTAAACCCTGTTCCGATTACTGCCTCTCCCTTATCGTCAATCTTCTCGAGGATTGGGGACCCTGCGCTGAACATGGAGAACATCACATCAGGATTCCTAGGACCCCTTCTCGTGTTACAG-------------------------------------------------------------------------------
>MH724219.1.2 Hepatitis B virus Subgenotype D3 isolate BR9, complete genome
TCATTTTGTGGGTCACCATATTCTTGGGAACAAGATCTACAGCATGGGG---------------------------------CAGAATCTTTCCACCAGCAATCCTCTGGGATTCTTTCCCGACCACCAGTTGGATCCAGCCTTCAGAGCAAACACCGCAAATCCAGATTGGGACTTCAATCCCAACAAGGACACCTGGCCAGACGCCAACAAGGTAGGAGCTGGAGCATTCGGGCTGGGTTTCACCCCACCGCACGGAGGCCTTTTGGGGTGGAGCCCTCAGGCTCAGGGCATACTACAAACTTTGCCAGCAAATCCGCCTCCTGCCTCCACCAATCGCCAGTCAGGAAGGCAGCCTACCCCGCTGTCTCCACCTTTGAGAAACACTCATCCTCAGGCCATGCAGTGGAATTCCACAACCTTCCACCAAACTCTGCAAGATCCCAGAGTGAGAGGCCTGTATTTCCCTGCTGGTGGCTCCAGTTCAGGAGCAGTAAACCCTGTTCCGATTACTGCCTCTCCCTTATCGTCAATCTTCTCGAGGATTGGGGACCCTGCGCTGAACATGGAGAACATCACATCAGGATTCCTAGGACCCCTTCTCGTGTTACAG-------------------------------------------------------------------------------
>MH724215.1.2 Hepatitis B virus Subgenotype D3 isolate BR3, complete genome
TCATTTTGTGGGTCACCATATTCTTGGGAACAAGATCTACAGCATGGGG---------------------------------CAGAATCTTTCCACCAGCAATCCTCTGGGATTCTTTCCCGACCACCAGTTGGATCCAGCCTTCAGAGCAAACACCGCAAATCCAGATTGGGACTTCAATCCCAACAAGGACACCTGGCCAGACGCCAACAAGGTAGGAGCTGGAGCATTCGGGCTGGGTTTCACCCCACCGCACGGAGGCCTTTTGGGGTGGAGCCCTCAGGCTCAGGGCATACTACAAACTTTGCCAGCAAATCCGCCTCCTGCCTCCACCAATCGCCAGTCAGGAAGGCAGCCTACCCCGCTGTCTCCACCTTTGAGAAACACTCATCCTCAGGCCATGCAGTGGAACTCCACAACCTTCCACCAAACTCTGCAAGATCCCAGAGTAAGAGGCCTGTATTTCCCTGCTGGTGGCTCCAGTTCAGGAACAGTAAACCCTGTTCCGACTACTGCCTCTCACTTATCGTCAATCTTCTCGAGGATTGGGGACCCTGCGCTGAACATGGAGAACATCACATCAGGATTCCTAGGACCCCTTCTCGTGTTACAG-------------------------------------------------------------------------------
>MH724220.1.2 Hepatitis B virus Subgenotype D3 isolate BR10, complete genome
TCATTTTGTGGGTCACCATATTCTTGGGAACAAGATCTACAGCATGGGG---------------------------------CAGAATCTTTCCACCAGCAATCCTCTGGGATTCTTTCCCGACCACCAGTTGGATCCAGCCTTCAGAGCAAACACCGCAAATCCAGATTGGGACTTCAATCCCAACAAGGACACCTGGCCAGACGCCAACAAGGTAGGAGCTGGAGCATTCGGGCTGGGTTTCACCCCACCGCACGGAGGCCTTTTGGGGTGGAGCCCTCAGGCTCAGGGCATACTACAAACTTTGCCAGCAAATCCGCCTCCTGCCTCCACCAATCGCCAGTCAGGAAGGCAGCCTACCCCGCTGTCTCCACCTTTGAGAAACACTCATCCTCAGGCCATGCAGTGGAACTCCACAACCTTCCACCAAACTCTGCAAGATCCCAGAGTAAGAGGCCTGTATTTCCCTGCTGGTGGCTCCAGTTCAGGAACAGTAAACCCTGTTCCGACTACTGCCTCTCACTTATCGTCAATCTTCTCGAGGATTGGGGACCCTGCGCTGAACATGGAGAACATCACATCAGGATTCCTAGGACCCCTTCTCGTGTTACAG-------------------------------------------------------------------------------
>MH724228.1.2 Hepatitis B virus Subgenotype  D3 isolate BR19, complete genome
TCATTTTGTGGGTCACCATATTCTTGGGAACAAGATCTACAGCATGGGG---------------------------------CAGAATCTTTCCACCAGCAATCCTCTGGGATTCTTTCCCGACCACCAGTTGGATCCAGCCTTCAGAGCAAACACCGCAAATCCAGATTGGGACTTCAATCCCAACAAGGACCCCTGGCCAGACGCCAACAAGGTAGGAGCTGGAGCATTCGGGCTGGGTTTCACCCCACCGCACGGAGGCCTTTTGGGGTGGAGCCCTCAGGCTCAGGGCATACTACAAACTTTGCCAGCAAATCCGCCTCCTGCCTCCACCAATCGCCAGTCAGGAAGGCAGCCTACCCCGCTGTCTCCACCTTTGAGAAACAGTCATCCTCAGGCCATGCAGTGGAA-----------------------------------------------------------------------------------------------------------------------------------------------------------------------------------------------------------------------------------------------------------------------------------------
>MH724224.1.2 Hepatitis B virus Subgenotype D3 isolate BR15, complete genome
TCATTTTGTGGGTCACCATATTCTTGGGAACAAGATCTACAGCATGGGG---------------------------------CAGAATCTTTCCACCAGCAATCCTCTGGGATTCTTTCCCGACCACCAGTTGGATCCAGCCTTCAGAGCAAACACCGCAAATCCAGATTGGGACTTCAATCCCAACAAGGACCCCTGGCCAGACGCCAACAAGGTAGGAGCTGGAGCATTCGGGCTGGGTTTCACCCCACCGCACGGAGGCCTTTTGGGGTGGAGCCCTCAGGCTCAGGGCATACTACAAACTTTGCCAGCAAATCCGCCTCCTGCCTCCACCAATCGCCAGTCAGGAAGGCAGCCTACCCCGCTGTCTCCACCTTTGAGAAACACTCATCCTCAGGCCATGCAGTGGAACTCCACAACCTTCCACCAAACTCTGCAAGATCCCAGAGTGAGAGGCCTGTATTTCCCTGCTGGTGGCTCCAGTTCCGGAACAGTAAACCCTGTTCCGACTACTGCCTCTCCCTTATCATCAATCTTCTCGAGGATTGGGGACCCTGCGCTGAACATGGAGAACATCACATCAGGATTCCTAGGACCCCTTCTCGTGTTACAG-------------------------------------------------------------------------------
>MH724225.1.2 Hepatitis B virus Subgenotype D3 isolate BR16, complete genome
TCATTTTGTGGGTCACCATATTCTTGGGAACAAGATCTACAGCATGGGG---------------------------------CAGAATCTTTCCACCAGCAATCCTCTGGGATTCTTTCCCGACCACCAGTTGGATCCAGCCTTCAGAGCAAACACCGCAAATCCAGATTGGGACTTCAATCCCAACAAGGACCCCTGGCCAGACGCCAACAAGGTAGGAGCTGGAGCATTCGGGCTGGGTTTCACCCCACCGCACGGAGGCCTTTTGGGGTGGAGCCCTCAGGCTCAGGGCATACTACAAACTTTGCCAGCAAATCCGCCTCCTGCCTCCACCAATCGCCAGTCAGGAAGGCAGCCTACCCCGCTGTCTCCACCTTTGAGAAACACTCATCCTCAGGCCATGCAGTGGAACTCCACAACCTTCCACCAAACTCTGCAAGATCCCAGAGTGAGAGGCCTGTATTTCCCTGCTGGTGGCTCCAGTTCCGGAACAGTAAACCCTGTTCCGACTACTGCCTCTCCCTTATCATCAATCTTCTCGAGGATTGGGGACCCTGCGCTGAACATGGAGAACATCACATCAGGATTCCTAGGACCCCTTCTCGTGTTACAG-------------------------------------------------------------------------------
>MH724227.1.2 Hepatitis B virus Subgenotype D3 isolate BR18, complete genome
TCATTTTGTGGGTCACCATATTCTTGGGAACAAGATCTACAGCATGGGG---------------------------------CAGAATCTTTCCACCAGCAATCCTCTGGGATTCTTTCCCGACCACCAGTTGGATCCAGCCTTCAGAGCAAACACCGCAAATCCAGATTGGGACTTCAATCCCAACAAGGACCCCTGGCCAGACGCCAACAAGGTAGGAGCTGGAGCATTCGGGCTGGGTTTCACCCCACCGCACGGAGGCCTTTTGGGGTGGAGCCCTCAGGCTCAGGGCATACTACAAACTTTGCCAGCAAATCCGCCTCCTGCCTCCACCAATCGCCAGTCAGGAAGGCAGCCTACCCCGCTGTCTCCACCTTTGAGAAACACTCATCCTCAGGCCATGCAGTGGAACTCCACAACCTTCCACCAAACTCTGCAAGATCCCAGAGTGAGAGGCCTGTATTTCCCTGCTGGTGGCTCCAGTTCCGGAACAGTAAACCCTGTTCCGACTACTGCCTCTCCCTTATCATCAATCTTCTCGAGGATTGGGGACCCTGCGCTGAACATGGAGAACATCACATCAGGATTCCTAGGACCCCTTCTCGTGTTACAG-------------------------------------------------------------------------------
>MH724229.1.2 Hepatitis B virus Subgenotype D3 isolate BR20, complete genome
TCATTTTGTGGGTCACCATATTCTTGGGAACAAGATCTACAGCATGGGG---------------------------------CAGAATCTTTCCACCAGCAATCCTCTGGGATTCTTTCCCGACCACCAGTTGGATCCAGCCTTCAGAGCAAACACCGCAAATCCAGATTGGGACTTCAATCCCAACAAGGACCCCTGGCCAGACGCCAACAAGGTAGGAGCTGGAGCATTCGGGCTGGGTTTCACCCCACCGCACGGAGGCCTTTTGGGGTGGAGCCCTCAGGCTCAGGGCATACTACAAACTTTGCCAGCAAATCCGCCTCCTGCCTCCACCAATCGCCAGTCAGGAAGGCAGCCTACCCCGCTGTCTCCACCTTTGAGAAACACTCATCCTCAGGCCATGCAGTGGAACTCCACAACCTTCCACCAAACTCTGCAAGATCCCAGAGTGAGAGGCCTGTATTTCCCTGCTGGTGGCTCCAGTTCCGGAACAGTAAACCCTGTTCCGACTACTGCCTCTCCCTTATCATCAATCTTCTCGAGGATTGGGGACCCTGCGCTGAACATGGAGAACATCACATCAGGATTCCTAGGACCCCTTCTCGTGTTACAG-------------------------------------------------------------------------------
>MH724248.1.2 Hepatitis B virus Subgenotype D3 isolate BR41, complete genome
TCATTTTGTGGGTCACCATATTCTTGGGAACAAGATCTACAGCATGGGG---------------------------------CAGAATCTTTCCACCAGCAATCCTCTGGGATTCTTTCCCGACCACCAGTTGGATCCAGCCTTCAGAGCAAACACCGCAAATCCAGATTGGGACTTCAATCCCAACAAGGACCCCTGGCCAGACGCCAACAAGGTAGGAGCTGGAGCATTCGGGCTGGGTTTCACCCCACCGCACGGAGGCCTTTTGGGGTGGAGCCCTCAGGCTCAGGGCATACTACAAACTTTGCCAGCAAATCCGCCTCCTGCCTCCACCAATCGCCAGTCAGGAAGGCAGCCTACCCCGCTGTCTCCACCTTTGAGAAACACTCATCCTCAGGCCATGCAGTGGAACTCCACAACCTTCCACCAAACTCTGCAAGATCCCAGAGTGAGAGGCCTGTATTTCCCTGCTGGTGGCTCCAGTTCCGGAACAGTAAACCCTGTTCCGACTACTGCCTCTCCCTTATCATCAATCTTCTCGAGGATTGGGGACCCTGCGCTGAACATGGAGAACATCACATCAGGATTCCTAGGACCCCTTCTCGTGTTACAG-------------------------------------------------------------------------------
>MH724230.1.2 Hepatitis B virus Subgenotype D3 isolate BR21, complete genome
TCATTTTGTGGGTCACCATATTCTTGGGAACAAGATCTACAGCATGGGG---------------------------------CAGAATCTTTCCACCAGCAATCCTCTGGGATTCTTTCCCGACCACCAGTTGGATCCAGCCTTCAGAGCAAACACCGCAAATCCAGATTGGGACTTCAATCCCAACAAGGACCCCTGGCCAGACGCCAACAAGGTAGGAGCTGGAGCATTCGGGCTGGGTTTCACCCCACCGCACGGAGGCCTTTTGGGGTGGAGCCCTCAGGCTCAGGGCATACTACAAACTTTGCCAGCAAATCCGCCTCCTGCCTCCACCAATCGCCAGTCAGGAAGGCAGCCTACCCCGCTGTCTCCACCTTTGAGAAACACTCATCCTCAGGCCATGCAGTGGAA-----------------------------------------------------------------------------------------------------------------------------------------------------------------------------------------------------------------------------------------------------------------------------------------
>MN310706.1.2 Hepatitis B virus Subgenotype D2 isolate BG_20_2010, complete genome
TCATTTTGTGGGTCACCATATTCTTGGGAACAAGAGCTACAGCATGGGG---------------------------------CAGAATATTTCCACCAGCAATCCTCTGGGATTCTTTCCCGACCACCAGTTGGATCCAGCCTTCAGAGCAAACACAGCAAATCCAGATTGGGATTTCAATCCCAACAAGGACACCTGGCCAGACGCCAACAAGGTAGGAGCTGGAGCATTCGGGCTGGGATTCACCCCACCGCACGGAGGCCTTTTGGGGTGGAGCCCTCAGGCTCAGGGCATACTACAAACCTTGCCAGCAAATCCGCCTCCTGCATCTATCAGTCGCCGGACAGGAAGGCAGCCTACCCCGCTGTCTCCACCTTTGAGAGACACTCATCCTCAGGCCATGCAGTGGAATTCCACAACCTTCCACCAAACTCTACAAGATCCCAGGGTGAGAGGCCTGTATTTCCCTGCTGGTGGCTCCAGTTCAGGAACAGTAAACCCTGTTCCGACTACTGCCTCTCCCATATCGTCAATCTTCTCGAGGATTGGGGTCCCTGCGCTGAACATGGAGAACATCACATCAGGATTCCTAGGACCCCTGCCCGTGTTACGG-------------------------------------------------------------------------------
>KX260231.1.2 Hepatitis B virus Subgenotype D2  isolate BR-32, complete genome
TCATTTTGTGGGTCACCATATTCTTGGGAACAAGAGCTACAGCATGGGG---------------------------------CAGAATATTTCCACCAGCAATCCTCTGGGATTCTTTCCCGACCACCAGTTGGATCCAGCCTTCAGAGCAAACACAGCAAATCCAGATTGGGATTTCAATCCCAACAAGGACACCTGGCCAGACGCCAAC------------------------------------------------------------------------------------------------------------------------ATCAGTCGCCGGACAGGAAGGCAGCCTACCCCGCTGTCTCCACCTTTGAGAGACACTCATCCTCAGGCCATGCAGTGGAACTCCACAACCTTCCACCAAACTCTGCAAGATCCCAGGGTGAGGGGCCTGTATTTCCCTGCTGGTGGCTCCAGTTCAGGAACAGTAAACCCTGTTCCGACTACTGCCTCTCCCATATCGTCAATCTTCTCGAGGATTGGGGTCCCTGCGCTGAACATGGAGAACATCACATCAGGATTCCTAGGACCCCTGCCCGTGTTACGG-------------------------------------------------------------------------------
>MN310707.1.2 Hepatitis B virus Subgenotype D2 isolate CAX_122_2015, complete genome
TCATTTTGTGGGTCACCATATTCTTGGGAACAAGAGCTACAGCATGGGG---------------------------------CAGAATATTTCCACCAGCAATCCTCTGGGATTCTTTCCCGACCACCAGTTGGATCCAGCCTTCAGAGCAAACACAGCAAATCCAGATTGGGATTTCAATCCCAACAAGGACACCTGGCCAGACGCCAACAAGGTAGGAGCTGGAGCATTCGGGCTGGGATTCACCCCACCGCACGGAGGCCTTTTGGGGTGGAGCCCTCAGGCTCAGGGCATACTACAAACCTTGCCAGCAAATCCGCCTCCTGCCTCTATCAGTCGCCGGACAGGAAGGCAGCCTACCCCGCTGTCTCCACCTTTGAGAGACACTCATCCTCAGGCCATGCAGTGGAACTCCACAACCTTCCACCAAACTCTGCAAGATCCCAGGGTGAGGGGCCTGTACTTCCCTGCTGGTGGCTCCAGTTCAGGAACAGTAAACCCTGTTCCGACTACTGCCTCTCCCATATCGTCAATCTTCTCGAAGATTGGGGTCCCTGCGCTGAACATGGAGAACATCACATCAGGATTCCTAGGACCCCTGCCCGTGTTACGG-------------------------------------------------------------------------------
>KF584159.1.2 Hepatitis B virus Subtype D1 isolate M2, complete genome
TCATTTTGTGGGTCACCATATTCTTGGGAACAAGAGCTACAGCATGGGG---------------------------------CAGAACCTTTCCACCAGCAATCCTCTGGGATTCTTTCCCGACCACCAGTTGGATCCAGCCTTCAGAGCAAACACTGCAAATCCAGATTGGGACTTCAATCCCAACAAGGACACCTGGCCAGACGCCAACAAGGTAGGGGCTGGAGCCTTCGGGCTGGGATTCACCCCACCGCACGGAGGCCTTTTAGGGTGGAGCCCTCAGGCTCAGGGCATACTACAAACCTTGCCAGAAAATCCGCCTCCTGCCTCTACCAATCGCCAGTCAGGGAGGCAGCCTACCCCGCTGTCTCCACCTTTGAGAAACACTCATCCTCAGGCAATGCAGTGGAACTCCACAACCTTCCACCAAACTCTGCAAGATCCCAGAGTGAGAGGCCTGTATTTCCCTGCTGGTGGCTCCAGTTCAGGAACAGTAAACCCTGTTCCGACTACTGTCTCTCACATATCGTCAATCTTCTCGAGGAYTGGGGACCYTGYGCKGAACATGGAGAACATCACATCAGGATTCCTAGGACCCCTGCTCGTGTTACAG-------------------------------------------------------------------------------
>KF584160.1.2 Hepatitis B virus Subtype D1 isolate M3, complete genome
TCATTTTGTGGGTCACCATATTCTTGGGAACAAGAGCTACAGCATGGGG---------------------------------CAGAACCTTTCCACCAGCAATCCTCTGGGATTCTTTCCCGACCACCAGTTGGATCCAGCCTTCAGAGCAAACACTRCAAATCMAGATTGGGACTTCAATCCCAACAAGGACACCTGGCCAGACGCCAACAAGGTAGGGGCTGGAGCCTTCGGGCTGGGATTCACCCCACCGCACGGAGGCCTTTTAGGGTGGAGCCCTCAGGCTCAGGGCATACTACAAACCWTGCCAGAAAATCCGCCTCCTGCCTCTACCAATCGCCAGTCAGGGAGGCAGCCTACCCCGCTGTCTCCACCTTTGAGAAACACTCATCCTCAGGCAATGCAGTGGAACTCCACAACCTTCCACCAAACTCTGCAAGATCCCAGAGTGAGAGGCCTGTATTTCCCTGCTGGTGGCTCCAGTTCAGGAACAGTAAACCCTGTTCCGACTACTGTCTCTCACATATCGTCAATCTTCTCGAGGATTGGGGACCCTGCGCTGAACATGGAGAACATCACATCAGGATTCCTAGGACCCCTGCTCGTGTTACAG-------------------------------------------------------------------------------
>KY382412.1.2 Hepatitis B virus isolate D1_1896, complete genome
TCATTTTGTGGGTCACCATATTCTTGGGAACAAGAGCTACAGCATGGGG---------------------------------CAGAACCTTTCCACCAGCAATCCTCTGGGATTCTTTCCCGACCACCAGTTGGATCCAGCCTTCAGAGCAAACACTGCAAATCCAGATTGGGACTTCAATCCCAACAAGGACACCTGGCCAGACGCCAACAAGGTAGGGGCTGGAGCCTTCGGGCYGGGATTCACCCCACCGCACGGAGGCCTTTTAGGGTGGAGCCCTCAGGCTCAGGGCATACTACAMACCTTGCCAGAAAATCCGYCTCCTGCCTCTACCAATCGCCAGTCAGGGAGGCAGCCTACCCCGCTGTCTCCACCWTTGAGAAACACTCATCCTCAGGCAATGCAGTGGAACTCCACAACCTTCCACCAAACTCTGCAAGATCCCAGAGTGAGAGGCCTGTATTTCCCTGCTGGYGGCTCCAGTTCAGGAACAGTAAACCCTGTTCCGACTACTGTCTCTCACATATCGTCAATCTTCTCGAGGATTGGGGACCCTGCGCTGAACATGGAGAACATCACATCAGGATTCCTAGGACCCCTGCTCGTGTTACAG-------------------------------------------------------------------------------
>MN310705.1.2 Hepatitis B virus Subgenotype D1 isolate BG_41_2010, complete genome
TCATTTTGTGGGTCACCATATTCTTGGGAACAAGAGCTACAGCATGGGG---------------------------------CAGAACCTTTCCACCAGCAATCCTCTGGGATTCTTTCCCGACCACCAGTTGGATCCAGCCTTCAGAGCAAACACTGCAAATCCAGATTGGGACTTCAATCCCAACAAGGACACCTGGCCAGACGCCAACAAGGTAGGGGCTGGAGCCTTCGGGCYGGGATTCACCCCACCGCACGGAGGCCTTTTAGGGTGGAGCCCTCAGGCTCAGGGCATACTACAMACCTTGCCAGAAAATCCGYCTCCTGCCTCTACCAATCGCCAGTCAGGGAGGCAGCCTACCCCGCTGTCTCCACCWTTGAGAAACACTCATCCTCAGGCAATGCAGTGGAACTCCACAACCTTCCACCAAACTCTGCAAGATCCCAGAGTGAGAAGCCTGTATTTCCCTGCTGGTGGCTCCAGTTCAGGAACAGTAAACCCTGTTCCGACTACTGTCTCTCACATATCGTCAATCTTCTCGAGGATTGGGGACCCTGCGCTGAACATGGAGAACATCACATCAGGATTCCTAGGACCCCTGCTCGTGTTACAG-------------------------------------------------------------------------------
>KF584163.1.2 Hepatitis B virus Subtype D1 isolate S2a, complete genome
TCATTTTGTGGGTCACCATATTCTTGGGAACAAGAGCTACAGCATGGGG---------------------------------CAGAACCTTTCCACCAGCAATCCTCTGGGATTCTTTCCCGACCACCAGTTGGATCCAGCCTTCAGAGCAAACACTGCAAATCCAGATTGGGACTTCAATCCCAACAAGGACACCTGGCCAGACGCCAACAAGGTAGGGGCTGGAGCCTTCGGGCYGGGATTCACCCCACCGCACGGAGGCCTTTTAGGGTGGAGCCCTCAGGCTCAGGGCATACTACAMACCTTGCCAGAAAATCCGYCTCCTGCCTCTACCAATCGCCAGTCAGGGAGGCAGCCTACCCCGCTGTCTCCACCWTTGAGAAACACTCATCCTCAGGCAATGCAGTGGAACTCCACAACCTTCCACCAAACTCTGCAAGATCCCAGAGTGAGAGGCCTGTATTTCCCTGCTGGTGGCTCCAGTTCAGGAACAGTAAACCCTGTTCCGACTACTGTCTCTCACATATCGTCAATCTTCTCGAGGATTGGGGACCCTGCGCTGAACATGGAGAACATCACATCAGGATTCCTAGGACCCCTGCTCGTGTTACAG-------------------------------------------------------------------------------
>KF584164.1.2 Hepatitis B virus Subtype D1 isolate S2b, complete genome
TCATTTTGTGGGTCACCATATTCTTGGGAACAAGAGCTACAGCATGGGG---------------------------------CAGAACCTTTCCACCAGCAATCCTCTGGGATTCTTTCCCGACCACCAGTTGGATCCAGCCTTCAGAGCAAACACTGCAAATCCAGATTGGGACTTCAATCCCAACAAGGACACCTGGCCAGACGCCAACAAGGTAGGGGCTGGAGCCTTCGGGCYGGGATTCACCCCACCGCACGGAGGCCTTTTAGGGTGGAGCCCTCAGGCTCAGGGCATACTACAMACCTTGCCAGAAAATCCGYCTCCTGCCTCTACCAATCGCCAGTCAGGGAGGCAGCCTACCCCGCTGTCTCCACCWTTGAGAAACACTCATCCTCAGGCAATGCAGTGGAACTCCACAACCTTCCACCAAACTCTGCAAGATCCCAGAGTGAGAGGCCTGTATTTCCCTGCTGGTGGCTCCAGTTCAGGAACAGTAAACCCTGTTCCGACTACTGTCTCTCACATATCGTCAATCTTCTCGAGGATTGGGGACCCTGCGCTGAACATGGAGAACATCACATCAGGATTCCTAGGACCCCTGCTCGTGTTACAG-------------------------------------------------------------------------------
>KF584165.1.2 A new nucleotide sequence entered manually
TCATTTTGTGGGTCACCATATTCTTGGGAACAAGAGCTACAGCATGGGG---------------------------------CAGAACCTTTCCACCAGCAATCCTCTGGGATTCTTTCCCGACCACCAGTTGGATCCAGCCTTCAGAGCAAACACTGCAAATCCAGATTGGGACTTCAATCCCAACAAGGACACCTGGCCAGACGCCAACAAGGTAGGGGCTGGAGCCTTCGGGCYGGGATTCACCCCACCGCACGGAGGCCTTTTAGGGTGGAGCCCTCAGGCTCAGGGCATACTACAAACCTTSCCAGAAAATCCGCCTCCTGCCTCTACCAATCGCCAGTCAGGGAGGCAGCCTACCCCGCTGTCTCCACCTTTGAGAAACACTCATCCTCAGGCAATGCAGTGGAACTCCACAACCTTCCACCAAACTCTGCAAGATCCCAGAGTGAGAGGCCTGTATTTCCCTGCTGGTGGCTCCAGTTCAGGAACAGTAAACCCTGTTCCGACTACTGTCTCTCACATATCGTCAATCTTCTCGAGGATTGGGGACCCTGCGCTGAACATGGAGAACATCACATCAGGATTCCTAGGACCCCTGCTCGTGTTACAG-------------------------------------------------------------------------------
>KF584166.1.2 Hepatitis B virus Subtype D1 isolate Db, complete genome
TCATTTTGTGGGTCACCATATTCTTGGGAACAAGAGCTACAGCATGGGG---------------------------------CAGAACCTTTCCACCAGCAATCCTCTGGGATTCTTTCCCGACCACCAGTTGGATCCAGCCTTCAGAGCAAACACTGCAAATCCAGATTGGGACTTCAATCCCAACAAGGACACCTGGCCAGACGCCAACAAGGTAGGGGCTGGAGCCTTCGGGCYGGGATTCACCCCACCGCACGGAGGCCTTTTAGGGTGGAGCCCTCAGGCTCAGGGCATACTACAAACCTTSCCAGAAAATCCGCCTCCTGCCTCTACCAATCGCCAGTCAGGGAGGCAGCCTACCCCGCTGTCTCCACCTTTGAGAAACACTCATCCTCAGGCAATGCAGTGGAACTCCACAACCTTCCACCAAACTCTGCAAGATCCCAGAGTGAGAGGCCTGTATTTCCCTGCTGGTGGCTCCAGTTCAGGAACAGTAAACCCTGTTCCGACTACTGTCTCTCACATATCGTCAATCTTCTCGAGGATTGGGGACCCTGCGCTGAACATGGAGAACATCACATCAGGATTCCTAGGACCCCTGCTCGTGTTACAG-------------------------------------------------------------------------------
>KY382414.1.2 Hepatitis B virus isolate D1_wt, complete genome
TCATTTTGTGGGTCACCATATTCTTGGGAACAAGAGCTACAGCATGGGG---------------------------------CAGAACCTTTCCACCAGCAATCCTCTGGGATTCTTTCCCGACCACCAGTTGGATCCAGCCTTCAGAGCAAACACTGCAAATCCAGATTGGGACTTCAATCCCAACAAGGACACCTGGCCAGACGCCAACAAGGTAGGGGCTGGAGCCTTCGGGCTGGGATTCACCCCACCGCACGGAGGCCTTTTAGGGTGGAGCCCTCAGGCTCAGGGCATACTACAAACCTTGCCAGAAAATCCGCCTCCTGCCTCTACCAATCGCCAGTCAGGGAGGCAGCCTACCCCGCTGTCTCCACCWTTGAGAAACACTCATCCTCAGGCAATGCAGTGGAACTCCACAACCTTCCACCAAACTCTGCAAGATCCCAGAGTGAGAGGCCTGTATTTCCCTGCTGGTGGCTCCAGTTCAGGAACAGTAAACCCTGTTCCGACTACTGTCTCTCACATATCGTCAATCTTCTCGAGGATTGGGGACCCTGCGCTGAACATGGAGAACATCACATCAGGATTCCTAGGACCCCTGCTCGTGTTACAG-------------------------------------------------------------------------------
>KY382413.1.2 Hepatitis B virus isolate D1_del, complete genome
TCATTTTGTGGGTCACCATATTCTTGGGAACAAGAGCTACAGCATGGGG---------------------------------CAGAACCTTTCCACCAGCAATCCTCTGGGATTCTTTCCCGACCACCAGTTGGATCCAGCCTTCAGAGCAAACACTGCAAATCCAGATTGGGACTTCAATCCCAACAAGGACAMCTGGCCAGACGCCAACAAGGTAGGGGCTGGAGCCTTCGGGCTGGGATTCACCCCACCGCACGGAGGCCTTTTAGGGTGGAGCCCTCAGGCTCAGGGCATACTACAAACCTTGCCAGAAAATCCGCCTCCTGCCTCTACCAATCGCCAGTCAGGGAGGCAGCCTACCCCGCTGTCTCCACCTTTGAGAAACACTCATCCTCAGGCAATGCAGTGGAACTCCACAACCTTCCACCAAACTCTGCAAGATCCCAGAGTGAGAGGCCTGTATTTCCCTGCTGGTGGCTCCAGTTCAGGAACAGTAAACCCTGTTCCGACTACTGTCTCTCACATATCGTCAATCTTCTCGAGGATTGGGGACCCTGCGCTGAACATGGAGAACATCACATCAGGATTCCTAGGACCCCTGCTCGTGTTACAG-------------------------------------------------------------------------------
>KF584158.1.2 Hepatitis B virus Subtype D1 isolate M1, complete genome
TCATTTTGTGGGTCACCATATTCTTGGGAACAAGAGCTACAGCATGGGG---------------------------------CAGAACCTTTCCACCAGCAATCCTCTGGGATTCTTTCCCGACCACCAGTTGGATCCAGCCTTCAGAGCAAACACTGCAAATCCAGATTGGGACTTCAATCCCAACAAGGACACCTGGCCAGACGCCAACAAGGTAGGGGCTGGAGCCTTCGGGCTGGGATTCACCCCACCGCACGGAGGCCTTTTAGGGTGGAGCCCTCAGGCTCAGGGCATACTACAAACCTTGCCAGAAAATCCRCCTCCTGCCTCTACCAATCGCCAGTCAGGGAGGCAGCCTACCCCGCTGTCTCCACCTTTGAGAAACACTCATCCTCAGGCAATGCAGTGGAACTCCACAACCTTCCACCAAACTCTGCAAGATCCCAGAGTGAGAGGCCTGTATTTCCCTGCTGGTGGCTCCAGTTCAGGAACAGTAAACCCTGTTCCGACTACTGTCTCTCACATATCGTCAATCTTCTCGAGGATTGGGGACCCTGCGCTGAACATGGAGAACATCACATCAGGATTCCTAGGACCCCTGCTCGTGTTACAG-------------------------------------------------------------------------------
>KF584161.1.2 A new nucleotide sequence entered manually
TCATTTTGTGGGTCACCATATTCTTGGGAACAAGAGCTACAGCATGGGG---------------------------------CAGAACCTTTCCACCAGCAATCCTCTGGGATTCTTTCCCGACCACCAGTTGGATCCAGCCTTCAGAGCAAACACTGCAAATCCAGATTGGGACTTCAATCCCAACAAGGACACCTGGCCAGACGCCAACAAGGTAGGGGCTGGAGCCTTCGGGCTGGGATTCACCCCACCGCACGGAGGCCTTTTAGGRTGGAGCCCTCAGGCTCAGGGCATACTACAAACCTTGCCAGAAAATCCGCCTCCTGCCTCTACCAATCGCCAGTCAGGGAGGCAGCCTACCCCGCTGTCTCCACCTTTGAGAAACACTCATCCTCAGGCAATGCAGTGGAACTCCACAACCTTCCACCAAACTCTGCAAGATCCCAGAGTGAGAGGCCTGTATTTCCCTGCTGGTGGCTCCAGTTCAGGAACAGTAAACCCTGTTCCGACTACTGTCTCTCACATATCGTCAATCTTCTCGAGGATTGGGGACCCTGCGCTGAACATGGAGAACATCACATCAGGATTCCTAGGACCCCTGCTCGTGTTACAG-------------------------------------------------------------------------------
>KF584162.1.2 Hepatitis B virus Subtype D1 isolate S1b, complete genome
TCATTTTGTGGGTCACCATATTCTTGGGAACAAGAGCTACAGCATGGGG---------------------------------CAGAACCTTTCCACCAGCAATCCTCTGGGATTCTTTCCCGACCACCAGTTGGATCCAGCCTTCAGAGCAAACACTGCAAATCCAGATTGGGACTTCAATCCCAACAAGGACACCTGGCCAGACGCCAACAAGGTAGGGGCTGGAGCCTTCGGGCTGGGATTCACCCCACCGCACGGAGGCCTTTTAGGRTGGAGCCCTCAGGCTCAGGGCATACTACAAACCTTGCCAGAAAATCCGCCTCCTGCCTCTACCAATCGCCAGTCAGGGAGGCAGCCTACCCCGCTGTCTCCACCTTTGAGAAACACTCATCCTCAGGCAATGCAGTGGAACTCCACAACCTTCCACCAAACTCTGCAAGATCCCAGAGTGAGAGGCCTGTATTTCCCTGCTGGTGGCTCCAGTTCAGGAACAGTAAACCCTGTTCCGACTACTGTCTCTCMCATATCGTCAATCTTCTCGAGGATTGGGGACCCTGCGCTGAACATGGAGAACATCACATCAGGATTCCTAGGACCCCTGCTCGTGTTACAG-------------------------------------------------------------------------------
>KP995112.1.2 Hepatitis B virus Subgenotype D7 isolate 1925-HCC, complete genome
TCATTTTGTGGGTCACCATATTCTTGGGAACAAGAGCTACAGCATGGGG---------------------------------CAGAATCTTTCCACCAGCAATCCTCTGGGATTCTTTCCCGACCACCAGTTGGATCCAGCCTTCAGAGCAAACACCACAAATCCAGATTGGGACTTCAATCCCAACAAGGACACCTGGCCAGACGCCAACAAGGTAGGAGCTGGAGCATTCGGGCTGGGGTTCACCCCACCACACGGAGGCCTTTTGGGGTGGAGCCCTCAGGCTCAGGGCATAATACAAACCTTGCCAGCAAATCCGCCTCCTGCCTCAACCAATCGCCAGTCAGGAAGGCAGCCTACCCCGCTGTCTCCACCTCTGAGAAACACTCATCCTCAGGCCATGCAGTGGAACTCCACAACCTTCCACCAAACTCTGCAAGATCCCAGAGTGAGAGGCCTGTATCTCCCTGCTGGTGGCTCCAGTTCAGGAACAGTAAACCCTGCTCCGACCACTGCCTCTCTCATATCGTCAATCTTCTCGAAGATTGGGGACCCTGCGCTGAACATGGAGAACATCACATCAGGATTCCTAGGACCCCTGCTCGTGTTACAG-------------------------------------------------------------------------------
>KP995100.1.2 Hepatitis B virus Subgenotype D1 isolate 49-Cirrhosis, complete genome
TCATTTTGTGGGTCACCATATTCTTGGGAACAAGAGCTACAGCATGGGG---------------------------------CAGAATCTTTCCACCAGCAATCCTCTGGGATTCTTTCCCGACCACCAGTTGGATCCAGCCTTCAGAGCAAACACAGCAAATCCAGATTGGGACTTCAATCCCAACAAGGACACTTGGCCAGACGCCAACAAGGTAGGAGCTGGCGCATTCGGGCTGGGATTCACCCCACCGCACGGAGGCCTTTTGGGGTGGAGCCCTCAGGCTCAGGGCATACTACAAACCTTGCCAACAAATCCGCCTCCTGCCTCTACCAATCGCCAGTCAGGAAGGCAGCCTACCCCTCTGTCTCCACCTTTGAGAAACACTCATCCTCAGGCCATGCAGTGGAATTCCACAACCTTCCACCAAACTCTGCAAGATCCCAGGGTGAGAGGCCTGTATCTCCCTGCTGGTGGCTCCAGTTCAGGAACAGTAAACCCTGTTCCGACTACTGTCTCTCACACATCGTCAATCTTCTCGAGGATTGGGGACCCTGCGCTGAACATGGAGAACATCACATCAGGATTCCTAGGACCCCTGCTCGTGTTACAG-------------------------------------------------------------------------------
>MH724236.1.2 Hepatitis B virus Subgenotype D2 isolate BR27, complete genome
TCCTTTTGTGGGTCACCATATTCTTGGGAACAAGAGCTACAGCATGGGG---------------------------------CAGAATCTTTCCACCAGCAATCCTCTGGGATTCTTTCCCGACCACCAGTTGGATCCAGCCTTCAGAGCAAACACCGCAAATCCAGATTGGGACTTCAATCCCAACAAGGACACCTGGCCAGACGCCAACAAGGTAGGAGCTGGAGCATTCGGACTGGGATTCACCCCACCTCACGGAGGCCTTTTGGGGTGGAGCCCTCAGGCTCAGGGCATACTACAAACCTTGCCAGCAAATCCGCCTCCTGCCTCTACCAATCGCCAGTCAGGAAGGCAGCCTACCCCGCTGTCTCCACCTTTGAGAAACACTCATCCTCAAGCCATGCAGTGGAATTCCACAACCTTCCACCAAACTCTGCAAGATCCCAGAGTAAGAGGCCTGTATTTCCCTGCTGGTGGCTCCAGTTCAGGGACAGTAAACCCTGTTCCGACTACTGCCTCTCACATATCGTCAATCTTCTCGAGGATTGGGGACCCTGCGCTGAACATGGAGAACATCACATCAGGATTCCTAGGACCCCTGCTCGTGTTACAG-------------------------------------------------------------------------------
>KJ647356.1.2 Hepatitis B virus Subtype D2isolate HBV249, complete genome
TCATTTTGTGGGTCACCATATTCTTGGGAACAAGAGCTACAGCATGGGG---------------------------------CAGAATCTTTCCACCAGCAATCCTCTGGGATTCTTTCCCGACCACCAGTTGGATCCAGCCTTCAGAGCAAACACTGCAAATCCAGATTGGGACTTCAATCCCAACAAGGACACCTGGCCAGACGCCAACAAGGTAGGAGCTGGAGCATTCGGGCTGGGATTCACCCCACCGCACGGAGGCCTTTTGGGGTGGAGCCCTCAGGCTCAGGGCATACTACAAACCTTGCCAGCAAATCCGCCTCCTGCCTCTACCAATCGCCRGTCAGGAAGGCAGCCTACCCCTCTGTCTCCACCTTTGAGAGACAGTCATCCTCAAGTCATGCAGTGGAACTCCACAACCTTCCACCAAACTCTGCAAGATCCCAGAGTGAGAGGCCTGTATTTCCCTGCTGGTGGCTCCAGTTCAGGAACAGTAAACCCTGTTCCGACTACTGCCTCTCCCATATCGTCAATCTTCTCGAGGATTGGGGACCCTGCGCTGAACATGGAGAACATCACATCAGGATTCCTAGGACCCCTGCTCGTGTTACAG-------------------------------------------------------------------------------
>MH724252.1.2 Hepatitis B virus Subgenotype D1 isolate BR48, complete genome
TCATTTTGTGGGTCACCATATTCTTGGGAACAAGAGCTACGGCATGGGG---------------------------------CAGAATCTTTCCACCAGCAATCCTCTGGGATTCTTTCCCGACCACCAGTTGGATCCAGCCTTCAGAGCAAACACCGCAAACCCAGATTGGGACTTCAATCCCAACAAGGACACCTGGCCAGACGCCAACAAGGTAGGAGCTGGAGCATTCGGGCTGGGATTCACCCCACCGCACGGAGGCCTTTTGGGGTGGAGCCCTCAGGCTCAGGGCATACTACAAACCTTGCCAGCAAATCCGCCTCCTGCCTCTACCAATCGACAGTCAGGAAGGCAGCCTACCCCGCTGTCTCCACCTTTGAGAAACACTCATCCTCAGGCCATGCAGTGGAACTCCACAACCTTCCACCAAACTTTGCAAGATCCCAGAGTGAGAGGCCTGTATTTCCCTGCTGGTGGCTCCAGTTCAGGAACAGTAAACCCTGTTCCGACTACTGTCTCTCCCATATCGTCAATCTTCTCGAGGATTGGGGACCCTGCGCTGAAGATGGAGAACATCACATCAGGATTCCTAGGACCCCTGCTCGTGTTACAG-------------------------------------------------------------------------------
>JN688695.2.2 Hepatitis B virus Subtype D2 isolate HBV128, complete genome
TCATTTTGTGGGTCACCATATTCTTGGGAACAAGAGCTACAGCATGGGG---------------------------------CAGAATCTTTCCACCAGCAATCCTCTGGGATTCTTTCCCGACCACCAGTTGGATCCAGCCTTCAGAGCAAACACCGCAAATCCAGATTGGGACTTCAATCCCAACAAGGACACCTGGCCAGACGCCAACAAGGTAGGAGCTGGAGCATTCGGGCTGGGATTCACCCCACCTCACGGAGGCCTTTTGGGGTGGAGCCCTCAGGCTCAGGGCATACTACAAACCTTGCCAGCAAATCCGCCTCCTGCCTCTACCAATCGTCAGTCAGGAAGGCAGCCTACCCCGCTGTCTCCACCTTTGAGAAACACTCATCCTCAGGCCATGCAGTGGAACTCCACAACCTTCCACCAAACTCTACAAGATCCCAGAGTGAAAGGCCTGTATTTCCCTGCTGGTGGCTCCAGTTCAGGAACAGTAAACCCTGTTCCGACTACTGCCTCTCACATATCGTCAATCTTCTCGAGGATTGGGGACCCTGCGCTGAACATGGAGAACATCACATCAGGATTCCTAGGACCCCTGCTCGTGTTACAG-------------------------------------------------------------------------------
>MH724216.1.2 Hepatitis B virus Subgenotype D2 isolate BR5, complete genome
TCATTTTGTGGGTCACCATATTCTTGGGAACAAGAGCTACAGCATGGGG---------------------------------CAGAATCTTTCCACCAGCAATCCTCTGGGATTCTTTCCCGACCACCAGTTGGATCCAGCCTTCAGAGCAAACACAGCAAATCCAGATTGGGACTTCAATCCCAACAAGGACACCTGGCCAGACGCCAACAAGGTAGGAGCTGGAGCATTCGGGCTGGGATTCACCCCACCGCACGGAGGCCTTTTGGGGTGGAGCCCTCAGGCTCAGGGCATAATGCAAACCTTGCCAGCAAATCCGCCTCCTGCCTCTACCAATCGCCAGTCAGGAAGGCAGCCTACCCCGCTGTCTCCACCTTTGAGARACACTCATCCTCAGGCCATGCAGTGGAACTCCACAACCTTCCACCAAACTCTGCAAGATCCCAGGGTGAAAGGCCTGTATTTCCCTGCTGGTGGCTCCAGTTCAGGAACAGTAAACCCTGTTCCGACTACTGCCTCTCCCATATCGTCAATCTCCTCGAGGATTGGGGACCCTGCGCTGAACATGGAGAACATCACATCAGGATTCCTAGGACCCCTGCTCGTGTTACAG-------------------------------------------------------------------------------
>MH724217.1.2 Hepatitis B virus Subgenotype D2 isolate BR7, complete genome
TCATTTTGTGGGTCACCATATTCTTGGGAACAAGAGCTACAGCATGGGG---------------------------------CAGAATCTTTCCACCAGCAATCCTCTGGGATTCTTTCCCGACCACCAGTTGGATCCAGCCTTCAGAGCAAACACCGCAAATCCAGATTGGGACTTCAATCCCAACAAGGACACCTGGCCAGACGCCAACAAGGTAGGAGCTGGAGCATTCGGGCTGGGATTCACCCCACCGCACGGAGGCCTTTTGGGGTGGAGCCCTCAGGCTCAGGGCATAATACAAACCTTGCCAACAAATCCGCCTCCTGCCTCTACCAATCGCCAGTCAGGAAGGCAGCCTACCCCGCTGTCTCCACCTTTGAGAAACACTCATCCTCAGGCCATGCAGTGGAACTCCACAACCTTCCACCAAACTCTGCAAGATCCCAGGGTGAGAGGCCTGTATTTCCCTGCTGGTGGCTCCAGTTCAGGAACAGTAAACCCTGTTCCGACTACTGTCTCTCCCATATCGTCAATCTTCTCGAGGATTGGGGACCCTGCTCTGAACATGGAGAACATCACATCAGGATTCCTAGGACCCCTGCTCGTGTTACAG-------------------------------------------------------------------------------
>MH724223.1.2 Hepatitis B virus Subgenotype D2 isolate BR13, complete genome
TCATTTTGTGGGTCACCATATTCTTGGGAACAAGAGCTACAGCATGGGG---------------------------------CAGAATCTTTCCACCAGCAATCCTCTGGGATTCTTTCCCGACCACCAGTTGGATCCAGCCTTCAGAGCAAACACCGCAAATCCAGATTGGGACTTCAATCCCAACAAGGACACCTGGCCAGACGCCAACAAGGTAGGAGCTGGAGCATTCGGGCTAGGATTCACCCCACCGCACGGAGGCCTTTTGGGGTGGAGCCCTCAGGCTCAGGGCATAATACAAACCTTGCCAACAAATCCGCCTCCTGCCTCTACCAATCGCCAGTCAGGAAGGCAGCCTACCCCGCTGTCTCCACCTTTGAGAAACACTCATCCTCAGGCCATGCAGTGGAACTCCACAACCTTCCACCAAACTCTGCAAGATCCCAGGGTGAGAGGCCTGTATTTCCCTGCTGGTGGCTCCAGTTCAGGAACAGTAAACCCTGTTCCGACTACTGTCTCTCCCATATCGTCAATCTTCTCGAGGATTGGGGACCCTGCGCTGAACATGGAGAACATCACATCAGGATTCCTAGGACCCCTGCTCGTGTTACAG-------------------------------------------------------------------------------
>JN688717.2.2 Hepatitis B virus Subtype D2 isolate HBV216, complete genome
TCATTTTGTGGGTCACCATATTCTTGGGAACAAGAGCTACAGCATGGGG---------------------------------CAGAATCTTTCCACCAGCAATCCTCTGGGATTCTTCCCCGACCACCAGTTGGATCCAGCCTTCAGAGCAAACACCGCAAATCCAGATTGGGACTTCAATCCCAACAAGGACACCTGGCCAGACGCCAACAAGGTAGGAGCTGGAGCATTCGGGCTGGGATTCACCCCACCGCACGGAGGCCTTTTGGGGTGGAGCCCTCAGGCTCAGGGCATAATACAAACCTTGCCAGCAAATCCACCTCCTGCCTCTACCAACCGCCAGTCAGGAAGGCAGCCTACCCCGCTGTCTCCACCTTTGAGAAACACTCATCCTCAGGCCATGCAGTGGAACTCCACAACCTTCCACCAAACTCTGCAAGATCCCAGGGTGAGAGGCCTGTATTTCCCTGCTGGTGGCTCCAGTTCAGGAACAGTAAACCCTGTTCCGACTACTGCCTCTCCCATATCGTCAATCTTCTCGAGGATTGGGGACCCTGCGCTGAACATGGAGAACATCACATCAGGATTCCTAGGACCCCTGCTCGTGTTACAG-------------------------------------------------------------------------------
>MH724238.1.2 Hepatitis B virus Subgenotype D2 isolate BR29, complete genome
TCATTTTGTGGGTCACCATATTCTTGGGAACAAGAGCTACAGCATGGGG---------------------------------CAGAATCTTTCCACCAGCAATCCTCTGGGATTCTTTCCCGACCACCAGTTGGATCCAGCCTTCAGAGCAAACACCGCAAATCCAGATTGGGACTTCAATCCCAACAAGGACACCTGGCCAGACGCCAACAAGGTAGGAGCTGGAGCATTCGGGGTGGGATTCACCCCACCGCACGGAGGCCTTTTGGGGTGGAGCCCTCAGGCTCAGGGCATAATACAAACCTTGCCAGCAAATCCGCCTCCTGCCTCTACCAAGCGCCAGTCAGGAAGGCAGCCTACCCCGCTGTCTCCACCTTTGAGAGACACTCATCCTCAGGCCATGCAGTGGAACTCCACAACCTTCCACCAAACTCTGCAAGATCCCAGGGTGAGAGGCCTGTATTTCCCTGCTGGTGGCTCCAGTTCAGGAACAGTAAACCCTGTTCCGACTACTGCCTCTCCCATATCGTCAATCTTCTCGAGGATTGGGGACCCTGCGCTGAACATGGAGAACATCACATCAGGATTCCTAGGACCCCTGCTCGTGTTACAG-------------------------------------------------------------------------------
>MH724241.1.2 Hepatitis B virus Subgenotype D2 isolate BR33, complete genome
TCATTTTGTGGGTCACCATATTCTTGGGAACAAGAGCTACAGCATGGGG---------------------------------CAGAATCTTTCCAACAGCAATCCTCTGGGATTCTTTCCCGACCACCAGTTGGATCCAGCCTTCAGAGCAAACACCGCAAATCCAGATTGGGACTTCAATCCCAACAAGGACACCTGGCCAGATGCCAACAAGGTAGGAGCTGGAGCATTCGGGCTGGGATTCACCCCACCGCACGGAGGCCTTTTGGGGTGGAGCCCTCAGGCTCAGGGCATAATACAAACCTTGCCAGCAAATCCGCCTCCTGCCTCTACCAATCGCCAGTCAGGAAGACAGCCTACCCCGCTGTCTCCACCTTTGAGAAACACTCATCCTCAGGCCATGCAGTGGAACTCCACAACCTTCCACCAAACTCTGCAAGATCCCAGGGTGAGAGGCCTGTATTTCCCTGCTGGTGGCTCCAGTTCAGGAACAGTAAACCCTGTTCCGACTACTGCCTCTCCCATATCGTCAATCTTCTCGAGGATTGGGGACCCTGCGCTGAACATGGAGAACATCACATCAGGATTCCTAGGACCCCTGCTCGTGTTACAG-------------------------------------------------------------------------------
>KJ647352.1.2 Hepatitis B virus Subtype D2 isolate HBV219, complete genome
TCATTTTGTGGGTCACCATATTCTTGGGAACAAGAGCTACAGCATGGGG---------------------------------CAGAATCTTTCCACCAGCAATCCTCTGGGATTCTTTCCCGACCACCAGTTGGATCCAGCCTTCAGAGCAAACACCGCAAATCCAGATTGGGACTTCAATCCCAACAAGGACACCTGGCCAGACGCCAACAAGGTAGGAGCTGGAGCATTCGGGCTGGGATTCACCCCACCGCACGGAGGCCTGTTGGGATGGAGCCCTCAGGCTCAGGGCATAATACAAACCTTGCCAGCAAATCCGCCTCCTGCCTCTACCAATCGCCAGTCAGGAAGGCAGCCTACCCCGCTGTCTCCACCTTTGAGAAACACTCATCCTCAGGCCATGCAGTGGAACTCCACAACCTTCCACCAAACTCTGCAAGATCCCAGGGTGAGAGGCCTGTATTTCCCTGCTGGTGGCTCCAGTTCAGGAACAGTAAACCCTGTTCCGACTACTGCCTCTCCCATATCGTCAATCTTCTCGAGGATTGGGGACCCTGCGCTGAACATGGAGAACATCACATCAGGATTCCTAGGACCCCTGCTCGTGTTACAG-------------------------------------------------------------------------------
>MH724247.1.2 Hepatitis B virus Subgenotype D2 isolate BR39, complete genome
TCATTTTGTGGGTCACCATATTCTTGGGAACAAGAGCTACAGCATGGGG---------------------------------CAGAATCTTTCCACCAGCAATCCTCTGGGATTCTTTCCCGACCACCAGTTGGATCCAGCCTTCAGAGCAAACACCGCAAATCCAGATTGGGACTTCAATCCCAACAAGGACACCTGGCCAGACGCCAACAAGGTAGGAGCTGGAGCATTCGGGCTGGGATTCACCCCACCGCACGGAGGCCTTTTGGGGTGGAGCCCTCAGGCTCAGGGCATAATACAAACCTTGCCAGCAAATCCGCCTCCTGCCTCTACCAATCGCCAGTCAGGAAGGCAGCCTACCCCGCTGTCTCCACCTTTGAGANACACTCATCCTCAGGCCATGCAGTGGAACTCCACAACCTTCCACCAAACTATGCAAGATCCCAGGGTGAGAGGCCTGTATTTCCCTGCTGGTGGCTCCAGTTCAGGAACAGTAAACCCTGTTCCGACTACTGCCTCTCCCATATCGTCAATCTTCTCGAGGATTGGGGACCCTGCGCTGAACATGGAGAACATCACATCAGGATTCCTAGGACCCCTGCTCGTGTTACAG-------------------------------------------------------------------------------
>MH724231.1.2 Hepatitis B virus Subgenotype D2  isolate BR22, complete genome
TCATTTTGTGGGTCACCATATTCTTGGGAACAAGAGCTACAGCATGGGG---------------------------------CAGAATCTTTCCACCAGCAATCCTCTGGGATTCTTTCCCGACCACCAGTTGGATCCAGCCTTCAGAGCAAACACCGCAAATCCAGATTGGGACTTCAATCCCAACAAGGACACCTGGCCAGACGCCAACAAGGTAGGAGCTGGAGCATTCGGGCTGGGATTCACCCCACCGCACGGAGGCCTTTTGGGGTGGAGCCCTCAGGCTCAGGGCATAATACAAACCTTGCCAGCAAATCCGCCTCCTGCCTCTACCAATCGCCAGTCAGGAAGGCAGCCTACCCCGCTGTCTCCACCTTTGAGAAACACTCATCCTCAGGCCATGCAGTGGAACTCCACAACCTTCCACCAAACTCTGCAAGATCCCAGGGTGAGAGGCCTGTATTTCCCTGCTGGTGGCTCCAGTTCAGGAACAGTAAACCCTGTTCCGACTACTGCCTCTCCCATATCGTCAATCTTCTCGAGGATTGGGGACCCTGCGCTGAACATGGAGAACATCACATCAGGATTCCTAGGACCCCTGCTCGTGTTACAG-------------------------------------------------------------------------------
>MH724244.1.2 Hepatitis B virus Subgenotype D2 isolate BR36, complete genome
TCATTTTGTGGGTCACCATATTCTTGGGAACAAGAGCTACAGCATGGGG---------------------------------CAGAATCTTTCCACCAGCAATCCTCTGGGATTCTTTCCCGACCACCAGTTGGATCCAGCCTTCAGAGCAAACACCGCAAATCCAGATTGGGACTTCAATCCCAACAAGGACACCTGGCCAGACGCCAACAAGGTAGGAGCTGGAGCATTCGGGCTGGGATTCACCCCACCGCACGGAGGCCTTTTGGGGTGGAGCCCTCAGGCTCAGGGCATAATACAAACCTTGCCAGCAAATCCGCCTCCTGCCTCTACCAATCGCCAGTCAGGAAGGCAGCCTACCCCGCTGTCTCCACCTTTGAGAAACACTCATCCTCAGGCCATGCAGTGGAACTCCACAACCTTCCACCAAACTCTGCAAGATCCCAGGGTGAGAGGCCTGTATTTCCCTGCTGGTGGCTCCAGTTCAGGAACAGTAAACCCTGTTCCGACTACTGCCTCTCCCATATCGTCAATCTTCTCGAGGATTGGGGACCCTGCGCTGAACATGGAGAACATCACATCAGGATTCCTAGGACCCCTGCTCGTGTTACAG-------------------------------------------------------------------------------
>MH724246.1.2 Hepatitis B virus Subgenotype D2 isolate BR38, complete genome
TCATTTTGTGGGTCACCATATTCTTGGGAACAAGAGCTACAGCATGGGG---------------------------------CAGAATCTTTCCACCAGCAATCCTCTGGGATTCTTTCCCGACCACCAGTTGGATCCAGCCTTCAGAGCAAACACCGCAAATCCAGATTGGGACTTCAATCCCAACAAGGACACCTGGCCAGACGCCAACAAGGTAGGAGCTGGAGCATTCGGGCTGGGATTCACCCCACCGCACGGAGGCCTTTTGGGGTGGAGCCCTCAGGCTCAGGGCATACTACAAACCTTGCCAGCAAATCCGCCTCCTGCCTCTACCAATCGCCAGTCAGGAAGGCAGCCTACCCCGCTGTCTCCACCTTTGAGAAACACTCATCCTCAGGCCATGCAGTGGAACTCCACAACCTTCCACCAAACTCTGCAAGATCCCAGGGTGAGAGGCCTGTATTTCCCTGCTGGTGGCTCCAGTTCAGGAACAGTAAACCCTGTTCCGACTACTGCCTCTCCCATATCGTCAATCTTCTCGAGGATTGGGGACCCTGCGCTGAACATGGAGAACATCACATCAGGATTCCTAGGACCCCTGCTCGTGTTACAG-------------------------------------------------------------------------------
