# Supplementary material for: Hepatitis B Virus (HBV) Genotypes in an Ecuadorian Population: A Preliminary Study
Source: Adv Virol. 2024 Aug 23;2024:8823341. doi: 10.1155/2024/8823341 (PMC11364474; doi:10.1155/2024/8823341)
Supplement: Supplementary Materials — Supplementary table 1: Sample code and corresponding accession number at NCBI. Supplementary nucleotide alignment HBV (Phylogenic tree HBV Ecuador). Supplementary figure 1 (Phylogenic tree F4 subgenotype). Supplementary nucleotide alignment subgenotype F4. Supplementary figure 2 (Phylogenic tree E subgenotype). Supplementary nucleotide alignment genotype E. [file 8823341.f1.zip › Nucleotide alignment Subgenotype_F4_BG3 (1).txt]

>FJ356715_ARG Hepatitis B virus Subtype H isolate LL010169, complete genome
GGGAACAAGAGCTACAGCATGGGAGCACCTCTCTCAACGGCGAGAAGGGGCATGGGACAGAACCTTTCTGTGCCCAATCCTCTGGGATTCTTTCCMGACCACCAGTTGGATCCACTATTCAGAGCAAATTCCAGCAGTCCCGATTGGGACTTCAACACAAACAAGGACAATTGGCCAATGGCAAACAAGGTAGGAGTGGGAGGCTTCGGTCCAGGGTTCACACCCCCACACGGTGGCCTTCTGGGGTGGAGCCCTCAGGCACAGGGCATTCTGACAACCTCGCCACCAGATCCACCTCCTGCTTCCACCAATCGGAGGTCAGGAAGAAAGCCAACCCCAGTCTCTCCACCTCTAAGGGACACACATCCACAGGCYATGCAGTGGAA--------------------
>FJ356716_ARG Hepatitis B virus Subtype H isolate CL150171, complete genome
GGGAACAAGAGCTACAGCATGGGAGCACCTCTCTCAACGGCGAGAAGGGGCATGGGACAGAAYCTTTCTGTGCCCAATCCTCTGGGATTCTTTCCAGACCACCAGTTGGATCCACTATTCAGAGCAAATTCCAGCAGTCCCGATTGGGACTTCAACACAAACAAGGACAATTGGCCAATGGCAAACAAGGTAGGAGTGGGAGGCTTCGGTCCAGGGTTCACACCCCCACACGGTGGCCTTCTGGGGTGGAGCCCTCAGGCACAGGGCATTCTGACAACCTCGCCACCAGATCCACCTCCTGCTTCCACCAATCGGAGGTCAGGAAGAAAGCCAACCCCAGTCTCTCCACCTCTAAGGGACACACATCCACAGGCCATGCAGTGGAA--------------------
>MG098582_ARG_ Hepatitis B virus Subtype F4 isolate NOA_142, complete genome
GGGAACAAGAGCTACAGCATGGGAGCACCTCTCTCAACGGCAAGAAGGGGCATGGGACAGAATCTCTCTGTGCCCAATCCTCTGGGATTCTTTCCAGACCATCAGCTGGATCCTCTTTTCAGAGCAAATTCCAGCAGTCCCGATTGGGACTTCAACAAAAACAAGGACACTTGGCCAATGGCAAACAAGGTAGGAGCGGGAGGTTACGGTCCAGGGTTCACACCCCCACACGGTGGCCTGTTGGGGTGGAGCCCACAGGCACAAGGTGTTCTAACAACCTTGCCAGCAGATCCGCCTCCTGCTTCCACCAATCGGCGGTCCGGGAGGAAGCCAACCCCAGTCTCTCCACCTCTAAGAGACACACATCCACAGGCAATGCAGTGGAA--------------------
>AB166850_BOL Hepatitis B virus Subtype F DNA, complete genome, isolate: HBV-BL592
GGGAACAAGAGCTACAGCATGGGAGCACCTCTCTCAACGACAAGAAGGGGCATGGGACAGAATCTCTCTGTGCCCAATCCACTGGGATTCTTTCCAGACCATCAGCTGGATCCTCTTTTCAAAGCAAATTCCAGCAGTCCCGATTGGGACTTCAACAAAAACAAGGACACTTGGCCAATGGCAAACAAGGTAGGAGTGGGAGCATACGGTCCAGGGTTCACACCCCCACACGGTGGCCTGTTGGGGTGGAGCCCTCAGGCACAAGGTGTTCTAACAACCTTGCCAGCAGATCCGCCTCCTGCCTCCACCAATCGGCGGTCCGGGAGGAAGCCAACCCCAGTCTCTCCACCTCTAAGAGACACACATCCACAGGCAATGCAGTGGAA--------------------
>AB214516_BOL Hepatitis B virus Subtype F DNA, complete genome, isolate:HBV-BL597
GGGAACAAGAGCTACAGCATGGGAGCACCTCTCTCAACGACAAGAAGGGGCATGGGACAGAATCTCTCTGTGCCCAATCCACTGGGATTCTTTCCAGACCATCAGCTGGATCCTCTTTTCAAAGCAAATTCCAGCAGTCCCGATTGGGACTTCAACAAAAACAAGGACACTTGGCCAATGGCAAACAAGGTAGGAGTGGGAGCATACGGTCCAGGGTTCACACCCCCACACGGTGGCCTGTTGGGGTGGAGCCCTCAGGCACAAGGTGTTCTAACAACCTTGCCAGCAGATCCGCCTCCTGCCTCCACCAATCGGCGGTCCGGGAGGAAGCCAACCCCAGTCTCTCCACCTCTAAGAGACACACATCCACAGGCAATGCAGTGGAA--------------------
>MG098581_ARG_ Hepatitis B virus Subtype F4 isolate NOA_129, complete genome
GGGAACAAGAGCTACAGCATGGGAGCACCTCTCTCAACGACAAGAAGGGGCATGGGACAGAATCTCTCTGTGCCCAATCCACTGGGATTCTTTCCAGACCATCAGCTGGATCCTCTGTTCAGAGCAAATTCCAGCAGTCCCGATTGGGACTTCAACAAAAACAAGGACACTTGGCCAATGGCAAACAAGGTAGGAGTGGGAGGTTACGGTCCAGGGTTCACACCCCCACACGGTGGCCTGTTGGGGTGGAGCCCTCAGGCACAAGGTGTTCTAACAACCTTGCCAGCAGATCCGCCTCCTGCTTCCACCAATCGGCGGTCCGGGAGGAAGCCAACCCCAGTCTCTCCACCTCTAAGAGACACACATCCACAGGYAATGCAATGGAA--------------------
>AB365446_BOL Hepatitis B virus Subtype F4 DNA, complete genome, isolate: BOL3
GGGAACAAGAGCTACAGCATGGGAGCACCTCTCTCAACGACAAGAAGGGGCATGGGACAGAATCTCTCTGTGCCCAATCCGCTGGGATTCTTTCCAGAACATCAGCTGGATCCTCTTTTCAGAGCAAATTCCAGCAGTCCCGATTGGGACTTCAACAAAAACAAGGACACTTGGCCAATGGCAAACAAGGTAGGAGTGGGAGGTTACGGTCCAGGGTTCACACCCCCACACGGTGGCCTGTTGGGGTGGAGCCCTCAGGCACAAGGTGTTCTAACAACCTTGCCAGCAGATCCGCCTCCTGCTTCCACCAATCGGCGGTCCGGGAGGAAGCCAACCCCAGTCTCTCCACCTCTAAGAGACACACATCCACAGGCAATGCAATGGAA--------------------
>DQ823088_CL Hepatitis B virus Subtype F4 isolate CH1, complete genome
GGGAACAAGAGCTACAGCATGGGAGCACCTCTCTCAACGACAAGAAGGGGCATGGGACAGAATCTCTCTGTGCCCAATCCGCTGGGATTCTTTCCAGACCATCAGCTGGATCCTCTTTTCAGAGCAAATTCCAGCAGTCCCGATTGGGACTTCAACAAAACCAAGGACACTTGGCCAATGGCAAACAAGGTAGGAGTGGGAGGTTACGGTCCAGGGTTCACACCCCCACACGGTGGCCTGTTGGGGTGGAGCCCTCAGGCACAAGGTGTTCTAACAACCTTGCCAGCAGATCCGCCTCCTGCTTCCACCAATCGGCGGTCCGGGAGGAAGCCAACCCCAGTCTCTCCACCTCTAAGAGACACACATCCACAGGCAATGCAGTGGAA--------------------
>DQ823090_CL Hepatitis B virus Subtype F4 isolate CH6, complete genome
GGGAACAAGAGCTACAGCATGGGAGCACCTCTCTCAACGACAAGAAGGGGCATGGGACAGAATCTCTCTGTGCCCAATCCACTGGGATTCTTTCCAGACCATCAGCTGGATCCTCTTTTCAGAGCAAATTCCAGCAGTCCCGATTGGGACTTCAACAAAAACAAGGACACTTGGCCAATGGCAAACAAGGTAGGAGTGGGAGGTTACGGTCCAGGGTTCACACCCCCACACGGTGGCCTGTTGGGGTGGAGCCCTCAGGCACAAGGTGTTCTAACAACCTTGCCAGCAGATCCGCCTCCTGCTTCCACCAATCGGCGGTCCGGGAGGAAGCCAACCCCAGTCTCTCCACCTCTAAGAGACACACATCCACAGGCAATGCAGTGGAA--------------------
>FJ657522_ARG_ Hepatitis B virus Subtype F4 isolate BA116, complete genome
GGGAACAAGAGCTACAGCATGGGAGCACCTCTCTCAACGACAAGAAGGGGCATGGGACAGAATCTCTCTGTGCCCAATCCACTGGGATTCTTTCCAGACCATCAGCTGGATCCTCTTTTCAGAGCAAATTCCAGCAGTCCCGATTGGGACTTCAACAAAAACAAGGACACTTGGCCAATGGCAAACAAGGTAGGAGTGGGAGGTTACGGTCCAGGGTTCACACCCCCACACGGTGGCCTGTTGGGGTGGAGCCCTCAGGCACAAGGTGTTCTAACAACCTTGCCAGCAGATCCGCCTCCTGCTTCCACCAATCGGCGGTCCGGGAGGAAGCCAACCCCAGTCTCTCCACCTCTAAGAGACACACATCCACAGGCAATGCAGTGGAA--------------------
>FJ657519_ARG Hepatitis B virus Subtype F4 isolate BA110, complete genome
GGGAACAAGAGCTACAGCATGGGAGCACCTCTCTCAACGACAAGAAGGGGCATGGGACAGAATCTCTCTGTGCCCAATCCACTGGGATTCTTTCCAGACCATCAGCTGGATCCTCTTTTCAGAGCAAATTCCAGCAGTCCCGATTGGGACTTCAACAAAAACAAGGACACTTGGCCAATGGCAAACAAGGTAGGAGTGGGAGGTTACGGTCCAGGGTTCACACCCCCACACGGTGGCCTGTTGGGGTGGAGCCCTCAGGCACAAGGTGTTCTAACAACCTTGCCAGCAGATCCGCCTCCTGCTTCCACCAATCGGCGGTCCGGGAGGAAGCCAACCCCAGTCTCTCCACCTCTAAGAGACACACATCCACAGGCAATGCAGTGGAA--------------------
>AC1719 A new nucleotide sequence entered manually
----------------------------------------------------------------------------------------------------------------------------------------------------------------------------GGCCAATGGCAAACAAGGTAGGAGTGGGAGGCTACGGTCCAGGGTTCACACCCCCACACGGTGGCTTGCTGGGGTGGAGCCCTCAGGCACAGGGTGTTCTAACAACCTTGCCAGCAAATCCGCCTCCTGCTTCCACCAATCGGCGGTCCGGGAGAAAGCCAACCCCAGTCTCTCCACCTCTAAGAGACACACATCCACAGGCCATGCAGTGGAACTCAACCCAGTTCCACCAGG
>AB036919_VNZ Hepatitis B virus Subgenotype F isolate:VNZ8381
GGGAACAAGAGCTACAGCATGGGAGCACCTCTCTCAACGACAAGAAGGGGCATGGGACTGAATCTTTCTGTGCCCAATCCTCTGGGCTTCCTGCCAGACCATCAGCTGGATCCGCTATTCAGGGCAAATTCCAGCAGTCCCGACTGGGACTTCAACACAAACAAGGACAGTTGGCCAATGGCAAACAAGGTAGGAGTGGGAGGCTACGGCCCAGGGTTTACACCCCCACACGGTGGCCTGCTGGGGTGGAGCCCTCAGGCACAGGGTGTTTTAACAACCTTGCCAGCAGATCCGCCTCCTGCTTCCACCAATCGGCGGTCCGGGAGAAAGCCAACCCCAGTCTCTCCACCTCTAAGAGACACACATCCACAGGCCATGCAGTGGAA--------------------
>AB036920_VNZ Hepatitis B virus Subgenotype F isolate:VNZ8624
GGGAACAAGAGCTACAGCATGGGAGCACCTCTCTCAACGACAAGAAGGGGCATGGGACTGAATCTTTCTGTGCCCAATCCTCTGGGCTTCCTGCCAGACCATCAGCTGGATCCGCTATTCAGGGCAAATTCCAGCAGTCCCGACTGGGACTTCAACACAAACAAGGACAGTTGGCCAATGGCAAACAAGGTAGGAGTGGGAGGCTACGGCCCAGGGTTTACACCCCCACACGGTGGCCTGCTGGGGTGGAGCCCTCAGGCACAGGGTGTTTTAACAACCTTGCCAGCAGATCCGCCTCCTGCCTCCACCAATCGGCGGTCCGGGAGAAAGCCAACCCCAGTCTCTCCACCTCTAAGAGACACACATCCACAGGCCATGCAGTGGAA--------------------
>CEBA0803 A new nucleotide sequence entered manually
-------------------TGGGAGCACCTCTCTCAACGACAAGAAGGGGCATGGGACTGAATCTTTCTGTACCCAATCCTCTGGGATTCTTTCCAGACCATCAGCTGGATCCTCTATTCAGAGCAAATTCCAGCAGTCCCGACTGGGACTTCAACAAAAACAAGGACAAGTGGCCAATGGCCAACAAGGTAGGAGCGGGAGGTTACGGTCCAGGGTTCACACCCCCCCCCGGGG---------------------------------------------------------------------------------------------------------------------------------------------------------------------------
>ME1400 A new nucleotide sequence entered manually
-------------------TGGGAGCACCTCTCTCAACGACAAGAAGGGGCATGGGACAGAATCTCTCTGTACCCAATCCTCTGGGATTCTTTCCAGACCATCAGCTGGATCCTCTATTCAGAGCAAATTCCAGCAGTCCCGACTGGGACTTCAACAAAAACAAGGACAATTGGCCAATGGCCAACAAGGTAGGAGTGGGAGGTTACGGTCCAGGGTTCACACCCCCACACGGTGGCTTGCTGGGGTGGAGCCCCCAGGCACAAGGTGTTCTAACAACCTTGCCAGCAAATCCGCCTCCTGCTTCCACCAATCGGCGGTCAGGGAGGAAGCCCACCCCAGTCTCTCCACCTCTAAGAGACACACATCCACAGGCCATGCAGTGGAA--------------------
>MERO2200 A new nucleotide sequence entered manually
---GACAAGA-----------------------------------AGGGGCATGGGACAGAATCTCTCTGTACCCAATCCTCTGGGATTCTTTCCAGACCATCAGCTGGATCCTCTATTCAGAGCAAATTCCAGCAGTCCCGACTGGGACTTCAACAAAAACAAGGACAATTGGCCAATGGCCAACAAGGTAGGAGTGGGAGGTTACGGTCCAGGGTTCACACCCCCACACGGTGGCTTGCTGGGGTGGAGCCCCCAGGCACAAGGTGTTCTAACAACCTTGCCAGCAAATCCGCCTCCTGCTTCCACCAATCGGCGGTCAGGGAGGAAGCCCACCCCAGTCTCTCCACCTCTAAGAGACACACATCCACAGGCCATGCAGTGGAA--------------------
>NN1600 A new nucleotide sequence entered manually
-------------------------------------------GAAGGGGCATGGGACTGAATCTTTCTGTACCCAATCCTCTGGGATTCTTTCCAGACCATCAGCTGGATCCTCTATTCAGAGCAAATTCCAGCAGTCCCGACTGGGACTTCAACAAAAACAAGGACAATTGGCCAATGGCCAACAAGGTAGGAGTGGGAGGTTACGGTCCAGGGTTCACACCCCCACACGGTGGCTTGCTGGGGTGGAGCCCCCAGGCACAAGGTGTTCTAACAACCTTGCCAGCAAATCCGCCTCCTGCTTCCACCAATCGGCGGTCAGGGAGGAAGCCCACCCCAGTCTCTCCACCTCTAAGAGACACACATCCACAGGCCATGCAGTGGAA--------------------
>TS2200 A new nucleotide sequence entered manually
-------------------------------------------GAAGGGGCATGGGACAGAATCTTTCTGTACCCAATCCTCTGGGATTCTTTCCAGACCATCAGCTGGATCCTCTATTCAGAGCAAATTCCAGCAGTCCCGACTGGGACTTCAACAAAAACAAGGACAATTGGCCAATGGCCAACAAGGTAGGAGTGGGAGGTTACGGTCCAGGGTTCACACCCCCACACGGTGGCTTGCTGGGGTGGAGCCCCCAGGCACAAGGTGTTCTAACAACCTTGCCAGCAAATCCGCCTCCTGCTTCCACCAATCGGCGGTCAGGGAGGAAGCCCACCCCAGTCTCTCCACCTCTAAGAGACACACATCCACAGGCCATGCAGTGGAA--------------------
>AB365445_BOL Hepatitis B virus Subtype Ba DNA, complete genome, isolate: BOL1
GGGAACAAGATCTACCGCATGGGAGGTTGGTCTTCCAAACCTCGAAAAGGCATGGGGACAAATCTTTCTGTCCCCAATCCCCTGGGATTCTTCCCCGATCATCAGTTGGACCCTGCATTCAAAGCCAACTCAGAAAATCCAGATTGGGACCTCAACCCGTACAAGGACAATTGGCCGGACGCCAACAAGGTGGGAGCGGGAGCATTCGGGCCAGGGTTCACCCCTCCCCATGGGGGACTGTTGGGGTGGAGTCCTCAGGCTCAGGGCCTACTCACAACTGTGCCAGCAGCTCCTCCTCCTGCCTCCACCAATCGGCAGTCAGGAAGGCAGCCTACTCCCTTATCTCCACCTCTAAGGGACACTCATCCTCAAGCCATGCAGTGGAA--------------------
>KJ843165_ARG Hepatitis B virus Subtype B2  isolate Ag03, complete genome
GGGAACAAGATCTACAGCATGGGAGGTTGGTCTTCCAAACCTCGAAAAGGCATGGGGACAAATCTTTCTGTCCCCAATCCCCTGGGATTCTTCCCCGATCATCAGTTGGACCCTGCATTCAAAGCCAACTCAGAAAATCCAGATTGGGACCTCAACCCGCACAAGGACAACTGGCCGGACGCCAACAAGGTGGGAGTGGGAGCATTCGGGCCAGGGTTCATCCCTCCCCATGGGGGACTGTTGGGGTGGAGCCCTCAGGCTCAGGGCATACTCACAACTGTGCCAGCAGCTCCTCCTCCTGCCTCCACCAATCGGCAGTCAGGCAGGCAGCCTACTCCCTTAACTCCACCTCTAAGGGACACTCATCCTCAGGCCGTGCAGTGGAA--------------------
>KM359440_ARG Hepatitis B virus Subtype B2isolate FF3, complete genome
GGGAACAAGATCTACAGCATGGGGGGTTGGTCTTCCAAACCTCGAAAAGGCATGGGGACAAATCTTTCTGTCCCCAATCCCCTGGGATTCTTCCCCGATCATCAGTTGGATCCTGCATTCAAAGCCAACTCAGAAAATCCAGATTGGGACCTCAACCCGCACAAGGACAACTGGCCGGACGCCAACAAGGTGGGAGTGGGAGCATTCGGGCCAGGGTTCACCCCTCCCCATGGGGGACTGTTGGGGTGGAGCCCTCAGGCTCAGGGCCTACTCACAACTGTGCCAGCAGTTCCTCCTCCTGCCTCCACCAATCGGCAGTCAGGAAGGCAGCCTACTCCCTTATCTCCACCTCTAAGGGACACTCATCCTCAGGCCATGCAGTGGAA--------------------
>AB365452_BOL Hepatitis B virus Subtype C DNA, complete genome, isolate: BOL577
GGGAACAAGAGCTACAGCATGGGAGGTTGGTCTTCCAAACCTCGACAAGGCATGGGGACGAATCTTTCTGTTCCAAATCCTCTGGGATTCTTTCCCGACCACCAGTTGGACCCTGCGTTTGGAGCCAACTCAAACAATCCAGATTGGGACTTCAACCCCAACAAGGATCACTGGCCAGAGGCAAATCAGGTAGGAGCAGGAGCATTCGGGCCAGGGTTCACCCCACCACACGGCGGTCTTTTGGGGTGGAGCCCTCAGGCTCAGGGCATATTGACAACAGTGCCAGTAGCACCTCCTCCTGCTTCCACCAATCGGCAGTCAGGAAGACAGCCTACTCCCATCTCTCCACCTCTAAGAGACAGTCATCCTCAGGCCATGCAGTGGAA--------------------
>AB365451_BOL Hepatitis B virus Subtype C DNA, complete genome, isolate: BOL196
GGGAACAAGAGCTACAGCATGGGAGGTTGGACTTCCAAACCTCGACAAGGCATGGGGACGAATCTTTCTGTTCCCAATCCTCTGGGATTCTTTCCCGATCACCAGTTGGACCCTGCGTTCGGAGCCAACTCAAACAATCCAGATTGGGACTTCAACCCCAACAAGGATCACTGGCCAGAGGCAAATCAGGTAGGAGCGGGAGCATTCGGGCCAGGGTTCACCCCACCACACGGCGGTCTTTTGGGGTGGAGCCCTCAGGCTCAGGGCATATTGACAACAGTGCCAGCAGCGCCTCCTCCTGCCTCCACCAATCGGCAGTCAGGAAGACAGCCTACTCCCATCTCTCCACCTCTAAGAGACAGTCATCCTCAGGCCATGCAGTGGAA--------------------
>HQ622095_BRA Hepatitis B virus Subgenotype C2
GGGAACAAGAGCTACAGCATGGGAGGTTGGTCTTCCAAACCTCGACAAGGCATGGGGACGAATCTTTCTGTTCCCAATCCTCTGGGATTCTTTCCCGATCACCAGTTGGACCCTGCGTTCGGAGCCAACTCAAACAATCCAGATTGGGACTTCAACCCCAACAAGGATCACTGGCCAGAGGCAAATCAGGTAGGAGCGGGAGCATTCGGATCAGGGTTCACCCCACCACACGGCGGTCTTTTGGGGTGGAGCCCTCAGGCTCAGGGCATATTGACAACAGTGCCAGCAGCACCTCCTCCTGCCTCCACCAATCGGCAGTCAGGGAGACAGCCTACTCCCATCTCTCCACCTCTAAGAGACAGTCATCCTCAGGCCATGCAGTGGAA--------------------
>AF043560_ARG Hepatitis B virus Subtype A1 isolate BA2, complete genome
GGGAACAAGAGCTACATCATGGGAGGTTGGTCATCAAAACCTCGCAAAGGCATGGGGACGAACCTTTCTGTTCCCAATCCTCTGGGATTCTTTCCCGATCATCAGTTGGACCCTGCATTCGGAGCCAATTCAAACAATCCAGATTGGGACTTCAACCCCATCAAGGACCACTGGCCACAAGCCAACCAGGTAGGAGTGGGAGCATTCGGGCCAGGGTTCACTCCCCCACACGGAGGTGTTTTGGGGTGGAGCCCTCAGGCTCAGGGCATATTGGCCACAGTGCCAGCAGTTCCTCCTCCTGCCTCCACCAATCGGCAGTCAGGAAGGCAGCCTACTCCCATCTCTCCACCTCTAAGAGACAGTCATCCTCAGGCCATGCAGTGGAA--------------------
>AF043580_ARG_ Hepatitis B virus Subtype A2 isolate BA3, complete genome
GGGAACAAGAGCTACAGCATGGGAGGTTGGTCATCAAAACCTCGCAAAGGCATGGGGACGAATCTTTCTGTTCCCAACCCTCTGGGATTCTTTCCCGATCATCAGTTGGACCCTGCATTCGGAGCCAACTCAAACAATCCAGATTGGGACTTCAACCCCATCAAGGACCACTGGCCAGCAGCCAACCAGGTAGGAGTGGGAGCATTCGGGCCAGGGCTCACCCCTCCACACGGCGGTATTTTGGGGTGGAGCCCTCAGGCTCAGGGCATATTGACCACAGTGTCAACAATTCCTCCTCCTGCCTCCACCAATCGGCAGTCAGGAAGGCAGCCTACTCCCATCTCTCCACCTCTAAGAGACAGTCATCCTCAGGCCATGCAGTGGAA--------------------
>KJ843172_ARG Hepatitis B virus Subtype A2 isolate Ag10, complete genome
GGGAACAAGAGCTACAGCATGGGAGGTTGGTCATCAAAACCTCGCAAAGGCATGGGGACGAATCTTTCTGTTCCCAACCCTCTGGGATTCTTTCCCGATCATCAGTTGGACCCTGCATTCGGAGCCAACTCAAACAATCCAGATTGGGACTTCAACCCCATCAAGGACCACTGGCCAGCAGCCAACCAGGTAGGAGTGGGAGCATTCGGGCCAGGGCTCACCCCTCCACACGGCGGTATTTTGGGGTGGAGCCCTCAGGCTCAGGGCATATTGACCACAGTGTCAACAATTCCTCCTCCTGCCTCCACCAATCGGCAGTCAGGAAGGCAGCCTACTCCCATCTCTCCACCTCTAAGAGACAGTCATCCTCAGGCCATGCAGTGGAA--------------------
>KJ843166_ARG Hepatitis B virus Suntype A2 isolate Ag04, complete genome
GGGAACAAGAGCTACAGCATGGGAGGTTGGTCATCAAAACCTCGCAAAGGCATGGGGACGAATCTTTCTGTTCCCAACCCTCTGGGATTCTTTCCCGATCATCAGTTGGACCCTGCATTCGGAGCCAACTCAAACAATCCAGATTGGGACTTCAACCCCATCAAGGATCACTGGCCAGCAGCCAACCAGGTAGGAGTGGGAGCATTCGGGCCAGGGCTCACCCCTCCACACGGCGGTATTTTGGGGTGGAGCCCTCAGGCTCAGGGCATATTGACCACAGTGTCAACAATTCCTCCTCCTGCCTCCACCAATCGGAAGTCAGGAAGGCAGCCTACTCCCATCTCTCCACCTCTAAGAGACAGTCATCCTCAGGCCATGCAGTGGAA--------------------
>HE981171_BRA Hepatitis B virus Subtype G, clone BR21 complete genome
GGGAACAAGATCTACAGCATGGGGCTTTCTTGGACGGTCCCTCTCGAGTG---GGGAAAGAACCTTTCCACCAGCAATCCTCTAGGATTCCTTCCCGATCACCAGTTGGACCCAGCATTCAGAGCAAATACCAACAATCCAGATTGGGACTTCAATCCCAAAAAGGACCCTTGGCCAGAGGCCAACAAGGTAGGAGTTGGAGCCTATGGACCCGGGTTCACCCCTCCACACGGAGGCCTTTTGGGGTGGAGCCCTCAGTCTCAGGGCACACTAACAACTTTGCCAGCAGATCCGCCTCCTGCCTCCACCAATCGTCAGTCAGGGAGGCAGCCTACTCCCATCTCTCCACCACTAAGAGACAGTCATCCTCAGGCCATGCAGTGGAA--------------------
>HE981172_BRA Hepatitis B virus Subtype G, clone BR22 complete genome
GGGAACAAGATCTACAGCATGGGGCTTTCTTGGACGGTCCCTCTCGAGTG---GGGAAAGAACCTTTCCACCAGCAATCCTCTAGGATTCCTTCCCGATCACCAGTTGGACCCAGCATTCAGAGCAAATACCAACAATCCAGATTGGGACTTCAATCCCAAAAAGGACCCTTGGCCAGAGGCCAACAAGGTAGGAGTTGGAGCCTATGGACCCGGGTTCACCCCTCCACACGGAGGCCTTTTGGGGTGGAGCCCTCAGTCTCAGGGCACACTAACAACTTTGCCAGCAGATCCGCCTCCTGCCTCCACCAATCGTCAGTCAGGGAGGCAGCCTACTCCCATCTCTCCACCACTAAGAGACAGTCATCCTCAGGCCATGCAGTGGAA--------------------
>HE981173_BRA Hepatitis B virus Subtype G, clone BR9.2 complete genome
GGGAACAAGATCTACAGCATGGGGCTTTCTTGGACGGTCCCTCTCGAGTG---GGGAAAGAACCTTTCCACCAGCAATCCTCTAGGATTCCTTCCCGATCACCAGTTGGACCCAGCATTCAGAGCAAATACCAACAATCCAGATTGGGACTTCAATCCCAAAAAGGACCCTTGGCCAGAGGCCAACAAGGTAGGAGTTGGAGCCTATGGACCCGGGTTCACCCCTCCACACGGAGGCCTTTTGGGGTGGAGCCCTCAGTCTCAGGGCACACTAACAACTTTGCCAGCAGATCCGCCTCCTGCCTCCACCAATCGTCAGTCAGGGAGGCAGCCTACTCCCATCTCTCCACCACTAAGAGACAGTCATCCTCAGGCCATGCAGTGGAA--------------------
>HE981174_ARG Hepatitis B virus, Subtype G, clone ARG56.1.5 complete genome
GGGAACAAGATCTACAGCATGGGGCTTTCTTGGACGGTCCCTCTCGAGTG---GGGAAAGAACCTTTCCACCAGCAATCCTCTAGGATTCCTTCCCGATCACCAGTTGGACCCAGCATTCAGAGCAAATACCAACAATCCAGATTGGGACTTCAATCCCAAAAAGGACCCTTGGCCAGAGGCCAACAAGGTAGGAGTTGGAGCCTATGGACCCGGGTTCACCCCTCCACACGGAGGCCTTTTGGGGTGGAGCCTTCAATCTCAGGGCACACTAACAACTTTGCCAGCAGATCCGCCTCCTGCCTCCACCAATCGTCAGTCAGGGAGGCAGCCTACTCCCATCTCTCCACCACTAAGAGACAGTCATCCTCAGGCCATGCAGTGGAA--------------------
>HE981175_ARG Hepatitis B virus, Subtype G, clone ARG56.5.7 complete genome
GGGAACAAGATCTACAGCATGGGGCTTTCTTGGACGGTCCCTCTCGAGTG---GGGAAAGAACCTTTCCACCAGCAATCCTCTAGGATTCCTTCCCGATCACCAGTTGGACCCAGCATTCAGAGCAAATACCAACAATCCAGATTGGGACTTCAATCCCAAAAAGGACCCTTGGCCAGAGGCCAACAAGGTAGGAGTTGGAGCCTATGGACCCGGGTTCACCCCTCCACACGGAGGCCTTTTGGGGTGGAGCCTTCAGTCTCAGGGCACACTAACAACTTTGCCAGCAGATCCGCCTCCTGCCTCCACCAATCGTCAGTCAGGGAGGCAGCCTACTCCCATCTCTCCACCACTAAGAGACAGTCATCCTCAGGCCATGCAGTGGAA--------------------
>JN688689_ARG Hepatitis B virus Subtype D3isolate HBV115, complete genome
GGGAACAAGATCTACAGCAT---------------------------------GGGGCAGAATCTTTCCACCAGCAATCCTCTGGGATTCTTTCCCGACCACCAGTTGGATCCAGCCTTCAGAGCAAACACCGCAAATCCAGATTGGGACTTCAATCCCAACAAGGACACCTGGCCAAAMGCCAACAAGGTAGGAGCTGGAGCATTCGGGCTGGGTTTCACCCCACCGCACGGAGGCCTTTTGGGGTGGAGCCCTCAGGCTCAGGGCATACTACAAACTTTGCCAGCAAATCCGCCTCCTGCCTCCACCAATCGCCAGTCGGGAAGGCAGCCTACCCCGTTGTCTCCACCTCTGAGAAATACTCATCCTCAGGCCATGCAGTGGAA--------------------
>JN688678_ARG Hepatitis B virus Subtype D3 isolate HBV007, complete genome
GGGAACAAGATCTACAGCAT---------------------------------GGGGCAGAATCTTTCCACCAGCAATCCTCTGGGATTCTTTCCCGACCACCAGTTGGATCCAGCCTTCAGAGCAAACACCGCAAATCCAGATTGGGACTTCAATCCCAACAAGGACACCTGGCCAGACGCCAACAAGGTAGGAGCTGGAGCATTCGGGMTGGGTTTCACCCCACCGCACGGAGGCCTTTTGGGGTGGAGCCCTCAGGCTCAGGGCATACTACAAACTTTGCCAGCAAATCCGCCTCCTGCCTCCACCAATCGCAAGTCAGGAAGGCAGCCTACCCCGCTGTCTCCACCTTTGAGAAACACTCATCCTCAGGCCATGCAGTGGAA--------------------
>JN688685_ARG Hepatitis B virus Subtype D3 isolate HBV097, complete genome
GGGAACAAGATCTACAGCAT---------------------------------GGGGCAGAATCTTTCCACCAGCAATCCTCTGGGATTCTTTCCCGAACACCAGTTGGATCCAGCCTTCAGAGCAAACACCGCAAATCCAGATTGGGACTTCAATCCCAACAAGGACAACTGGCCAGACGCCAACAAGGTAGGAGCTGGAGCATTCGGGCTGGGTTTCACCCCACCGCACGGAGGCCTTTTGGGGTGGAGCCCTCAGGCTCAGGGCATACTACAAACTTTGCCAGCAAATCCGCCTCCTGCCTCCACCAATCGCCAGTCAGGAAGACAGCCTACCCCGCTGACTCCACCTTTGAGAGACACTCATCCTCAGGCC---CAGTGGAC--------------------
>JN688679_ARG Hepatitis B virus Subtype D3 isolate HBV010, complete genome
GGGAACAAGATCTACAGCAT---------------------------------GGGGCAGAATCTTTCCACCAGCAATCCTCTGGGATTCTTTCCCGACCACCAGTTGGATCCAGCCTTCAGAGCAAACACCGCAAATCCAGATTGGGACTTCAATCCCAACAAGGACACCTGGCCAGACGCCAACAAGGTAGGGGCTGGAGCATTCGGGCTGGGGTTCACCCCACCGCACGGAGGTCTTTTGGGGTGGAGCCCTCAGGCTCAGGGCATACTACAAACTTTGCCAGCAAATCCGCCTCCTGCCTCCACCAATCGCCAGACAGGAAGACAGCCTACCCCGCTGTCTCCACCTTTGAGAGACACTCATCCTCAGGCCATGCAGTGGAA--------------------
>JN688683_ARG Hepatitis B virus Subtype D3 isolate HBV087, complete genome
GGGAACAAGATCTACAGCAT---------------------------------GGGGCAGAATCTTTCCACCAGCAATCCTCTGGGATTCTTTCCCGACCACCAGTTGGATCCAGCCTTCAGAGCAAACACCGCAAATCCAGATTGGGACTTCAATCCCAACAAGGACACCTGGCCAGACGCWAACAAGGTAGGAGCTGGAGCWTTCGGGCTGGGGTTCACCCCACCGCACGGAGGTCTTTTGGGGTGGAGCCCTCAGGCTCAGGGCATACTACAAACTTTGCCAGCAAAYCCGCCTCCTGCCTCYACCAATCGCCAATCAGGAAGACAGCCTACCCCGCTGTCTCCACCTTTGAGAGACACTCATCCTCAGGCCATGCAGTGGAA--------------------
