# Supplementary material for: Hepatitis B Virus (HBV) Genotypes in an Ecuadorian Population: A Preliminary Study
Source: Adv Virol. 2024 Aug 23;2024:8823341. doi: 10.1155/2024/8823341 (PMC11364474; doi:10.1155/2024/8823341)
Supplement: Supplementary Materials — Supplementary table 1: Sample code and corresponding accession number at NCBI. Supplementary nucleotide alignment HBV (Phylogenic tree HBV Ecuador). Supplementary figure 1 (Phylogenic tree F4 subgenotype). Supplementary nucleotide alignment subgenotype F4. Supplementary figure 2 (Phylogenic tree E subgenotype). Supplementary nucleotide alignment genotype E. [file 8823341.f1.zip › Supplemantary table 1.txt]

Supplemantary TABLE1
Hepatitis B virus (HBV) genotypes in Ecuadorian population: a preliminary study
Sample Code	Accession Number
AC0959	OQ920006/OQ920048
JUMO0906	OQ920007/OQ920049
NT2200	OQ9200008/OQ920050
AC1719	OQ9200009
LB1313	OQ920010/OQ920051
NY1400	OQ920011
YR2200	OQ920012/OQ920052
RIME1758	OQ920013
ZB1333	OQ920014
DAQU1726	OQ920015/OQ920053
FCO803	OQ920016/OQ920054
MG1310	OQ920017
UFBU1201	OQ920018
MERO2200	OQ920019/OQ920055
PD1756	OQ920075
TE1308	OQ920020/OQ920056
VITI1724	OQ920021/OQ920057
ME1400	OQ920022/OQ920058
NC1401	OQ920023/OQ920059
AG1600	OQ920024/OQ920060
RV1600	OQ920025/OQ920061
VIVA0928	OQ920076
TS2200	OQ920026/OQ920062
GL1401	OQ920027
JOBU1701	OQ920028/OQ920063
DC1004	OQ920029/OQ920064
CM1313	OQ920029/OQ920065
MACU1716	OQ920031/OQ920066
FLAN1703	OQ920032
MC0803	OQ920033/OQ920067
BT1401	OQ920034/OQ920068
NAAS0703	OQ920035
ANCA1313	OQ920036
ES0803	OQ920037/OQ920069
RERI1711	OQ920038
DM2200	OQ920039
CEBA0803	OQ920040
JH1600	OQ920041/OQ920070
KEBA0900	OQ920042
LUZA1715	OQ920043/OQ920071
GC0803	OQ920044
MALO0802	OQ920045/OQ920072
SIAV1201	OQ920046/OQ920073
NIN1600	OQ920047/OQ920074
